# Supplementary material for: Evaluation of metabolic dysfunction-associated fatty liver disease using FibroScan, diet, and microbiota: A large cross-sectional study
Source: PLoS One. 2022 Nov 23;17(11):e0277930. doi: 10.1371/journal.pone.0277930 (PMC9683607; doi:10.1371/journal.pone.0277930)
Supplement: S1 Dataset — (XLSX) [file pone.0277930.s001.xlsx]

## Sheet: table 1,2
Age（years）	Gender	BMI（kg/m2）	[BMI≧23] 1:yes, 0:no	Height（cm）	Body weight（kg）	Waist wircumference（cm）	[Waist wircumference>male 90cm/female 80cm] 1:yes, 0:no	[blood pressure>130/85mmHg or drug treatment] 1:yes, 0:no	[DM]2:Diabetes Diagnosis+drug treatment, 1:Pre-diabetes, 0:non-diabetes	1:Diabetes, 0:non-Diabetes	Alcohol intake（g/day）	Platelet count（×104/µL）	BUN（mg/dL）	Uric acid（mg/dL）	Creatinine（mg/dL）	AST（U/L）	ALT（U/L）	γ-GTP（U/L）	Total bilirubin（mg/dL）	Total protein（g/dL）	Albumin（g/dL）	Fasting plasma glucose（mg/dL）	HbA1c（%）	Insulin（µU/mL）	HOMA-R	Total cholesterol（mg/dL）	Triglyceride（mg/dL）	HDL-cholesterol（mg/dL）	LDL-cholesterol（mg/dL）	M2BPGi（C.O.I）	NAFLD fibrosis score	FIB-4 index	FLI	CAP（dB/m）	CAP≧248, 1:yes, 0:no	LSM（kPa）	E_IQR (kPa)	E_IQR / E_med.	FibroScan;Valid measures number	[Five categories] 1:non-fatty liver, 2:non-NAFLD/non-MAFLD, 3:NAFLD, 4:MAFLD, 5:overlap	[HBV antigen /HCV antibody] 1:yes, 0:no	[alcohol intake>male 30g/female 20g] 1:yes, 0:no	FAST score	[FAST score≧0.35] 1:yes, 0:no	[HOMA-R>2.5] 1:yes, 0:no	[CRP>2 mg/dL] 1:yes, 0:no	[Triglyceride>150 mg/dL or or drug treatment]1:yes, 0:no	[HDL<male 40/female 50 mg/dL, or drug treatment] 1:yes, 0:no	risk item
77	1	26.0342	1	165.2	71.05	95.6	1	1	1	0	0	27.5	25.7	7.1	1.81	14	11	29	0.6	7.6	4.2	97	6.2	7	1.67654	220	112	40	157	1.04	-0.335787	1.18192	46.3813	188	0	3.5	0.8	0.228571	12	1	0	0	0.0094315	0	0	0	0	0	MD+obe
58	2	23.3464	1	156.8	57.4	87.6	1	0	1	0	0	24.9	21.7	4.9	0.69	15	19	19	1.9	7.9	4.8	98	6.1	12.1	2.9279	225	96	52	150	0.61	-1.82786	0.801573	19.891	357	1	4.8	0.9	0.1875	10	5	0	0	0.0482779	0	1	0	0	0	MD+obe
49	2	21.3477	0	160	54.65	77.1	0	1	0	0	1.17105	30.3	16.3	4.9	0.56	21	28	28	0.6	7.1	4.1	85	5.3	3.2	0.671605	149	45	51	88	0.27	-3.75782	0.641791	6.47002	196	0	11.6	2.5	0.215517	11	1	0	0	0.136883	0	0	0	0	0	normal
68	2	25.5922	1	143.5	52.7	88.6	1	1	1	0	0	20.8	16.7	6.8	0.81	55	84	112	1.1	7.6	4.7	112	6.8	11.8	3.26321	223	91	76	128	0.57	-0.781123	1.96186	54.8557	316	1	9.6	1.9	0.197917	10	5	0	0	0.612665	1	1	0	0	0	MD+obe
55	1	26.9783	1	166.4	74.7	85	0	0	0	0	7.28261	28.2	23	4.7	0.9	29	33	19	1	6.8	4.2	91	5.4	3.2	0.719012	224	75	63	151	0.32	-2.67204	0.984588	22.0742	247	0	3.6	0.8	0.222222	15	1	0	0	0.112914	0	0	0	0	0	obe
77	2	19.1525	0	152	44.25	73.4	0	0	1	0	0	17.8	16.6	3	0.51	26	15	26	0.8	7.9	4.9	122	5.9	8.8	2.65086	197	70	74	105	0.8	0.272338	2.90401	5.70831	268	1	3	0.6	0.2	13	5	0	0	0.0833955	0	1	0	1	1	MD
72	1	24.4776	1	153.6	57.75	85.6	0	1	1	0	2.39764	18.6	16.6	4.5	0.65	21	17	21	1.1	7.5	4.3	84	5.7	8.8	1.82519	224	69	54	155	0.82	0.386839	1.97158	17.0126	281	1	3.8	1	0.263158	12	5	0	0	0.0662587	0	0	0	0	0	MD+obe
55	2	23.7088	1	155.8	57.55	85	1	0	0	0	20.2194	24.3	11.9	5.7	0.56	27	18	14	0.8	6.3	3.9	81	5.1	3.3	0.66	204	43	102	93	0.37	-1.65937	1.4404	7.83338	280	1	4.5	0.4	0.0888889	10	4	0	1	0.14171	0	0	0	0	0	obe
62	2	18.124	0	155.9	44.05	72.5	0	0	1	0	0	27.2	12.4	4.6	0.49	24	19	16	1.1	7.5	4.5	90	5.7	4.5	1	275	142	93	159	0.47	-1.80282	1.25504	6.47885	242	0	4.8	0.8	0.166667	11	1	0	0	0.0969053	0	0	0	0	0	normal
68	1	23.5883	1	166	65	87.5	0	1	0	0	84.1883	27.8	12.9	5.9	0.82	28	22	48	0.8	6.9	4.1	97	5.4	4.2	1.00593	179	99	51	109	0.94	-2.0017	1.46019	33.8485	228	0	12.9	3.3	0.255814	11	1	0	1	0.297505	0	0	0	0	0	obe
64	1	21.5914	0	166.7	60	80.9	0	1	0	0	41.9929	33.9	19.6	6.1	0.75	31	25	48	1.1	7.2	4.1	97	5.6	1.6	0.38321	202	62	60	130	0.32	-3.16281	1.1705	14.8879	216	0	4.1	1.2	0.292683	10	1	0	1	0.12852	0	0	0	0	0	normal
62	2	18.4714	0	153.9	43.75	66.1	0	0	1	0	0	26.8	14.4	4.1	0.63	33	15	29	1.9	8.2	5	119	5.9	6.3	1.85111	189	37	79	102	0.43	-1.12068	1.97118	2.15573	176	0	3.7	1.1	0.297297	13	1	0	0	0.116784	0	0	0	0	0	normal
71	2	24.2532	1	148.8	53.7	84.5	1	1	0	0	0	24.9	15.3	4.5	0.62	18	10	14	0.8	6.6	4.3	95	5.4	3	0.703704	209	49	67	134	0.5	-1.0612	1.62305	9.18242	209	0	3.6	0.7	0.194444	12	1	1	0	0.0278351	0	0	0	0	0	MD+obe
59	2	18.7582	0	156	45.65	71.5	0	1	0	0	33.21	26.4	12.1	3.6	0.61	26	17	16	0.9	7	4.6	90	5.2	5.1	1.13333	226	101	82	125	0.67	-2.68261	1.40928	4.93045	226	0	7.4	1.9	0.256757	11	1	0	1	0.163012	0	0	0	0	0	normal
68	2	19.7109	0	147.7	43	76.2	0	1	1	0	0	21.2	18.1	4.4	0.62	19	11	11	0.8	6.9	4.1	87	5.8	3	0.644444	238	51	87	137	0.52	0.0718289	1.83751	2.93732	219	0	9.9	1.5	0.151515	10	1	0	0	0.0954207	0	0	0	0	0	MD
68	2	24.8257	1	146.8	53.5	92.4	1	1	1	0	0	31.5	11.8	4.7	0.47	19	14	12	1	7.9	4.8	125	5.6	9.5	2.9321	188	86	67	101	0.5	-1.61481	1.0962	20.2964	112	0	6.9	0.8	0.115942	10	1	0	0	0.0532781	0	1	0	1	1	MD+obe
41	2	20.8638	0	161.4	54.35	79.3	0	0	0	0	0	30.7	9.4	2.4	0.51	15	11	14	0.6	6.7	4.1	86	5.6	3.7	0.785679	204	119	59	121	0.57	-3.54381	0.604005	10.0409	211	0	5.8	0.5	0.0862069	10	1	0	0	0.0232208	0	0	0	0	0	normal
60	2	26.2719	1	153	61.5	98.4	1	1	1	0	4.77321	23.8	17.3	4.8	0.46	34	31	31	0.5	7	4.6	92	5.7	5.7	1.29481	229	209	61	135	0.37	-0.899631	1.53947	66.3482	323	1	3.6	0.8	0.222222	10	5	0	0	0.223603	0	0	0	1	1	MD+obe
40	1	23.0332	1	172.2	68.3	80	0	1	0	0	23.243	29.9	15.1	6.5	0.86	20	36	58	1.1	7.4	4.8	83	5.3	5.4	1.10667	193	90	59	112	0.22	-4.53488	0.445931	24.9802	222	0	5.1	1.1	0.215686	12	1	0	0	0.0583771	0	0	0	0	0	obe
46	2	25.6757	1	166.7	71.35	95.5	1	0	0	0	0	29.4	8.6	5.2	0.64	19	19	64	0.7	7	4.3	79	5.3	6.2	1.20938	305	149	71	207	0.94	-3.22948	0.682005	65.4813	307	1	5.7	1	0.175439	10	5	0	0	0.0870957	0	0	0	0	0	obe
74	2	26.8079	1	160.2	68.8	102.5	1	1	1	0	0	27.2	17.4	4.8	0.6	25	15	19	0.9	6.9	4.3	92	5.7	5	1.1358	239	63	91	137	0.74	-0.0110538	1.75613	37.1992	250	1	4.4	1.2	0.272727	12	5	0	0	0.101464	0	0	0	0	0	MD+obe
69	2	19.8069	0	159.2	50.2	79	0	0	1	0	0	22	16	3.1	0.51	27	21	10	0.8	8.7	4.3	92	6	5.1	1.15852	158	74	60	78	1.34	-0.55529	1.84791	4.52259	211	0	4.6	1.3	0.282609	31	1	0	0	0.107966	0	0	0	0	0	normal
79	2	23.1351	1	146.2	49.45	78.4	0	1	1	0	0	27.3	15.4	5.1	0.57	21	15	10	0.6	6.8	4	103	6.3	4.3	1.09358	245	122	69	158	0.81	-0.2503	1.56905	10.5031	244	0	4.5	0.5	0.111111	12	1	0	0	0.0648573	0	0	0	0	0	MD+obe
75	1	25.1021	1	163.8	67.35	88.7	0	1	1	0	18.0403	20.3	19.3	7.3	0.69	39	69	30	0.6	7.6	4.5	112	5.8	13.5	3.73333	190	59	49	127	0.53	-0.459839	1.73462	22.6749	331	1	5.6	1	0.178571	12	5	0	0	0.385782	1	1	0	0	0	MD+obe
72	2	24.2546	1	149.9	54.5	84.5	1	0	1	0	0	26.2	17.6	4	0.5	26	23	14	1.2	6.8	4	91	5.9	3.7	0.831358	161	39	59	91	0.91	-0.527942	1.48984	7.52366	263	1	3.2	0.5	0.15625	11	5	0	0	0.0865781	0	0	0	0	0	MD+obe
39	2	21.0653	0	150.4	47.65	71.6	0	0	0	0	8.35313	27.4	7.8	5	0.54	16	14	20	1.3	7.2	4.8	92	5.4	4.8	1.09037	207	52	88	113	0.44	-3.85044	0.608653	4.28746	228	0	6.3	1.2	0.190476	11	1	0	0	0.0348379	0	0	0	0	0	normal
76	1	22.5264	0	155.9	54.75	81.8	0	1	1	0	17.0854	20.6	18.5	2.4	1.15	21	8	12	1	7.5	4.1	95	5.8	3.3	0.774074	177	107	63	92	0.96	1.59923	2.73918	11.4959	224	0	3.5	0.7	0.2	10	1	0	0	0.0463153	0	0	0	1	1	MD
68	1	28.3624	1	168	80.05	104.2	1	1	1	0	0	23.4	12.4	5.9	0.72	19	21	21	0.9	7.2	4.3	107	6	6.4	1.69086	198	81	59	121	0.51	-0.347221	1.20486	52.3445	298	1	3.2	0.2	0.0625	11	5	0	0	0.0459538	0	0	0	0	0	MD+obe
64	2	22.1355	0	155.9	53.8	82	1	1	1	0	0	24.8	13.9	4	0.73	24	14	49	1	7.2	4.5	100	5.8	5.7	1.40741	237	73	64	156	1.18	-0.593117	1.6553	19.1696	195	0	9.1	1.9	0.208791	11	1	0	0	0.150919	0	0	0	0	0	MD
45	2	20.1985	0	159.6	51.45	75.5	0	0	0	0	10.0376	29.2	14.1	4.4	0.52	20	13	14	0.6	7.2	4.4	82	5.3	4	0.809877	282	40	122	150	0.36	-3.28826	0.854846	2.85937	250	1	3.5	0.7	0.2	11	3	0	0	0.044834	0	0	0	0	0	normal
60	2	20.4537	0	159.6	52.1	75.7	0	0	1	0	0	22.8	16.4	3.8	0.56	14	12	18	0.7	6.9	4.5	100	6	4.2	1.03704	211	38	98	106	0.49	-1.18135	1.06354	3.39631	267	1	4.4	0.6	0.136364	11	3	0	0	0.0166296	0	0	0	0	0	normal
63	2	21.8375	0	155.2	52.6	86.6	1	1	0	0	0	32.1	11.8	4.3	0.54	29	28	17	0.7	6.9	4.3	94	5.6	4.7	1.09086	264	68	87	162	0.4	-3.27692	1.07561	11.261	214	0	3.7	0.5	0.135135	10	1	0	0	0.102279	0	0	0	0	0	MD
67	2	22.1332	0	161.6	57.8	81.7	1	1	0	0	2.214	25.5	8.9	4.1	0.5	17	11	12	1.2	7.2	4.7	86	5.6	2.1	0.445926	198	52	85	91	0.33	-2.00247	1.34675	5.79389	212	0	3.3	0.8	0.242424	10	1	0	0	0.0209882	0	0	0	1	1	MD
64	2	21.7156	0	157.4	53.8	80.5	1	1	1	0	0	22.7	23.4	4.7	0.73	26	25	14	0.8	7.2	4.4	93	5.8	6	1.37778	250	50	81	157	0.8	-0.961129	1.46608	5.5356	242	0	3.3	0.2	0.0606061	10	1	0	0	0.0809038	0	0	0	0	0	MD
64	2	16.9424	0	152.4	39.35	65.9	0	1	0	0	3.51315	16.5	13.5	3.7	0.57	24	20	23	1.4	7.6	4.9	99	5.5	6.7	1.63778	229	47	111	107	0.23	-1.90541	2.08158	1.84	194	0	6.4	0.7	0.109375	10	1	0	0	0.108414	0	0	0	0	0	normal
49	1	27.3079	1	171.8	80.6	94.8	1	1	1	0	62.9303	28.6	18.8	7.5	0.75	24	22	56	0.5	7.1	4.4	97	5.8	5.6	1.34123	257	206	47	161	0.67	-1.70705	0.876657	73.9403	359	1	5	1.1	0.22	10	4	0	1	0.208389	0	0	0	1	0	MD+obe
76	1	22.4894	0	160.8	58.15	80.4	0	1	0	0	20.2194	28.2	16.4	6.4	0.96	25	20	42	0.8	8	4.3	84	5.5	2.5	0.518519	182	64	63	103	0.88	-2.0155	1.50657	15.3071	279	1	5	0.3	0.06	10	3	0	0	0.132135	0	0	0	0	0	normal
42	2	19.0799	0	157.2	47.15	71.1	0	0	0	0	14.4424	35.2	9.2	4.2	0.55	19	12	21	1.9	8.2	4.7	79	5.2	4.3	0.838765	214	82	80	116	0.31	-4.43799	0.65444	5.0258	188	0	5.6	0.3	0.0535714	10	1	0	0	0.0491972	0	0	0	0	0	normal
55	2	22.1174	0	152	51.1	80.7	1	0	0	0	17.5658	21.1	10.4	5	0.79	22	21	14	1.1	7.1	4.5	83	5.5	4.6	0.942716	230	113	96	115	0.31	-2.23682	1.25139	11.9883	249	1	3.7	0.6	0.162162	10	3	0	0	0.0619951	0	0	0	0	0	normal
42	1	20.7164	0	169.9	59.8	80.6	0	0	0	0	0.45696	30.7	9.5	7.1	0.79	15	15	15	1.1	7.1	4.5	87	5.4	3.8	0.816296	233	106	52	152	0.32	-4.14466	0.529854	9.9304	197	0	5.5	0.8	0.145454	10	1	0	0	0.0209888	0	0	0	0	0	normal
74	2	26.3214	1	153.6	62.1	89.2	1	1	0	0	0	24.3	13.3	5.4	0.86	30	25	24	1	6.8	4.2	87	5.5	5.8	1.24593	258	139	69	159	0.41	-1.20579	1.82716	40.7496	305	1	4.2	1.2	0.285714	10	5	0	0	0.186981	0	0	0	0	0	MD+obe
63	1	19.9481	0	170	57.65	83.2	0	0	1	0	5.27509	28.5	15.4	4.3	1.04	27	19	22	0.6	7.6	4.3	80	6	4.8	0.948148	191	115	53	113	0.35	-1.47504	1.36925	13.9275	167	0	4.3	0.4	0.0930233	10	1	0	0	0.0903115	0	0	0	1	1	MD
59	1	23.5438	1	168	66.45	85.6	0	1	1	0	50.1187	30.6	10.6	5.5	0.65	21	19	45	0.8	6.4	4.2	107	5.6	4.7	1.24173	243	243	55	148	0.44	-1.80467	0.928909	50.8114	267	1	3.5	0.6	0.171429	10	4	0	1	0.0563847	0	0	0	1	0	MD+obe
66	1	26.1615	1	157.2	64.65	89.4	0	0	0	0	40.0799	22.4	22.1	5.5	0.74	33	25	17	0.6	6.6	4.1	99	5.4	6.3	1.54	163	71	65	84	0.98	-1.08501	1.94464	21.8614	257	1	5.2	0.4	0.0769231	10	4	0	1	0.205447	0	0	0	0	0	obe
56	1	20.6318	0	176.4	64.2	89.3	0	1	1	0	70.3381	22.5	12.1	5.6	0.7	23	32	179	1.1	7.3	4.7	100	5	4.3	1.06173	191	244	58	86	0.5	-1.84904	1.01195	69.4039	283	1	4.6	0.6	0.130435	10	4	0	1	0.102809	0	0	0	1	0	MD
67	1	19.4883	0	165.3	53.25	76.5	0	1	0	0	53.3282	25.5	15.7	3.6	0.66	31	21	41	1.1	8.1	4.8	82	5.3	1.4	0.283457	184	93	73	91	0.23	-2.38567	1.77741	11.9654	187	0	7.1	1.8	0.253521	10	1	0	1	0.194553	0	0	0	1	1	MD
44	1	24.1217	1	166.1	66.55	83.7	0	1	0	0	70.3381	22.2	20.8	7.6	0.79	40	43	131	0.6	7.5	4.6	88	5.3	3	0.651852	273	114	78	169	0.52	-2.78063	1.209	51.4499	352	1	5.8	0.9	0.155172	10	4	0	1	0.452282	1	0	0	0	0	obe
44	2	17.4749	0	156.5	42.8	68.2	0	1	1	0	0	30.5	17.3	6.2	0.75	20	19	19	0.9	8.1	5	100	5.6	4.4	1.08642	237	46	95	131	0.33	-3.49725	0.661921	1.91037	149	0	3.7	0.4	0.108108	10	1	0	0	0.0346534	0	0	0	0	0	MD
58	1	20.7486	0	170.9	60.6	80.9	0	1	1	0	13.5321	24.8	17.8	5.2	0.73	15	17	49	2.3	6.7	4.7	102	5.6	2.7	0.68	214	44	86	119	0.27	-1.9011	0.850831	10.2239	145	0	5	1.3	0.26	10	1	0	0	0.0168434	0	0	0	0	0	MD
55	2	22.6386	0	150.9	51.55	81.2	1	1	2	1	4.896	23.1	11.7	4.1	0.58	17	13	13	0.6	6.4	4.1	130	7.4	4.5	1.44444	159	110	55	84	0.6	-0.796353	1.12261	12.202	190	0	6.8	1.9	0.279412	16	1	0	0	0.0414882	0	0	0	0	0	MD+DM
70	2	22.9325	0	150.8	52.15	83.6	1	1	0	0	0	19	13.2	2.9	0.62	50	57	48	1.1	7.6	4.4	85	5.6	4.1	0.860494	193	105	72	100	0.58	-1.43492	2.43993	28.6625	289	1	3.3	0.5	0.151515	10	5	0	0	0.269641	0	0	1	0	0	MD
50	2	26.9117	1	159.6	68.55	92.9	1	0	1	0	25.4891	49.8	17.5	5.9	0.65	19	13	26	0.5	8	4.2	101	5.8	4.3	1.07235	236	181	61	136	0.52	-3.96437	0.529082	55.3028	292	1	6.3	0.7	0.111111	10	4	0	1	0.0870715	0	0	0	1	0	MD+obe
62	2	30.9295	1	155.2	74.5	100.5	1	1	1	0	0	23.7	11.1	4.8	0.51	47	51	57	1	7.4	4.3	111	6.1	19	5.20741	178	106	58	100	1.47	-0.350274	1.72169	77.3445	327	1	12.3	1.8	0.146342	10	5	0	0	0.649889	1	1	0	0	0	MD+obe
69	2	23.6888	1	146.8	51.05	81.8	1	1	0	0	0	22.3	15.8	4.7	0.46	18	12	11	0.6	7	4.1	86	5.5	5	1.06173	216	104	107	80	0.89	-1.01525	1.60778	12.249	205	0	2.3	0.4	0.173913	10	1	0	0	0.0171866	0	0	0	1	1	MD+obe
42	2	30.3688	1	159.8	77.55	95.9	1	0	0	0	0	22.7	7.6	4.8	0.55	16	16	20	0.7	7	4.2	91	5.6	10.6	2.38173	214	116	49	142	0.9	-1.99933	0.740088	55.9732	301	1	5	1.4	0.28	10	5	0	0	0.0407481	0	0	0	0	1	MD+obe
50	2	21.0851	0	155.6	51.05	76.3	0	1	1	0	17.5658	20.5	15.8	3.9	0.64	32	27	48	1.3	7.1	4.4	94	5.8	5.5	1.27654	211	36	84	119	0.37	-1.10866	1.50205	7.07221	135	0	5.2	1.5	0.288461	10	1	0	0	0.14202	0	0	0	0	0	MD
49	1	22.4312	0	169.9	64.75	81.4	0	0	1	0	0.23421	27.1	13.7	5	0.88	20	19	19	1	7.7	4.8	82	5.8	3.2	0.647901	187	65	49	120	0.32	-2.27236	0.829621	9.79192	221	0	3	0.1	0.0333333	10	1	0	0	0.0338177	0	0	0	0	0	normal
58	1	20.4258	0	172.6	60.85	81.2	0	1	0	0	0	24.5	12.4	5.8	0.77	16	16	27	0.8	6.9	4.1	88	5.5	2.5	0.54321	238	114	46	167	0.39	-2.50998	0.946939	15.1587	281	1	6.2	1.7	0.274194	10	3	0	0	0.0446263	0	0	0	0	0	normal
56	2	18.5793	0	151.6	42.7	66.1	0	0	1	0	0	24.5	11.1	3.3	0.51	17	12	21	1.8	7.4	4.5	94	5.7	4.3	0.998025	225	67	84	129	0.33	-1.47905	1.12171	3.02912	181	0	3.9	0.5	0.128205	10	1	0	0	0.0227639	0	0	0	0	0	normal
70	1	24.6657	1	177.6	77.8	94.3	1	0	0	0	0	25	19.2	5.5	0.84	36	24	14	2.6	6.2	4	92	5.5	2.6	0.590617	227	77	57	156	1.17	-1.17142	2.05757	21.6857	225	0	3.5	1	0.285714	10	1	0	0	0.146179	0	0	0	0	0	obe
67	2	18.4509	0	155.3	44.5	72.7	0	1	2	1	0	27.1	12.3	3.5	0.64	27	18	20	0.9	7.3	4.4	106	6.2	4.3	1.12543	244	87	104	122	0.45	-1.27362	1.57338	5.116	196	0	4.1	0.5	0.121951	10	1	0	0	0.092423	0	0	0	1	1	MD+DM
59	2	20.9907	0	154.8	50.3	75.7	0	0	1	0	0	27.1	15.3	3.6	0.49	17	11	23	0.7	7.1	4.1	94	5.7	6.9	1.60148	252	131	66	158	0.46	-1.08788	1.11593	12.8101	214	0	8.4	2.1	0.25	10	1	1	0	0.0554288	0	0	0	0	0	normal
46	2	21.7403	0	159.2	55.1	75	0	0	0	0	11.9606	36.5	14.3	4.1	0.65	16	10	13	0.7	6.8	4.2	85	5.2	2.3	0.482716	181	56	84	84	0.63	-3.86241	0.637654	4.43489	186	0	3.4	0.7	0.205882	12	1	0	0	0.0158963	0	0	1	0	0	normal
47	1	27.257	1	166.1	75.2	105.3	1	1	0	0	68.343	16.2	16.3	8.5	0.88	23	32	51	0.8	6.9	4.2	87	5.1	7.6	1.63259	208	57	47	147	0.32	-1.54028	1.1796	57.4615	371	1	4	0.3	0.075	10	4	0	1	0.173573	0	0	0	0	0	MD+obe
59	2	22.7096	0	153.2	53.3	82.2	1	1	1	0	0	29.9	18.8	4.7	0.58	18	12	31	0.5	6.7	4.5	83	5.8	4.4	0.901728	228	83	77	133	0.83	-1.5993	1.02533	17.4364	231	0	4.1	1.2	0.292683	10	1	0	0	0.0345887	0	0	0	0	0	MD
60	1	33.9719	1	165.5	93.05	109.6	1	1	1	0	10.9239	21.7	13.2	8.4	0.81	43	56	116	0.7	6.8	4.2	102	6	12	3.02222	235	172	58	136	0.35	0.0355412	1.58879	95.708	359	1	11.7	3.1	0.264957	12	5	0	0	0.677084	1	1	0	1	0	MD+obe
64	2	20.217	0	156	49.2	84.3	1	1	0	0	3.01127	21	16.6	4	0.53	18	14	14	0.7	7.4	4.6	84	5.5	6.8	1.41037	237	91	83	128	0.43	-1.89975	1.46612	9.33628	167	0	3.4	0.9	0.264706	15	1	0	0	0.0233544	0	0	0	0	0	MD
53	1	23.0766	1	164.9	62.75	90.8	1	1	0	0	1.17105	27.3	12.8	7.7	0.73	32	57	147	0.6	7.1	4.6	86	5.5	4	0.849383	278	187	56	187	0.33	-3.57401	0.82286	69.9187	263	1	3	0.3	0.1	10	5	0	0	0.122527	0	0	0	1	0	MD+obe
72	1	17.2347	0	156.2	42.05	65.1	0	1	1	0	20.2194	27.3	14.9	4.2	0.76	35	24	77	1.3	7.4	4.7	122	5.7	2.4	0.722963	196	54	107	70	0.62	-1.46819	1.88422	4.83965	202	0	5	0.8	0.16	10	1	1	0	0.179871	0	0	0	0	0	MD
82	1	22.472	0	170.4	65.25	87.4	0	1	2	1	8.78288	26.9	18.9	5	1.02	20	16	18	1.3	7.5	4.4	123	6.1	4.1	1.24519	206	68	60	129	0.8	-0.562134	1.52416	13.0935	281	1	3.7	0.6	0.162162	10	5	0	0	0.0559943	0	0	0	0	0	DM
77	2	23.2986	1	152.1	53.9	89.8	1	1	0	0	0	14.5	14.2	4.7	0.65	21	15	12	1.5	7.7	4.6	95	5.2	5.3	1.24321	216	51	65	134	1.17	-0.170929	2.87936	9.83319	181	0	3.1	0.8	0.258064	10	1	1	0	0.0357102	0	0	0	0	0	MD+obe
57	1	23.9519	1	167.5	67.2	95.8	1	1	0	0	13.2693	29	17.6	5.6	0.78	20	25	26	0.8	7.5	4.6	91	5.3	6.6	1.48296	217	112	51	142	0.86	-3.32852	0.786207	37.7013	244	0	4.1	0.3	0.0731707	10	1	0	0	0.0512305	0	0	0	0	0	MD+obe
79	2	18.3562	0	155.7	44.5	86.5	1	1	1	0	0	27.3	14.6	3.7	0.63	21	16	31	1.2	7.4	4.2	87	5.7	4.3	0.923704	198	124	61	111	2.28	-0.918142	1.51923	17.5136	217	0	4.9	0.3	0.0612245	10	1	0	0	0.0634473	0	0	0	0	0	MD
51	2	23.7602	1	159.9	60.75	83.1	1	0	1	0	0	28.8	12	3.7	0.58	11	9	11	0.9	7.3	4.1	92	6	5.6	1.2721	211	120	51	135	0.83	-1.66454	0.649306	14.756	245	0	3.6	0.8	0.222222	10	1	0	0	0.00353056	0	0	0	0	0	MD+obe
54	2	23.7789	1	160.1	60.95	80.1	1	1	0	0	66.825	25.5	7.7	4.5	0.53	27	17	24	1.8	7.3	4.3	91	5.3	3.8	0.853827	239	40	85	139	0.92	-2.02243	1.38673	8.33946	234	0	5.9	1.6	0.271186	10	1	0	1	0.14749	0	0	0	0	0	MD+obe
50	2	20.4749	0	162.4	54	75.7	0	0	0	0	0	19.9	12	2.9	0.52	17	12	11	1	6.7	4.1	82	5.6	4	0.809877	173	62	55	104	0.37	-1.79086	1.23303	3.79776	201	0	7.3	1.8	0.246575	10	1	0	0	0.046067	0	0	0	0	0	normal
73	2	22.9181	0	152	52.95	91.6	1	1	1	0	0	27.7	16.3	5.1	0.47	22	16	22	0.7	6.6	4.3	100	5.8	5.2	1.28395	237	162	53	144	0.49	-0.767448	1.44946	34.5985	233	0	4.3	0.6	0.139535	10	1	0	0	0.0672273	0	0	0	1	0	MD
73	2	20.3873	0	152.8	47.6	74.7	0	0	0	0	0	14	11.5	4.2	0.56	25	15	9	1	7.8	4.5	97	5.5	4.4	1.05383	168	59	71	80	0.67	-0.197591	3.36581	2.96395	168	0	3.8	0.8	0.210526	11	1	0	0	0.0673943	0	0	0	1	1	MD
84	2	27.5646	1	133.6	49.2	88	1	1	1	0	0	28.8	24.8	4.8	0.7	26	16	15	0.7	7	4.3	96	5.7	4.1	0.971852	197	105	47	123	1.23	0.180825	1.89583	29.5273	215	0	4.1	0.5	0.121951	10	1	0	0	0.0902572	0	0	0	0	1	MD+obe
40	1	30.2062	1	179.2	97	113.6	1	0	2	1	14.6446	32.7	8.8	5.9	0.64	23	37	53	0.7	7.1	4.2	147	8.8	13.6	4.9363	204	194	36	132	0.61	-2.63321	0.462529	91.2568	361	1	7.4	1.5	0.202703	10	5	0	0	0.267142	0	1	0	1	1	MD+DM+obe
51	2	25.7275	1	155.8	62.45	90.9	1	1	1	0	0	26.3	20.1	5.3	0.61	46	68	28	1.1	7.3	4.7	91	5.7	10	2.24691	174	79	62	91	0.65	-2.09091	1.08173	31.1188	224	0	3.2	0.8	0.25	10	1	0	0	0.185043	0	0	0	0	0	MD+obe
68	2	22.1847	0	154.2	52.75	94.8	1	1	1	0	0	28.8	13.5	3.2	0.55	19	16	18	1	7	4	94	5.7	4.7	1.09086	265	86	70	176	0.74	-1.15201	1.12153	21.1377	305	1	4.6	0.4	0.0869565	10	5	0	0	0.0695264	0	0	0	0	0	MD
48	1	26.1455	1	160.2	67.1	92.8	1	0	1	0	0	33	12.1	7.3	0.78	26	36	35	1.2	7.1	4.5	110	6	7.5	2.03704	254	216	54	161	0.76	-2.85632	0.630303	61.8458	210	0	4.3	0.3	0.0697674	10	1	0	0	0.092999	0	0	0	1	0	MD+obe
66	2	23.8925	1	155.2	57.55	83.5	1	0	1	0	0	25.3	26.3	3.8	0.47	20	14	19	0.9	7.2	4.2	90	6	2.8	0.622222	210	54	74	112	0.38	-0.503818	1.39441	11.0777	219	0	2.9	0.4	0.137931	12	1	0	0	0.0324092	0	0	0	0	0	MD+obe
64	1	26.8801	1	171	78.6	93.7	1	1	1	0	61.0586	22.5	15.1	7.9	0.85	42	67	116	1.8	6.4	4.1	105	6.5	4.1	1.06296	186	66	63	104	0.37	-0.660677	1.45952	58.9826	197	0	12.3	1.3	0.105691	11	1	0	1	0.433274	1	0	0	0	0	MD+obe
53	2	27.0965	1	162.1	71.2	98.1	1	1	1	0	3.76409	36.3	12.1	6.8	0.59	24	23	20	0.7	7.5	4.2	123	6.3	10.7	3.24963	213	51	82	117	0.61	-2.49488	0.730662	29.2906	201	0	4	1.1	0.275	14	1	0	0	0.0699045	0	1	0	0	0	MD+obe
67	2	22.4563	0	153.7	53.05	81.1	1	1	0	0	3.51315	26.6	16.1	4	0.55	21	21	21	1.4	6.6	4.4	97	5.6	4.5	1.07778	224	105	65	137	0.68	-2.45711	1.15426	15.3932	254	1	5.3	0.8	0.150943	11	5	0	0	0.0798826	0	0	0	0	0	MD
68	1	20.6975	0	161	53.65	77.5	0	1	1	0	35.1315	40.7	11.4	5.8	0.86	31	15	43	0.7	7.3	4.6	77	5.8	1.3	0.24716	192	70	90	81	0.19	-2.36443	1.33731	11.8033	177	0	4.3	1.2	0.27907	11	1	0	1	0.120923	0	0	0	0	0	MD
66	1	23.2856	1	169.5	66.9	85	0	1	1	0	0	38.4	14.7	5.2	0.76	22	24	75	0.7	6.9	4.2	90	5.8	6.1	1.35556	186	90	60	109	0.64	-2.77066	0.771844	35.0912	299	1	4.4	0.8	0.181818	11	5	0	0	0.0970086	0	0	0	0	0	MD+obe
55	2	25.8783	1	168.3	73.3	95.6	1	0	1	0	9.09527	22.8	12.4	3.4	0.53	20	17	21	0.7	7.2	4.1	91	6.1	3.7	0.831358	200	56	76	111	0.63	-0.582734	1.17013	25.7503	336	1	4.6	0.6	0.130435	10	5	0	0	0.102192	0	0	0	0	0	MD+obe
58	1	21.6483	0	171.2	63.45	86.7	0	0	1	0	0	32.1	13	6.9	0.86	21	25	28	0.5	6.9	4.2	94	5.8	6.2	1.43901	226	92	44	162	0.49	-2.47746	0.758879	19.1701	299	1	5.5	1.3	0.236364	10	3	0	0	0.106294	0	0	0	0	0	normal
68	1	31.2226	1	157.6	77.55	107.5	1	1	1	0	43.5221	27.4	17.6	6.4	0.69	23	26	73	1.2	7.2	4.4	116	6.2	4.4	1.26025	242	168	58	149	0.44	-0.684304	1.11944	90.5178	307	1	4.2	0.8	0.190476	10	4	0	1	0.109391	0	0	0	1	0	MD+obe
78	2	26.8052	1	142	54.05	88.7	1	1	1	0	0	28.4	19.5	4.7	0.57	33	27	16	0.7	7	4.1	102	6	4.6	1.15852	209	67	59	126	0.76	-0.327311	1.74425	21.0787	231	0	6.3	0.6	0.0952381	10	1	0	0	0.219101	0	0	0	0	0	MD+obe
68	2	24.2053	1	146.5	51.95	87.5	1	1	2	1	0	24.1	16	3.7	0.47	19	14	24	0.7	7.9	4.5	101	6.6	9.9	2.46889	171	121	70	72	0.57	-0.513131	1.43279	29.0958	235	0	5.3	0.9	0.169811	10	1	0	0	0.0545821	0	0	0	1	1	MD+DM+obe
74	1	23.8476	1	163.5	63.75	87.6	0	1	1	0	20.9847	20.6	11	6.6	0.71	26	20	90	0.8	7.4	4.4	93	5.9	5.4	1.24	229	211	47	148	0.77	0.139674	2.08844	63.2696	227	0	3.4	0.6	0.176471	21	1	0	0	0.0784184	0	0	0	1	0	MD+obe
44	1	29.8636	1	169.6	85.9	96.4	1	1	0	0	6.8074	28.6	16.6	5.9	0.85	25	33	43	0.7	7.3	4.6	83	5.6	8.4	1.72148	202	70	63	120	0.44	-3.24383	0.669529	56.5765	227	0	4.1	0.3	0.0731707	10	1	0	0	0.0861874	0	0	0	0	0	MD+obe
77	2	22.4245	0	146	47.8	89	1	0	1	0	0	35.5	20.2	3.9	0.72	22	12	16	0.6	7.2	4.5	105	5.8	7.1	1.84074	171	86	59	87	1.95	-1.3581	1.37751	15.7721	290	1	6.1	1.4	0.229508	10	5	0	0	0.125247	0	0	0	1	0	MD
81	1	27.5475	1	168	77.75	104.9	1	1	1	0	1.31292	25.3	20.1	5.9	0.74	30	28	28	1.1	7.6	4.8	105	6.4	8	2.07407	187	86	41	120	0.97	-0.354823	1.81513	56.9869	312	1	4.5	0.8	0.177778	10	5	0	0	0.207057	0	0	0	0	0	MD+obe
67	2	25.1094	1	157.2	62.05	88.7	1	1	0	0	0	28.1	12.8	3.9	0.51	21	21	14	0.7	6.9	4.3	87	5.3	4.4	0.945185	268	58	80	165	0.54	-2.33671	1.09264	14.3165	203	0	2.9	0.8	0.275862	15	1	0	0	0.0354847	0	0	0	0	0	MD+obe
73	1	16.4515	0	161.2	42.75	64.3	0	1	1	0	33.4125	27.5	12.2	4.8	0.79	23	14	21	0.6	6.9	4.3	87	5.9	2.7	0.58	156	80	69	71	0.83	-1.08413	1.63175	2.4404	176	0	6	0.8	0.133333	10	1	0	1	0.087866	0	0	0	0	0	MD
58	2	16.5977	0	152.5	38.6	70.9	0	1	0	0	0	21.5	21	5.8	0.79	24	12	14	0.8	7.9	4.5	75	5.5	2.3	0.425926	229	43	85	132	0.51	-1.75382	1.869	1.47601	138	0	4.6	1	0.217391	10	1	0	0	0.0701288	0	0	0	0	0	normal
60	2	20.2222	0	153.1	47.4	67.6	0	1	0	0	2.38661	18.8	13.4	3.2	0.56	22	16	17	0.9	7	4.5	90	5.6	3	0.666667	241	41	114	114	0.57	-1.60687	1.75532	2.23563	208	0	3.1	0.7	0.225806	10	1	0	0	0.0440533	0	0	0	0	0	normal
69	1	26.3807	1	164.4	71.3	94.3	1	1	0	0	16.605	21.4	24.6	6.9	1.21	33	26	57	1.4	8.4	4.6	98	5.6	8.2	1.9842	215	109	61	129	1.2	-1.20368	2.08671	57.2872	203	0	4.2	1.2	0.285714	10	1	0	0	0.140624	0	0	0	0	0	MD+obe
66	1	25.8414	1	161.2	67.15	93.7	1	1	2	1	50.9782	12.7	18.3	5.3	1.08	52	43	140	1.2	7	3.9	123	6.5	9.8	2.9763	194	342	53	86	0.42	1.2983	4.12106	87.2331	281	1	4.6	1.2	0.26087	12	4	0	1	0.344292	0	1	1	1	1	MD+DM+obe
67	2	23.1129	1	152	53.4	87.9	1	1	1	0	0	25.8	17.9	4.2	0.51	19	17	14	1.2	7.7	4.1	90	5.9	4.7	1.04444	204	94	66	116	0.67	-0.846919	1.1967	16.1243	118	0	5.3	1.3	0.245283	10	1	0	0	0.0409564	0	0	0	0	0	MD+obe
68	2	22.1923	0	153	51.95	81.2	1	0	1	0	8.78288	24.1	18.4	5.2	0.53	21	17	16	0.9	7.1	4.5	116	6.5	2.3	0.658765	183	59	72	98	0.44	-0.822981	1.4371	7.72682	253	1	3.8	0.3	0.0789474	10	5	0	0	0.057051	0	0	0	0	0	MD
75	1	25.6767	1	153.5	60.5	90.3	1	0	0	0	0	17.7	18.2	6.4	0.74	27	19	14	0.8	7.4	4.3	83	5.6	5.7	1.16815	191	54	51	125	0.64	-0.218551	2.62467	15.529	100	0	1.6	0.4	0.25	13	1	0	0	0.0303264	0	0	0	0	0	obe
66	1	26.4552	1	166	72.9	95.3	1	0	0	0	25.3879	31.5	11.9	4.1	0.96	57	49	325	1	8	4.8	92	5.3	9.5	2.15802	151	141	69	57	0.75	-2.85758	1.70612	86.4377	267	1	15	3.6	0.24	10	5	0	0	0.655521	1	0	0	0	0	obe
67	2	24.7934	1	154	58.8	87.2	1	1	0	0	0	28.7	13.2	4.1	0.72	25	14	15	0.9	7.3	4.4	78	5.3	6.2	1.19407	202	41	68	125	0.74	-1.73256	1.5598	10.0317	223	0	4.3	0.6	0.139535	10	1	0	0	0.0889681	0	0	0	0	0	MD+obe
68	2	25.5604	1	141.6	51.25	93.1	1	0	1	0	0	24	20.1	4.2	0.49	23	21	15	1.5	7	4.3	95	5.7	4.6	1.07901	193	57	60	116	0.68	-0.500038	1.42205	18.8406	265	1	3	0.4	0.133333	11	5	0	0	0.0611318	0	0	0	1	1	MD+obe
65	2	28.5651	1	151.6	65.65	90.2	1	1	2	1	0	28.7	13	3.9	0.57	19	26	28	0.6	7.3	4.5	139	7.4	8.7	2.98593	198	88	60	114	0.68	-1.43242	0.843914	41.7165	381	1	3.9	1.1	0.282051	10	5	0	0	0.11363	0	1	0	0	0	MD+DM+obe
50	2	23.4483	1	148.2	51.5	89	1	1	1	0	50.9782	26.6	15.2	5.4	0.49	26	29	32	1.2	7	4.5	87	5.8	2.2	0.472593	236	104	87	131	0.26	-2.03128	0.907534	29.8555	214	0	3.9	0.7	0.179487	10	1	0	1	0.0856706	0	0	0	0	0	MD+obe
56	1	24.1959	1	175	74.1	86.9	0	1	1	0	16.3729	24.6	20.8	5.8	0.73	27	26	59	0.6	6.9	4.4	99	6	4.8	1.17333	168	75	51	101	0.26	-1.27251	1.2054	32.4355	229	0	3.8	0.4	0.105263	11	1	0	0	0.0956471	0	0	0	0	0	MD+obe
52	2	20.2422	0	149.1	45	80.1	1	0	1	0	5.01146	25.8	12.7	4.2	0.52	18	11	10	0.9	7	4.2	93	5.7	3.6	0.826667	269	50	94	155	0.64	-1.22424	1.09386	3.54129	142	0	3.3	0.5	0.151515	10	1	0	0	0.0216046	0	0	0	0	0	MD
43	1	22.6471	0	170	65.45	83.1	0	0	0	0	70.1142	26.5	9.9	3.9	0.84	27	36	45	1.4	7.1	4.6	81	5.2	3	0.6	175	62	59	96	0.45	-3.69368	0.730189	17.8519	235	0	4.4	0.6	0.136364	10	1	0	1	0.112654	0	0	0	0	0	normal
48	2	23.4265	1	156.6	57.45	79.4	0	0	0	0	0.556875	20.4	9.3	3.4	0.76	14	15	13	0.7	6	3.9	80	5.3	7.4	1.46173	247	151	86	131	0.38	-1.99891	0.850538	16.0108	171	0	3.3	0.4	0.121212	10	1	0	0	0.00848507	0	0	0	1	0	obe
70	1	20.5108	0	160.9	53.1	71.5	0	0	0	0	1.50564	19	16.9	8	0.91	27	21	34	0.7	6.5	4.2	91	5.6	3.2	0.719012	197	41	83	100	0.58	-1.12613	2.17069	4.59335	227	0	5.8	0.9	0.155172	10	1	0	0	0.14156	0	0	0	0	0	normal
68	2	21.1612	0	155.7	51.3	78	0	1	0	0	20.5396	28.4	15.2	3.6	0.63	21	15	23	1	7.3	4.6	83	5.6	6.1	1.25012	205	108	61	120	0.59	-2.51185	1.29827	12.3875	222	0	3.1	0.3	0.0967742	10	1	0	1	0.0405956	0	0	0	1	1	MD
72	1	25.1725	1	166.4	69.7	90.8	1	1	1	0	5.01879	20.9	16.1	4.1	0.87	25	29	25	0.9	7.3	4.6	108	6.5	6.5	1.73333	211	129	55	123	0.86	-0.414338	1.59929	37.9641	242	0	5.8	1.4	0.241379	10	1	0	0	0.127405	0	0	0	0	0	MD+obe
59	2	23.3166	1	163	61.95	81.9	1	1	1	0	0	24.2	13.5	4.6	0.62	22	20	42	0.7	7.2	4.5	90	6	5.4	1.2	241	105	84	131	0.47	-1.19724	1.19935	26.0299	218	0	3.1	0.3	0.0967742	10	1	0	0	0.0456037	0	0	0	0	0	MD+obe
65	1	23.2985	1	170.4	67.65	91	1	1	1	0	8.78288	23.2	13.2	4.3	0.78	17	14	48	1	7.3	4.8	102	5.4	3.8	0.957037	168	76	50	90	0.47	-0.931795	1.27295	31.5012	100	0	3.8	1	0.263158	10	1	0	0	0.0194841	0	0	0	0	0	MD+obe
53	1	19.7857	0	170.4	57.45	78	0	0	1	0	14.688	16.9	11.4	5.7	0.81	28	20	23	0.9	7.4	4.7	91	5.8	1.8	0.404444	217	63	78	128	0.28	-0.637147	1.96351	6.53082	135	0	3.2	0.3	0.09375	10	1	0	0	0.0690936	0	0	0	0	0	normal
53	2	19.1676	0	158	47.85	80.4	1	1	1	0	23.9629	32.1	13.8	4.6	0.62	24	21	28	0.8	7.6	4.4	88	6	4.1	0.890864	265	78	75	172	0.43	-2.72782	0.864714	9.32116	187	0	3.7	1	0.27027	10	1	0	1	0.0621732	0	0	0	0	0	MD
44	2	25.8721	1	165.6	70.95	94.2	1	0	1	0	0	35.7	11.6	3.8	0.4	29	17	41	0.5	6.6	3.9	95	6.4	9.1	2.13457	188	149	40	113	0.65	-2.0112	0.866878	56.9283	247	0	5.4	1	0.185185	10	1	0	0	0.164177	0	0	0	0	1	MD+obe
64	2	25.5111	1	150	57.4	88	1	0	1	0	0	24.8	11.4	4.2	0.49	46	43	53	1.1	7.5	4	111	6.2	17.9	4.90593	215	70	65	125	1.86	-0.583886	1.81031	34.6271	257	1	6.5	0.6	0.0923077	11	5	0	0	0.360837	1	1	0	0	0	MD+obe
66	2	23.5396	1	155.2	56.7	87.4	1	0	1	0	0.948857	25.9	12.3	4.1	0.49	23	20	26	0.8	6.5	4	96	5.8	3.5	0.82963	196	69	61	113	1.17	-0.758775	1.31056	18.7494	211	0	3.7	0.8	0.216216	10	1	0	0	0.0599524	0	0	1	0	0	MD+obe
71	1	24.2778	1	166	66.9	91.1	1	0	1	0	43.5109	25.7	12.6	3.8	0.53	21	17	35	0.9	7.1	4.4	99	5.8	3.6	0.88	204	95	68	113	0.43	-0.657942	1.40708	34.3103	165	0	4.3	0.5	0.116279	10	1	0	1	0.0481504	0	0	0	0	0	MD+obe
44	2	18.3861	0	167.2	51.4	77.8	0	0	0	0	7.15982	21.4	8.5	3.8	0.57	16	14	23	1	6.3	4.4	77	5.1	4.6	0.874568	160	41	82	72	0.2	-2.87327	0.879215	3.64175	139	0	5.8	1.3	0.224138	12	1	0	0	0.0252365	0	0	0	0	0	normal
65	2	24.8015	1	151.4	56.85	86	1	0	0	0	0	32.8	10.5	4.6	0.58	20	20	18	0.7	7	4.1	82	5.6	4.5	0.911111	227	123	46	149	0.69	-2.91865	0.886246	25.383	295	1	4.3	0.5	0.116279	10	5	0	0	0.0710021	0	0	0	0	1	MD+obe
42	2	22.2727	0	157	54.9	81.7	1	0	0	0	0	40.4	9.4	3.1	0.56	15	17	26	0.5	6.9	4.3	80	5.4	5.1	1.00741	222	76	49	146	0.46	-5.24384	0.378211	13.5581	158	0	4.9	1.1	0.22449	10	1	0	0	0.01688	0	0	0	0	1	MD
65	1	23.9461	1	168.7	68.15	91.7	1	1	1	0	3.51315	22.6	11.4	5.1	0.88	21	21	27	2.3	7.3	4.6	105	5.5	3.9	1.01111	175	49	70	92	0.35	-0.873062	1.318	18.5266	249	1	4.9	0.5	0.102041	10	5	0	0	0.0722154	0	0	0	0	0	MD+obe
69	2	21.0211	0	150.4	47.55	75.9	0	0	1	0	0	21.7	14.1	4.2	0.53	14	13	9	0.7	6.6	4.2	88	5.8	3.3	0.717037	270	84	74	171	0.63	-0.542865	1.23466	4.7417	198	0	2.2	0.1	0.0454546	10	1	0	0	0.00593285	0	0	0	0	0	normal
63	2	22.0999	0	158.4	55.45	86.8	1	1	1	0	1.2547	31.2	10.2	4.4	0.46	38	48	42	1.1	7.1	4.3	78	5.8	5.8	1.11704	238	161	58	145	0.61	-2.24686	1.10751	36.6681	220	0	3.7	0.6	0.162162	10	1	0	0	0.163469	0	0	0	1	0	MD
60	2	21.9786	0	160.9	56.9	80.5	1	1	0	0	0.33541	22.9	12.8	4.2	0.67	23	15	14	1.2	7.1	4.8	95	5.3	3.1	0.72716	173	73	62	92	0.9	-2.01601	1.55596	8.0186	214	0	3.8	0.7	0.18421	10	1	1	0	0.0622086	0	0	0	0	0	MD
62	1	25.5259	1	169.4	73.25	93.5	1	1	1	0	20.2966	22	14.4	6.7	0.67	23	23	21	1.3	7	4.3	102	5.9	5.3	1.33481	243	125	57	167	0.67	-0.559567	1.35155	38.8398	100	0	2.7	0.2	0.0740741	10	1	0	0	0.0351349	0	0	0	0	0	MD+obe
43	1	17.4599	0	177	54.7	70.8	0	0	0	0	25.4891	30.8	15.4	5.8	0.83	15	13	18	1.1	6.6	4.3	99	5.6	5.8	1.41778	173	96	65	87	0.26	-4.14247	0.580814	4.14645	160	0	6.3	1.6	0.253968	10	1	0	0	0.0220605	0	0	0	0	0	normal
63	1	22.8541	0	173	68.4	90.6	1	0	0	0	36.9256	11.5	19.1	4.3	0.68	19	17	34	1	7.4	4.3	84	5.5	2.1	0.435556	183	47	67	107	0.47	-0.422245	2.52448	17.2878	222	0	2.6	0.2	0.0769231	10	1	0	1	0.0248884	0	0	0	0	0	normal
59	2	19.6805	0	148.5	43.4	81.8	1	1	2	1	17.5658	33.2	12.1	6.5	0.41	34	28	215	0.6	7.5	4.8	144	7.3	5.4	1.92	228	260	94	94	0.4	-2.79389	1.14186	61.8088	249	1	4.4	1.2	0.272727	16	5	0	0	0.180082	0	0	0	1	1	MD+DM
50	2	20.049	0	167.5	56.25	73	0	0	1	0	0.585525	40.5	14.3	4.2	0.52	13	7	14	0.7	7	4.3	93	5.8	4.7	1.07926	203	85	58	130	0.88	-3.07482	0.60661	4.92427	142	0	3.4	0.5	0.147059	10	1	0	0	0.00586059	0	0	0	0	0	normal
50	2	20.3323	0	161.3	52.9	69.2	0	0	1	0	8.01135	36.1	11.6	3.8	0.51	19	15	14	1.5	7.6	4.5	93	5.8	3.7	0.84963	266	51	126	126	0.61	-3.19276	0.679471	2.63564	196	0	12.2	3.4	0.278689	16	1	0	0	0.108635	0	0	0	0	0	normal
88	1	19.6436	0	164.8	53.35	84.7	0	0	1	0	8.3025	23.3	19.2	3.8	0.82	25	13	22	1.2	7.3	4.1	97	5.9	2.8	0.670617	200	69	62	118	0.91	0.72634	2.61876	9.35556	231	0	2.6	0.2	0.0769231	10	1	0	0	0.0556339	0	0	0	0	0	normal
39	2	20.0194	0	165.6	54.9	77.3	0	0	0	0	34.2051	22.9	11.4	4.8	0.64	20	15	19	0.7	8	4.8	88	5.3	5.2	1.12988	191	79	74	100	0.24	-3.17517	0.879455	6.99662	100	0	4.1	0.5	0.121951	10	1	0	1	0.0363111	0	0	0	0	0	normal
83	1	22.4173	0	165.7	61.55	93.9	1	0	1	0	33.4125	13.4	16.4	3.2	1.02	35	39	40	1	7.5	4.4	87	5.7	5.4	1.16	179	71	47	112	0.88	0.875686	3.47143	28.0628	220	0	2.9	0.3	0.103448	11	1	0	1	0.115465	0	0	0	1	1	MD
76	2	21.418	0	149	47.55	79.5	0	0	1	0	0	25.2	19.5	4.8	0.69	23	7	15	0.8	7.7	4.7	96	5.7	5	1.18519	193	91	62	107	1	1.15514	2.62175	9.02017	100	0	1.9	0.5	0.263158	15	1	0	0	0.0243924	0	0	0	0	0	normal
41	2	18.6877	0	160.6	48.2	77.9	0	0	0	0	17.5658	33	7.6	6	0.44	14	11	35	0.9	7.3	4.5	98	5.6	4.8	1.16148	258	68	137	109	0.27	-4.40136	0.524447	7.98212	161	0	4.4	0.5	0.113636	10	1	0	0	0.0112608	0	0	0	0	0	normal
54	2	24.7329	1	159.6	63	85.4	1	0	1	0	10.0376	19.7	18.9	4.2	0.58	20	24	14	0.6	6.7	4.4	93	5.7	9.5	2.18148	199	98	72	110	0.64	-0.862109	1.11906	17.9961	277	1	2.9	0.2	0.0689655	10	5	0	0	0.0426801	0	0	0	1	1	MD+obe
48	2	18.7559	0	163.6	50.2	77.1	0	0	1	0	47.5492	23.7	15.9	5	0.5	25	33	24	0.6	7	4.4	103	5.6	5.4	1.37333	201	51	78	107	0.57	-2.24095	0.881406	4.64081	208	0	3.4	0.2	0.0588235	11	1	1	1	0.0670327	0	0	0	0	0	normal
62	1	22.0154	0	177.1	69.05	86.1	0	1	0	0	38.8554	23.5	16.5	7.7	0.89	23	23	39	0.9	7.3	4.5	82	5.3	2.3	0.465679	222	72	89	111	0.27	-2.34655	1.26528	19.5374	196	0	6.2	1.2	0.193548	10	1	0	1	0.0953822	0	0	0	0	0	normal
73	2	26.3158	1	152	60.8	92	1	1	1	0	0	34.6	14.7	6.4	0.72	28	24	36	0.5	7.2	3.6	94	6.1	4.9	1.13728	212	126	46	143	1.46	-1.08932	1.20587	49.271	235	0	3.4	0.8	0.235294	10	1	0	0	0.0948278	0	0	0	0	1	MD+obe
76	2	24.3134	1	148.2	53.4	89.1	1	1	1	0	0	33.5	23.2	6.7	1.07	29	20	16	0.5	8.1	4.7	105	6.4	8.9	2.30741	233	184	53	139	0.38	-1.46904	1.47113	33.5683	288	1	6.2	0.3	0.0483871	10	5	0	0	0.223554	0	0	0	1	1	MD+obe
68	1	25.1281	1	160.4	64.65	88.7	0	1	1	0	3.34125	24.7	17.9	5.3	0.63	36	33	21	0.6	7.1	4.4	114	5.8	10.6	2.9837	202	118	71	103	0.41	-0.701958	1.72527	30.6047	273	1	3.9	0.7	0.179487	10	5	0	0	0.196096	0	1	0	0	0	MD+obe
64	2	22.639	0	154.8	54.25	77	0	1	1	0	20.907	30.1	20.4	4.7	0.59	24	16	29	0.8	8.3	4.8	109	6	5.5	1.48025	236	90	75	138	0.31	-1.64493	1.27575	14.0501	212	0	4.4	0.5	0.113636	10	1	0	1	0.0795311	0	0	0	0	0	MD
78	1	17.8987	0	160.4	46.05	77.2	0	0	1	0	34.272	32.4	19.8	6.3	0.72	41	28	17	0.7	7.2	4	95	5.9	2.5	0.58642	159	60	54	83	0.44	-1.37888	1.86532	3.80769	203	0	3.4	0.9	0.264706	10	1	0	1	0.159501	0	0	0	1	1	MD
66	1	19.442	0	178	61.6	72.7	0	0	0	0	28.5814	17.4	18	4.4	0.71	27	15	21	0.7	7.8	4.6	83	5.5	1.1	0.225432	207	69	102	94	0.31	-0.921453	2.64431	4.88744	163	0	4.5	0.8	0.177778	11	1	0	0	0.0936481	0	0	0	0	0	normal
61	1	18.7334	0	184.4	63.7	85.6	0	1	0	0	58.5682	18.3	8.2	4.6	0.58	28	21	27	0.7	7.2	4.2	79	5.5	6.5	1.2679	184	325	41	83	2.3	-1.48806	2.0367	32.6105	212	0	4.6	0.7	0.152174	11	1	0	1	0.116666	0	0	0	1	0	MD
68	1	20.2153	0	161	52.4	81.9	0	1	0	0	51.1327	21.9	14.5	6.5	0.83	43	30	97	1.1	7	4.5	90	5.6	2.3	0.511111	277	138	105	144	0.81	-1.65676	2.43766	35.1133	229	0	4	0.8	0.2	10	1	0	1	0.210932	0	0	0	0	0	normal
55	1	21.2103	0	177.2	66.6	83	0	1	0	0	51.8377	24.3	20.2	7.9	0.97	21	26	21	1.2	7.2	4.5	79	5.5	4.4	0.858272	209	109	61	122	0.74	-2.97562	0.932157	14.9193	168	0	3.8	0.4	0.105263	10	1	0	1	0.0427086	0	0	0	0	0	normal
65	1	25.0506	1	176.4	77.95	90.9	1	1	2	1	0	19.9	22.4	6	0.76	18	14	12	0.9	7.5	4.7	142	7	4.4	1.54272	224	69	67	132	0.34	-0.201382	1.57133	16.438	302	1	4.9	1.3	0.265306	11	5	0	0	0.0610239	0	0	1	1	1	MD+DM+obe
70	1	21.9604	0	165.5	60.15	82.8	0	1	1	0	34.1707	21.3	15.1	6.8	0.67	27	21	42	1.1	8.2	4.2	95	5.7	4.2	0.985185	199	173	62	101	0.7	-0.158868	1.9363	32.9737	312	1	3.5	0.5	0.142857	10	4	0	1	0.13633	0	0	0	1	0	MD
74	2	22.066	0	149.7	49.45	80.4	1	0	0	0	0	20.8	19.7	3.1	0.58	22	15	15	0.7	7	4.5	96	5.5	4.6	1.09037	204	42	79	109	0.69	-1.0848	2.0209	5.1649	194	0	6	1.3	0.216667	10	1	0	0	0.0819703	0	0	0	1	1	MD
70	1	21.2104	0	156.2	51.75	80.2	0	1	1	0	8.3025	23.3	17.8	6.5	1.02	27	16	23	1.3	7.3	4.3	97	5.8	2.8	0.670617	182	55	82	82	0.46	-0.1576	2.0279	7.75661	158	0	3.6	0.5	0.138889	10	1	0	0	0.074542	0	0	0	0	0	MD
65	2	19.0098	0	153	44.5	73.6	0	0	0	0	17.5658	45.1	11.5	5.3	0.5	20	12	31	1	7.5	4.5	95	5.5	2.4	0.562963	257	97	76	156	0.83	-4.66608	0.832101	8.49794	216	0	3.8	0.7	0.18421	10	1	0	0	0.0423513	0	0	0	0	0	normal
55	2	20.8496	0	155.4	50.35	76.5	0	0	0	0	0	19.4	15.7	4	0.62	24	14	17	0.5	7.4	4.2	81	5.6	3	0.6	217	45	64	137	0.43	-1.277	1.81848	4.18701	196	0	4.9	0.4	0.0816327	10	1	0	0	0.08419	0	0	0	0	0	normal
64	2	17.1546	0	157.4	42.5	74.3	0	0	1	0	0	26.1	19.6	4.1	0.63	19	12	15	0.9	7.3	4.6	90	5.7	6.1	1.35556	261	68	77	165	0.59	-1.42597	1.34494	3.05594	168	0	3.7	1	0.27027	11	1	0	0	0.0306042	0	0	0	0	0	normal
71	2	18.0138	0	153.6	42.5	74.6	0	0	1	0	33.21	21.5	9.9	3.4	0.58	23	16	17	1.7	7	4.6	94	5.7	3.6	0.835556	227	67	100	108	0.51	-0.632573	1.89884	3.74725	201	0	5.6	1.2	0.214286	10	1	0	1	0.0876393	0	0	0	0	0	normal
67	1	22.1996	0	158.4	55.7	78.1	0	1	1	0	1.17105	19.9	16.5	5.1	0.65	18	21	18	1.1	7	4.3	111	5.6	4.2	1.15111	246	80	80	135	0.83	-0.555668	1.32247	9.37571	169	0	4	0.6	0.15	10	1	0	0	0.0277888	0	0	0	0	0	MD
64	2	26.0515	1	151	59.4	86.6	1	1	1	0	0	27.2	12.7	4	0.54	21	24	18	0.7	6.5	4.4	94	5.8	6	1.39259	235	107	74	134	0.74	-1.30191	1.00861	26.7852	260	1	4.5	1	0.222222	10	5	0	0	0.0699537	0	0	0	0	0	MD+obe
64	1	22.0619	0	164.5	59.7	82.7	0	1	1	0	0	24.8	18.6	6.7	1.02	36	36	97	0.6	7.2	4.3	90	5.8	5.5	1.22222	193	122	50	117	0.95	-1.17518	1.54839	39.3548	190	0	3.5	0.6	0.171429	11	1	0	0	0.131767	0	0	0	1	1	MD
65	2	24.4718	1	145.7	51.95	76.8	0	0	1	0	0	28.7	9.4	3.8	0.57	18	9	12	0.8	7	4.2	90	5.8	4.8	1.06667	211	101	77	107	0.59	-0.362648	1.35889	11.001	229	0	6.4	1.4	0.21875	10	1	1	0	0.0541161	0	0	0	1	1	MD+obe
78	1	21.9186	0	169.2	62.75	88.7	0	1	2	1	38.067	19.6	15.9	7.5	0.98	38	57	69	1	7.8	4.3	153	7.4	6.2	2.34222	241	218	76	125	0.88	-0.324651	2.00302	54.3465	280	1	5.8	1.3	0.224138	12	4	0	1	0.299232	0	0	0	1	1	MD+DM
68	1	23.3741	1	172	69.15	85.9	0	0	0	0	17.5658	23.4	15.5	6.8	0.87	21	18	40	1	8.1	4.9	92	5.2	2.4	0.545185	264	100	96	145	0.39	-2.08283	1.43839	28.7828	203	0	3.3	0.4	0.121212	10	1	0	0	0.0405327	0	0	0	0	0	obe
69	1	25.3069	1	165.6	69.4	100.5	1	0	1	0	49.9162	23.1	17.3	5.7	0.85	28	31	104	0.7	7	4.5	106	6.3	6.6	1.72741	198	124	66	106	0.4	-0.691959	1.50215	73.6442	260	1	4.3	0.3	0.0697674	11	4	0	1	0.132105	0	0	0	1	1	MD+obe
50	2	22.6448	0	165.2	61.8	84.4	1	1	2	1	14.3747	38.8	8.6	3.7	0.51	99	173	96	0.5	7.3	4.4	163	7.9	5.3	2.13309	222	87	65	132	1.12	-3.94786	0.969952	35.6414	257	1	7.4	1.1	0.148649	10	5	0	0	0.57535	1	0	0	0	0	MD+DM
77	2	18.9812	0	154.4	45.25	65.4	0	1	0	0	0	21.9	17.8	5.8	0.79	28	17	26	0.9	8	4.8	88	5.3	4.5	0.977778	262	80	98	146	0.67	-1.42618	2.3877	4.20867	206	0	8.1	0.8	0.0987654	10	1	0	0	0.191563	0	0	0	0	0	normal
68	1	23.3515	1	157.6	58	86.5	0	0	1	0	0	25.1	15	4.8	0.7	27	36	37	1	6.5	4.2	100	5.5	5.6	1.38272	185	72	47	110	1.03	-1.12646	1.21912	22.3335	296	1	4.5	0.9	0.2	10	5	0	0	0.15509	0	0	1	0	0	MD+obe
47	2	30.3501	1	158.4	76.15	96.3	1	0	1	0	4.4756	25.1	11.4	3.7	0.68	12	16	17	0.5	6.8	4.1	112	5.6	8	2.21235	156	84	48	86	0.78	-1.17959	0.561753	45.8688	297	1	6.6	0.9	0.136364	10	5	0	0	0.0146441	0	0	0	0	1	MD+obe
59	1	24.3927	1	162.8	64.65	88.2	0	0	0	0	66.7237	37	15.2	7.3	0.78	27	18	30	0.5	7.1	4.6	96	5.6	3.9	0.924444	242	61	143	87	0.46	-3.56009	1.01479	21.0803	205	0	3.7	0.4	0.108108	10	1	0	1	0.0858521	0	0	0	0	0	obe
50	1	25.0817	1	173.9	75.85	86.8	0	1	1	0	15.0564	28.8	13.7	7.8	0.88	21	27	51	0.9	7	4.4	103	6	6.5	1.65309	217	158	52	132	0.51	-2.21532	0.701641	49.7364	160	0	3.4	0.3	0.0882353	10	1	0	0	0.0374748	0	0	0	1	0	MD+obe
64	2	26.2214	1	150.7	59.55	92	1	1	1	0	7.36055	28.6	20.4	5.6	0.59	64	98	83	0.9	6.6	4.4	105	6	4.9	1.27037	276	128	62	181	0.78	-1.68766	1.44671	63.9336	211	0	7.2	1.9	0.263889	12	1	0	0	0.43121	1	0	0	0	0	MD+obe
46	1	23.1954	1	176	71.85	83.8	0	1	0	0	0	26.2	11	6.1	0.79	24	26	78	0.7	7.5	4.5	95	5.6	5.5	1.29012	207	165	58	111	0.87	-3.25479	0.826382	47.8673	230	0	3.5	0.5	0.142857	10	1	0	0	0.0676474	0	0	0	1	0	MD+obe
76	2	23.9147	1	147.6	52.1	86.5	1	0	1	0	0	22.6	32.6	5.6	1.78	11	6	10	0.6	7	3.9	93	5.7	4.8	1.10222	191	163	55	101	1.2	0.817982	1.51016	20.9365	251	1	5.8	1.5	0.258621	13	5	0	0	0.00604173	0	0	0	1	1	MD+obe
68	2	22.7129	0	151.6	52.2	87.8	1	0	1	0	0	15	13.9	5	0.57	17	11	17	1.1	7	4.5	108	6.3	5.8	1.54667	232	71	62	142	0.68	0.71601	2.32365	13.7296	279	1	3.2	0.8	0.25	10	5	0	0	0.0278882	0	0	0	0	0	MD
52	1	20.9659	0	171.2	61.45	86.1	0	1	2	1	4.79338	21.4	19.5	5.6	0.96	27	44	50	0.6	7.4	4.8	121	6.3	10.1	3.01753	202	297	35	106	0.24	-1.9927	0.98907	49.1882	296	1	5	0.8	0.16	10	5	0	0	0.170443	0	1	0	1	1	MD+DM
64	2	22.1589	0	156.9	54.55	84.5	1	0	1	0	0	33.7	17	5.1	0.6	20	21	21	0.8	7.4	4.5	92	5.7	8.6	1.95358	254	111	72	153	0.79	-2.5022	0.828839	18.0604	178	0	2.4	0.6	0.25	10	1	0	0	0.0234712	0	0	0	0	0	MD
40	1	31.4537	1	180.3	102.25	111.6	1	1	0	0	6.84654	22.1	11.6	5.7	0.95	19	25	38	1	6.7	4.4	89	5.6	22	4.83457	203	141	43	132	0.76	-2.26295	0.687783	86.6438	312	1	4.3	0.3	0.0697674	10	5	0	0	0.0683075	0	1	0	0	0	MD+obe
76	1	25.6299	1	172.2	76	101.3	1	1	1	0	0	17.3	21.9	5.4	0.89	27	30	28	0.9	6.7	4	96	5.8	4.8	1.13778	212	76	48	146	0.61	0.678213	2.16556	42.7067	271	1	3.2	0.5	0.15625	10	5	0	0	0.0979276	0	0	0	0	0	MD+obe
61	2	19.2876	0	156.6	47.3	75.7	0	0	1	0	0.23421	29.6	19	6.4	0.53	33	39	39	0.7	6.6	4.1	82	5.9	3.8	0.769383	217	65	92	105	0.37	-2.19128	1.08898	7.993	191	0	4.1	0.4	0.097561	10	1	0	0	0.133186	0	0	0	1	1	MD
59	1	22.6622	0	164.4	61.25	82.6	0	0	1	0	63.4985	22.2	14.9	5.7	0.65	19	19	59	1.2	7.3	3.9	108	6.3	4.1	1.09333	242	46	110	120	0.32	-0.701751	1.15845	16.2358	190	0	4	0.6	0.15	10	1	0	1	0.0350333	0	0	0	0	0	normal
59	2	24.6113	1	154.7	58.9	92.5	1	1	1	0	45.9702	26.4	12.6	5.4	0.57	25	37	35	0.8	7.1	4.3	103	5.7	7.3	1.85654	249	195	54	153	0.93	-1.64962	0.918517	53.9016	244	0	8	2.3	0.2875	10	1	0	1	0.172133	0	0	0	1	0	MD+obe
55	2	22.1878	0	157.3	54.9	76.5	0	0	0	0	12.2061	25.7	19.2	3.7	0.45	17	12	9	0.8	6.4	4.3	89	5.5	3.7	0.813086	181	48	65	101	0.32	-2.33084	1.05024	3.42397	187	0	3.2	0.5	0.15625	10	1	0	0	0.0187982	0	0	0	0	0	normal
57	1	24.3722	1	170.8	71.1	92.3	1	1	1	0	75.6079	24.3	16.8	4.4	0.77	28	43	112	1.2	7.1	4.6	103	5.7	3.7	0.940988	218	95	64	132	0.58	-1.69537	1.0016	56.5215	289	1	4.3	0.6	0.139535	10	4	0	1	0.153432	0	0	0	0	0	MD+obe
48	2	22.9913	0	165.6	63.05	87.6	1	1	1	0	0	30.2	11.5	5.7	0.64	24	21	11	0.5	7	3.8	91	5.8	4.6	1.03358	162	134	40	92	0.96	-1.91038	0.832407	17.9893	177	0	5.3	1	0.188679	10	1	0	0	0.0866256	0	0	0	0	1	MD
48	1	24.1019	1	175.4	74.15	90.4	1	0	0	0	49.815	26.4	9.3	6.5	0.59	25	30	63	0.8	6.8	4.4	86	5.6	2.9	0.615802	203	119	57	121	0.17	-3.14442	0.829883	48.142	204	0	3.3	0.2	0.0606061	10	1	0	1	0.0642433	0	0	0	0	0	obe
56	1	21.4496	0	159.4	54.5	81.1	0	0	0	0	0.433714	28.6	14	5.9	0.68	20	16	15	0.7	6.7	3.7	96	5.6	3.1	0.734815	188	97	57	108	0.53	-2.50923	0.979021	10.3297	244	0	2.8	0.2	0.0714286	10	1	0	0	0.03466	0	0	0	0	0	normal
75	2	18.2331	0	156.4	44.6	75.4	0	1	1	0	3.51315	28.4	9.7	4	0.5	23	14	18	0.8	6.9	4.4	82	5.8	2	0.404938	201	47	78	108	0.52	-1.02566	1.62333	3.01804	196	0	3.4	0.7	0.205882	10	1	0	0	0.0525281	0	0	0	0	0	MD
61	2	22.0971	0	155.6	53.5	81.3	1	0	1	0	7.52818	18.5	11.6	4	0.54	23	12	16	1	7.3	4.5	91	5.8	2.9	0.651605	227	88	61	138	0.32	0.311624	2.18925	10.842	247	0	3.7	0.6	0.162162	10	1	0	0	0.0690473	0	0	0	0	0	MD
62	1	25.5676	1	170.7	74.5	91.3	1	0	1	0	28.6285	17.7	24.3	5.9	0.92	31	26	67	1.4	7	4.2	84	5.7	2.4	0.497778	215	42	84	118	0.27	0.259735	2.12958	31.6211	213	0	4.4	1.2	0.272727	10	1	0	0	0.135924	0	0	0	0	0	MD+obe
59	1	18.52	0	174.2	56.2	79.4	0	0	1	0	34.272	23.8	9.8	6.1	0.66	18	7	47	1.4	6.9	4.1	85	5.7	1.9	0.398765	215	71	80	117	0.16	0.12459	1.68655	10.5667	223	0	5.3	0.6	0.113208	10	1	0	1	0.0436368	0	0	0	0	0	normal
59	2	19.2428	0	159.9	49.2	78.3	0	1	1	0	0	29.6	12.9	3.5	0.53	16	13	21	0.8	7.5	4.6	108	7.1	5.7	1.52	262	191	54	171	0.41	-2.21872	0.884522	15.072	336	1	4.1	0.5	0.121951	10	5	0	0	0.0436269	0	0	0	1	0	MD
47	2	23.7209	1	168	66.95	92.4	1	0	0	0	30.1127	30.7	14.3	6.1	0.48	19	24	36	1	7.2	4.6	98	5.4	9.1	2.20198	192	83	81	93	0.6	-3.94948	0.593755	31.7244	287	1	3.1	0.6	0.193548	10	4	0	1	0.0414014	0	0	0	0	0	obe
48	1	21.7099	0	178.6	69.25	84.9	0	1	0	0	70.263	21.5	10.7	8.2	0.78	38	59	143	0.8	7.4	4.2	95	5.4	5.3	1.24321	262	147	85	151	0.51	-2.78765	1.10449	52.2878	234	0	5.6	0.7	0.125	10	1	0	1	0.243865	0	0	0	0	0	normal
47	2	19.2773	0	160	49.35	79.4	0	1	0	0	35.1315	34	8.2	5.7	0.54	19	14	28	0.6	7.3	4.7	84	5.4	2.8	0.580741	163	154	67	68	0.16	-4.30236	0.701954	15.9157	256	1	2.7	0.3	0.111111	10	4	0	1	0.0301042	0	0	0	1	0	MD
71	1	20.0046	0	168.8	57	84.8	0	0	0	0	2.87494	20.7	20.3	5.9	0.87	22	28	34	0.7	6.6	4.4	86	5.6	3.2	0.679506	236	39	83	137	0.44	-1.98471	1.42604	7.96832	287	1	4.5	0.6	0.133333	10	3	0	0	0.0920307	0	0	0	0	0	normal
70	2	19.497	0	151.5	44.75	74.9	0	1	1	0	8.78288	32.9	11.2	3.4	0.45	22	18	58	0.7	7.6	4.7	86	5.7	4.4	0.934321	254	117	95	136	0.38	-2.29128	1.10329	16.6385	242	0	3.5	0.2	0.0571429	10	1	0	0	0.0567954	0	0	0	0	0	MD
65	2	20.6877	0	163.2	55.1	81.5	1	0	1	0	17.5658	20.9	12.3	5.4	0.58	17	19	55	0.8	6.6	4.2	104	6.1	2.4	0.616296	234	96	99	108	0.47	-0.798571	1.21294	21.0348	275	1	5.8	1.7	0.293104	17	5	0	0	0.0502387	0	0	0	0	0	MD
42	1	26.9396	1	179.5	86.8	100.3	1	1	1	0	35.6893	36	12.3	7.8	0.7	28	27	80	0.9	7.6	4.7	99	6	12.3	3.00667	214	332	47	110	0.57	-3.21401	0.62867	88.0175	318	1	5.4	1.1	0.203704	10	4	0	1	0.222548	0	1	0	1	0	MD+obe
64	2	21.6467	0	158.6	54.45	80.9	1	0	0	0	5.01879	20.4	13.6	6.1	0.61	18	12	20	0.8	7.8	4.5	83	5.2	3	0.614815	199	73	68	110	0.45	-1.40921	1.63017	9.89749	241	0	2	0.2	0.1	10	1	0	0	0.0170792	0	0	0	0	0	normal
73	2	22.7494	0	148.4	50.1	83.7	1	0	1	0	0	20.3	21	7.4	0.81	26	18	24	0.7	7.1	4.2	99	5.7	3.8	0.928889	232	139	72	125	1.1	0.313443	2.20376	23.8243	195	0	5.8	1.7	0.293104	11	1	0	0	0.118525	0	0	0	1	0	MD
51	1	23.0976	1	172.4	68.65	91.1	1	1	0	0	68.6213	28.2	10.1	5	0.63	38	65	179	0.6	7.5	4.5	99	5.6	4	0.977778	214	123	58	131	0.3	-3.67406	0.852409	64.6666	278	1	4.1	1	0.243902	10	4	0	1	0.225389	0	0	0	0	0	MD+obe
51	2	19.792	0	161.7	51.75	83.8	1	0	0	0	6.27348	22.6	14.6	4.6	0.61	17	14	12	0.9	6.9	4.6	93	5.6	7.2	1.65333	243	99	56	152	0.51	-2.69941	1.02529	8.40003	185	0	2.7	0.6	0.222222	10	1	0	0	0.0156374	0	0	0	0	0	normal
68	2	23.3671	1	153	54.7	86	1	1	0	0	50.1187	22	16.6	7.1	0.57	21	16	44	0.9	7.1	4.5	93	5.6	4.8	1.10222	187	255	55	81	0.59	-1.49312	1.62273	51.472	213	0	3.4	0.8	0.235294	10	1	0	1	0.0431983	0	0	0	1	1	MD+obe
69	1	22.769	0	168.7	64.8	88.1	0	0	1	0	0	28.9	15.6	4	0.89	17	16	21	0.7	7	4.4	100	6.3	3.6	0.888889	163	173	40	89	0.85	-1.46083	1.01471	30.7092	208	0	5.1	0.7	0.137255	10	1	0	0	0.032582	0	0	0	1	0	MD
63	2	19.6357	0	157	48.4	86.5	1	1	0	0	0	24.4	16.8	4.1	0.65	17	13	13	1.1	7.2	4.6	99	5.5	5	1.22222	235	85	61	149	0.57	-2.41163	1.21739	8.6617	257	1	3.4	0.3	0.0882353	10	5	0	0	0.0262736	0	0	0	0	0	MD
52	1	22.0362	0	159.2	55.85	79.9	0	0	0	0	0	41.6	11.1	4.4	0.82	17	14	18	0.8	6.7	4	95	5.4	1.9	0.445679	192	98	41	124	0.51	-4.52545	0.56793	11.894	198	0	3.7	0.4	0.108108	10	1	0	0	0.0225959	0	0	0	0	0	normal
60	2	27.7037	1	150.8	63	93.4	1	1	0	0	0	32.9	17.2	5.2	0.69	23	19	18	1	7.6	4.2	96	5.6	10.2	2.41778	222	78	60	134	0.78	-2.70143	0.962291	32.8108	254	1	6.6	1.1	0.166667	10	5	0	0	0.124868	0	0	0	0	0	MD+obe
56	2	17.6171	0	159.2	44.65	69.9	0	1	1	0	0	23.3	14.8	4.3	0.68	37	16	21	0.8	6.8	4.2	96	5.7	0.5	0.118519	215	83	73	124	0.45	-0.328614	2.22318	3.93772	166	0	5	0.9	0.18	10	1	0	0	0.179898	0	0	0	0	0	MD
56	1	20.7852	0	165.6	57	82.3	0	0	0	0	10.0376	31.1	17.6	5.6	0.94	20	17	143	0.8	6.4	4.3	84	5.6	3.2	0.663704	231	166	80	113	0.37	-3.36549	0.87344	48.5277	197	0	7.3	0.6	0.0821918	10	1	0	0	0.0769443	0	0	0	1	1	MD
86	2	19.8532	0	152.3	46.05	79	0	0	0	0	0	23.4	17.4	3.8	0.75	34	21	11	0.6	7	4	81	5.5	2.3	0.46	221	52	65	137	1.26	-0.705945	2.72679	3.51894	100	0	2.6	0.5	0.192308	10	1	0	0	0.0785099	0	0	0	1	1	MD
45	1	24.0384	1	171.8	70.95	88.3	0	0	0	0	48.2233	19	11	7.1	0.77	26	39	56	0.5	7.1	4.7	87	5.4	4.9	1.05259	246	663	41	93	0.56	-2.66239	0.986052	79.5413	266	1	4.6	0.6	0.130435	10	4	0	1	0.124434	0	0	0	1	0	obe
44	2	17.4314	0	162.8	46.2	67.5	0	0	0	0	3.76409	27.5	13.1	3.5	0.58	16	9	15	1.3	7.1	4.6	99	5.5	3.8	0.928889	219	64	82	118	0.21	-3.25944	0.853333	2.11087	125	0	4	1.1	0.275	10	1	0	0	0.0167748	0	0	0	0	0	normal
40	2	18.0685	0	166.6	50.15	75.3	0	0	0	0	0	20.5	10.9	3.7	0.62	14	7	11	1	7.5	4.7	90	5.6	4.8	1.06667	142	54	64	63	0.41	-2.28357	1.03249	2.36746	126	0	4.9	0.9	0.183673	10	1	0	0	0.0119178	0	0	0	0	0	normal
57	2	22.0666	0	157.3	54.6	79.5	0	0	1	0	0.23421	25.3	14.8	5.5	0.56	22	19	12	0.6	8	4.4	88	5.8	3.9	0.847407	230	51	84	128	0.6	-1.40842	1.1371	5.05437	185	0	2.8	0.8	0.285714	13	1	0	0	0.0370705	0	0	0	0	0	normal
50	1	25.5859	1	165.7	70.25	90.6	1	0	0	0	0	43.1	9.2	5	0.67	16	12	15	0.5	6.9	3.8	86	5.5	2.2	0.46716	177	33	56	108	0.3	-4.21092	0.535824	10.8109	131	0	3.3	0.2	0.0606061	10	1	0	0	0.0138032	0	0	0	0	0	obe
44	2	29.4727	1	160	75.45	107.8	1	1	0	0	0.506	30.4	15	5.1	0.97	25	30	30	0.7	7	4.3	82	5.5	4.4	0.890864	264	105	56	179	0.54	-3.24157	0.66063	71.9581	186	0	4.4	1.2	0.272727	11	1	0	0	0.0812476	0	0	0	0	0	MD+obe
39	2	18.8852	0	155.9	45.9	68.5	0	0	0	0	0	18.9	12	3.4	0.53	13	12	14	0.9	7.1	4.4	84	5.4	4.4	0.912593	177	49	58	105	0.17	-2.7453	0.774383	2.012	137	0	10.1	1.9	0.188119	10	1	0	0	0.0184075	0	0	0	0	0	normal
57	2	22.5441	0	161.5	58.8	89.8	1	0	0	0	13.215	24.1	11	3.9	0.56	23	20	68	0.8	7.3	4.5	93	5.6	4.4	1.01037	279	144	76	172	0.37	-2.41136	1.21638	47.8479	254	1	3	0.3	0.1	11	3	0	0	0.0578254	0	0	0	0	0	normal
54	1	22.7925	0	167.7	64.1	84.2	0	1	0	0	24.48	36.8	13.6	6.8	0.72	43	36	58	0.7	6.7	4.1	90	5.6	4	0.888889	237	91	76	142	0.4	-3.84201	1.05163	28.9051	141	0	3.9	0.6	0.153846	10	1	0	0	0.169204	0	0	0	0	0	normal
58	1	22.6242	0	164	60.85	84.5	0	1	0	0	67.7617	22.7	14	7.5	0.7	27	27	85	0.8	6.6	4.5	83	5.5	2	0.409877	189	106	75	93	0.25	-2.33333	1.32765	38.0446	199	0	3.6	0.5	0.138889	10	1	0	1	0.0820947	0	0	0	0	0	normal
53	1	21.5815	0	171.6	63.55	82.4	0	0	0	0	5.01879	32.1	13.5	4.3	0.74	24	23	16	1.4	7.6	4.7	97	5.4	4.1	0.981975	209	56	84	117	0.3	-3.9273	0.826263	7.23528	246	0	3.8	0.2	0.0526316	10	1	0	0	0.078489	0	0	0	0	0	normal
73	2	22.1025	0	152.2	51.2	79.4	0	1	1	0	0	18.9	14.7	3.5	0.65	33	27	16	1.2	7.8	4.6	89	5.7	4.4	0.966914	246	126	70	153	0.8	-0.0493686	2.45297	13.4137	212	0	3.6	0.2	0.0555556	10	1	0	0	0.125194	0	0	0	1	1	MD
68	2	29.2456	1	158.8	73.75	96.3	1	1	2	1	0	22.4	19.3	4.8	0.49	20	16	16	0.9	7.3	4.6	112	6.1	6.6	1.82519	195	77	56	123	0.78	0.00958952	1.51786	39.0409	244	0	6.9	1.3	0.188406	10	1	1	0	0.0861277	0	0	0	1	1	MD+DM+obe
58	1	24.0141	1	178.6	76.6	96.3	1	1	1	0	34.272	32.2	8.6	6.3	0.67	19	12	29	1.4	7	4.6	103	5.5	6.8	1.72938	153	80	55	87	0.54	-1.79618	0.98795	32.9742	220	0	3.4	1	0.294118	10	1	1	1	0.0326441	0	0	0	0	0	MD+obe
80	2	20.973	0	144.1	43.55	81.9	1	1	1	0	0	30.2	20.6	3.3	0.44	21	18	23	0.6	7.7	4.3	108	6.2	3	0.8	252	43	72	167	0.35	-1.22254	1.31119	6.5783	198	0	6.2	1.1	0.177419	10	1	0	0	0.0754708	0	0	0	0	0	MD
80	1	30.6974	1	166.5	85.1	112.1	1	0	0	0	7.11643	23.1	9.6	7.8	1.06	29	24	54	0.6	7.6	4	96	5.3	10	2.37037	211	181	35	138	0.86	-0.276198	2.05008	90.7333	261	1	6.5	1.9	0.292308	24	4	1	0	0.204729	0	0	0	1	1	MD+obe
64	2	22.7417	0	152.3	52.75	78.9	0	0	1	0	0.23421	19.1	13.7	4	0.58	19	20	24	0.7	6.6	4.3	96	5.9	7.8	1.84889	190	53	87	95	0.74	-0.419782	1.42359	8.81308	174	0	4.2	0.6	0.142857	10	1	0	0	0.035369	0	0	0	0	0	normal
50	1	30.5064	1	172	90.25	101.6	1	1	1	0	5.62605	32.2	18.1	7.2	0.83	33	48	70	1.5	7.3	4.2	107	6.4	7.1	1.8758	216	271	39	132	0.5	-2.10478	0.739618	90.6313	252	1	3.4	0.3	0.0882353	10	5	0	0	0.137874	0	0	0	1	1	MD+obe
66	1	20.5117	0	165.6	56.25	83.1	0	0	1	0	19.1811	20.1	20.2	6.2	0.82	24	20	23	1	6.7	4.4	104	5.9	3.9	1.00148	196	69	59	125	0.39	-0.503899	1.76216	9.94649	247	0	6.3	0.8	0.126984	10	1	1	0	0.128166	0	0	0	0	0	normal
70	1	24.3565	1	156.1	59.35	86.6	0	1	1	0	25.4891	21.5	14.2	6.2	0.64	27	30	44	1.7	6.9	4.3	115	5.8	10	2.83951	185	67	64	111	0.53	-0.407489	1.60495	26.0085	222	0	3.9	0.9	0.230769	10	1	1	0	0.0955941	0	1	0	0	0	MD+obe
71	2	26.5757	1	153.6	62.7	91.7	1	0	0	0	0	26.3	19.9	3	0.47	15	9	13	1.1	6.7	4.2	88	5.6	4.5	0.977778	204	65	57	132	1.04	-1.09088	1.34981	20.245	204	0	2.9	0.8	0.275862	10	1	1	0	0.0109335	0	0	0	0	0	obe
60	1	24.5648	1	164.1	66.15	96.3	1	1	1	0	66.825	29.9	11.2	5.5	0.53	24	25	45	0.7	6.7	4.1	106	5.6	7	1.8321	203	73	65	132	0.68	-1.65851	0.963211	40.0206	314	1	5.9	0.7	0.118644	10	4	0	1	0.172961	0	0	0	1	1	MD+obe
61	1	21.8166	0	160.5	56.2	82.1	0	1	1	0	3.39855	31.1	21.6	5.5	0.74	22	34	39	1.7	7.4	4.4	93	5.7	5.1	1.17111	227	82	72	148	0.9	-2.54366	0.740036	17.7824	119	0	4.8	0.9	0.1875	10	1	0	0	0.0571069	0	0	0	0	0	MD
68	2	21.9948	0	151.9	50.75	85.2	1	1	1	0	0	37.5	13	4	0.59	20	13	16	1	6.9	3.9	91	5.7	5.8	1.30321	270	131	70	179	0.8	-1.88741	1.00586	17.7214	253	1	3.7	0.8	0.216216	10	5	0	0	0.0481395	0	0	0	0	0	MD
74	2	23.7019	1	148.9	52.55	85.4	1	1	2	1	0	15.5	17.8	5.3	0.61	23	19	14	1.1	6.9	4.5	113	6.2	9	2.51111	165	96	55	93	0.69	0.6344	2.51913	15.7153	278	1	4.6	0.7	0.152174	10	5	0	0	0.0999488	0	1	0	1	1	MD+DM+obe
65	2	19.7484	0	158	49.3	74.1	0	0	1	0	0	27.6	13.6	4.3	0.65	22	11	11	0.9	6.6	3.9	92	5.8	6.5	1.47654	208	44	74	131	0.23	-0.465647	1.56218	2.30979	216	0	3.3	0.5	0.151515	10	1	0	0	0.0482591	0	0	0	0	0	normal
66	1	25.9832	1	162.9	68.95	100.5	1	1	0	0	50.1187	23	12.6	8.4	0.75	37	33	135	0.5	6.6	4.2	88	5.5	3.7	0.803951	168	491	45	50	0.69	-1.44258	1.84825	93.216	306	1	5.5	1.3	0.236364	10	4	0	1	0.315491	0	0	0	1	0	MD+obe
75	2	29.0064	1	150.9	66.05	100.5	1	1	1	0	0	30	17.1	3.6	0.62	22	17	32	0.8	7.2	3.6	109	6.3	6.3	1.69556	179	118	50	110	0.81	-0.0382187	1.33395	65.6617	229	0	4.1	0.8	0.195122	10	1	0	0	0.0630869	0	0	0	0	0	MD+obe
68	1	23.9139	1	161.6	62.45	91	1	1	1	0	25.4891	23.2	17.6	7.3	0.76	18	17	28	0.8	6.6	4.3	100	6	5.2	1.28395	221	228	47	131	0.41	-0.586862	1.27958	49.218	288	1	5.4	0.3	0.0555556	10	5	0	0	0.0614102	0	0	0	1	0	MD+obe
58	1	22.4811	0	163.3	59.95	83.7	0	1	1	0	87.545	34.5	13.6	6.5	0.67	21	24	20	0.8	7	4.3	102	5.8	2.4	0.604444	159	119	55	88	0.42	-2.74253	0.720647	18.564	254	1	3.1	0.8	0.258064	17	4	0	1	0.0466286	0	0	0	1	1	MD
68	1	27.6666	1	161.6	72.25	97.3	1	1	2	1	0	22.1	21.6	5.4	0.8	18	22	19	0.7	6.8	4.3	122	6.5	5.7	1.71704	146	95	36	89	0.78	-0.329344	1.1808	42.8372	263	1	4.6	0.3	0.0652174	10	5	0	0	0.0452221	0	0	0	1	1	MD+DM+obe
60	2	19.1667	0	152.8	44.75	76.9	0	0	1	0	1.11375	23.2	17.4	5.7	0.64	19	16	20	0.7	6.9	4	99	5.9	3.7	0.904444	209	42	71	133	0.74	-1.00371	1.22845	3.58397	271	1	3.9	0.8	0.205128	10	2	0	0	0.0476102	0	0	0	0	0	normal
42	1	22.4789	0	170.7	65.5	82	0	0	0	0	11.5745	31.6	15.4	6.1	0.99	18	12	13	0.9	6.6	4.3	91	5.6	4.1	0.921235	177	64	66	100	0.27	-3.46899	0.690628	7.80322	245	0	3.3	0.3	0.0909091	10	1	0	0	0.0293696	0	0	0	0	0	normal
54	1	27.8278	1	169.5	79.95	103.6	1	1	1	0	38.1279	23.5	15.5	8.1	1.23	20	32	186	0.7	7.2	4.2	106	5.7	8.4	2.19852	299	210	72	183	0.28	-1.13944	0.812421	92.1416	200	0	9.5	2.8	0.294737	10	1	0	1	0.100352	0	0	1	1	0	MD+obe
57	1	26.4	1	164.8	71.7	95.1	1	1	1	0	17.5658	21.6	15.5	7.8	1.02	28	26	54	0.6	7.2	4.4	106	6	6.9	1.80593	225	162	60	140	0.77	-0.600242	1.44908	66.3175	201	0	4.3	0.8	0.186047	10	1	0	0	0.105837	0	0	0	1	0	MD+obe
54	2	24.7993	1	156.9	61.05	87.2	1	0	1	0	5.83795	28.7	16.2	4.8	0.71	19	22	36	0.8	6.5	4.1	84	5.7	5.1	1.05778	186	60	62	110	0.6	-1.79786	0.762174	23.1223	171	0	2.9	0.4	0.137931	10	1	0	0	0.0239083	0	0	0	0	0	MD+obe
63	2	24.6937	1	154.9	59.25	87.7	1	0	1	0	0.948857	23.1	17.9	5.1	0.5	23	18	17	1.1	6.9	4.3	108	6	6.4	1.70667	217	50	74	132	0.73	-0.468796	1.4785	12.9874	226	0	3.7	0.4	0.108108	10	1	0	0	0.0632566	0	0	0	0	0	MD+obe
53	1	24.979	1	169.6	71.85	87.6	0	0	1	0	8.75237	25.3	11.6	5.5	0.79	23	23	21	0.6	6.3	4.1	93	5.7	2.9	0.665926	224	180	47	147	0.44	-1.24097	1.00466	37.8654	233	0	3.5	0.4	0.114286	10	1	0	0	0.0615	0	0	0	1	0	MD+obe
51	2	26.3941	1	159.8	67.4	95.3	1	0	1	0	0	38.6	11.4	5.2	0.53	17	11	15	0.7	6.9	4.2	94	6	5.3	1.23012	195	65	61	117	0.54	-2.43696	0.677229	24.9224	173	0	3.3	0.6	0.181818	10	1	0	0	0.0187376	0	0	0	0	0	MD+obe
80	2	22.1764	0	149.1	49.3	82.8	1	1	1	0	0	26.8	16.1	5.1	0.63	20	13	16	0.9	6.5	3.9	88	5.9	2.4	0.521481	260	54	75	171	0.76	-0.0353387	1.65582	7.714	219	0	4.9	0.8	0.163265	10	1	0	0	0.0554553	0	0	0	1	1	MD
69	1	21.4001	0	164.7	58.05	84.3	0	1	1	0	0	28.8	14.3	5.6	0.73	19	20	17	1.8	7	4.2	103	5.6	5.8	1.47506	169	62	64	92	0.49	-1.55589	1.01788	8.82586	224	0	4	0.4	0.1	10	1	0	0	0.039193	0	0	0	1	0	MD
66	2	23.87	1	149.5	53.35	88.1	1	0	0	0	0	27.4	16.9	5.8	0.61	16	10	15	0.9	7	4	87	5.5	7	1.5037	166	80	59	92	0.55	-1.60722	1.21875	16.283	247	0	3.3	0.7	0.212121	10	1	0	0	0.0193047	0	0	0	1	1	MD+obe
60	2	22.7288	0	160.5	58.55	89.8	1	1	0	0	6.27348	17	12.8	2.8	0.53	31	25	18	1.1	6.4	4.3	87	5.3	3	0.644444	262	50	99	152	0.66	-1.13889	2.18824	11.6825	207	0	4	0.7	0.175	10	1	0	0	0.122103	0	0	0	0	0	MD
61	2	24.197	1	157.6	60.1	85.4	1	1	2	1	0	20.3	14	4.4	0.62	46	46	70	0.9	7.4	4.6	136	7.7	9.4	3.15654	204	200	50	122	0.83	-0.698479	2.03804	56.0774	338	1	11.6	1.3	0.112069	11	5	0	0	0.651044	1	1	0	1	1	MD+DM+obe
58	1	25.8481	1	168.8	73.65	94	1	0	0	0	21.5885	27.4	17.7	6	0.85	19	14	30	0.9	7.6	4.3	98	5.4	5.1	1.23407	257	118	63	175	0.74	-2.15571	1.0749	45.4725	288	1	3.4	0.4	0.117647	10	5	0	0	0.0457942	0	0	0	0	0	obe
71	2	19.5583	0	151.6	44.95	82.7	1	0	0	0	0	24.2	13.5	2.5	0.45	18	11	12	0.8	6.8	4.3	87	5.6	3.1	0.665926	220	58	82	129	0.48	-1.57352	1.59228	4.79011	219	0	2.3	0.2	0.0869565	10	1	0	0	0.0180559	0	0	0	0	0	normal
73	2	22.2719	0	152.8	52	86.3	1	1	1	0	0.23421	23.4	20.5	3.6	0.62	28	22	20	1	7.2	4.5	102	6.4	4.2	1.05778	177	37	95	71	0.52	-0.502444	1.86232	7.70465	266	1	4.8	0.5	0.104167	10	5	0	0	0.150376	0	0	0	1	1	MD
61	2	21.7342	0	156.6	53.3	89.2	1	1	0	0	3.51315	23.2	21.4	6.5	0.55	23	23	45	0.8	6.7	4.3	89	5.5	4	0.879012	205	63	65	118	0.34	-2.23899	1.26097	21.1692	200	0	5.4	1.4	0.259259	16	1	0	0	0.0843293	0	0	0	0	0	MD
42	1	26.858	1	182.7	89.65	95.2	1	1	1	0	0	27	13.4	6.7	0.88	38	50	47	1.4	7.3	4.6	89	5.8	6.4	1.40642	204	190	38	129	0.79	-2.25995	0.835957	68.9692	199	0	4.1	0.3	0.0731707	10	1	0	0	0.168484	0	0	0	1	1	MD+obe
40	2	17.2187	0	159.4	43.75	68.8	0	1	0	0	35.1315	30.5	11.1	4.2	0.56	20	15	55	0.7	7.9	4.7	85	5.5	5.3	1.11235	180	95	104	54	0.33	-4.32344	0.677243	7.66977	181	0	4.4	0.3	0.0681818	10	1	0	1	0.0442791	0	0	0	0	0	normal
42	1	23.3951	1	171.3	68.65	91.1	1	1	0	0	52.6973	26.3	8.5	6.8	0.63	21	27	91	1	7.8	4.6	87	5.4	4	0.859259	230	232	62	135	0.32	-3.60686	0.645403	68.2387	257	1	3.7	0.3	0.0810811	10	4	1	1	0.056634	0	0	0	1	0	MD+obe
73	2	28.1599	1	148.8	62.35	97.8	1	1	1	0	17.5658	21.5	13.9	7.5	0.56	21	16	34	0.9	7.1	4.2	101	6.1	8.4	2.09481	223	112	78	126	0.68	0.535402	1.78256	59.4181	308	1	12.8	2	0.15625	10	5	0	0	0.238817	0	0	0	1	1	MD+obe
60	1	24.9104	1	170.6	72.5	89.7	0	1	1	0	84.5452	28.5	17.4	8	0.78	27	30	94	1.1	7.4	4.2	87	5.9	4	0.859259	261	220	58	172	0.52	-1.56943	1.03779	70.5547	235	0	4.8	0.1	0.0208333	10	1	0	1	0.122301	0	0	0	1	0	MD+obe
48	2	22.5307	0	155.6	54.55	81.4	1	0	0	0	33.0791	22.9	10.6	4.8	0.55	20	12	19	0.8	6.6	4.3	92	5.5	5.6	1.2721	194	54	88	95	0.4	-1.94611	1.21017	8.4446	272	1	3.6	0.5	0.138889	10	2	0	1	0.051705	0	0	0	0	0	normal
48	1	20.4748	0	179.2	65.75	80.9	0	0	0	0	17.5658	22.2	17.9	5.5	0.7	24	29	52	2.7	7.3	4.9	83	5.5	4	0.819753	193	67	85	98	0.44	-3.27506	0.963608	14.5886	216	0	3.3	0.3	0.0909091	10	1	0	0	0.0605437	0	0	0	0	0	normal
53	2	21.246	0	151.4	48.7	72.9	0	1	0	0	0	28.8	16	4.3	0.48	20	13	11	0.7	7	4.3	80	5.5	3.1	0.612346	214	61	83	119	0.44	-2.7758	1.0208	3.5959	247	0	2.4	0.3	0.125	10	1	0	0	0.0299619	0	0	0	0	0	normal
40	2	17.5769	0	163	46.7	66	0	0	0	0	0	27.8	7.7	4	0.5	19	22	37	1.3	6.2	4.2	86	5.5	3.8	0.806914	184	29	67	107	0.16	-4.07377	0.582851	1.79484	204	0	3.8	0.8	0.210526	10	1	0	0	0.0346463	0	0	0	0	0	normal
63	1	23.4762	1	164.4	63.45	91.1	1	1	1	0	70.263	30.2	11.2	8.5	0.74	30	27	88	1	7.2	4.3	100	5.7	2.6	0.641975	242	85	117	111	0.36	-1.67124	1.20441	44.8945	271	1	3.7	1.1	0.297297	10	4	0	1	0.138158	0	0	0	0	0	MD+obe
60	2	22.26	0	156.4	54.45	91.2	1	1	2	1	34.272	24.9	11	6.3	0.66	19	5	46	0.8	7.1	4.7	106	5.9	3.7	0.968395	181	238	41	94	0.67	1.19044	2.04748	53.6628	190	0	5	0.5	0.1	10	1	0	1	0.0440647	0	0	0	1	1	MD+DM
68	2	17.7396	0	155.6	42.95	67.5	0	1	1	0	0	18.6	11.3	4.1	0.5	26	14	20	0.9	7.1	4.4	98	6	4.2	1.0163	210	79	79	118	0.43	0.155094	2.54042	3.27145	210	0	3.4	0.2	0.0588235	10	1	0	0	0.0738614	0	0	0	0	0	MD
78	2	26.2477	1	149.8	58.9	96	1	1	1	0	0	33.2	17.6	4.7	0.59	25	15	20	0.7	7.1	4.4	92	6	6.3	1.43111	174	50	66	97	1.01	-0.761714	1.51653	24.4258	290	1	4.9	0.8	0.163265	10	5	0	0	0.137909	0	0	0	1	1	MD+obe
58	1	25.424	1	175.1	77.95	100.1	1	1	1	0	62.2999	27.1	17.6	7.3	0.77	27	40	82	0.5	7.1	4.4	94	6.1	8.1	1.88	213	94	76	118	0.69	-1.76789	0.913677	64.2911	276	1	4.6	1.1	0.23913	10	4	0	1	0.14157	0	0	0	0	0	MD+obe
56	2	24.8352	1	164.8	67.45	90.3	1	1	1	0	45.5936	34.5	17.4	5.4	0.52	18	12	17	0.7	7	4.1	95	5.8	6	1.40741	169	45	61	96	0.51	-1.84449	0.843433	13.646	218	0	5	1.1	0.22	10	1	0	1	0.0403497	0	0	0	0	0	MD+obe
55	2	25.6569	1	158	64.05	93.5	1	1	1	0	16.7063	37.4	12.4	3.1	0.46	16	18	28	1.1	6.6	4.2	84	5.8	6.5	1.34815	178	56	55	109	0.68	-2.85225	0.554594	27.0024	198	0	7.7	0.8	0.103896	10	1	0	0	0.0385805	0	0	0	0	0	MD+obe
70	1	22.6306	0	154.4	53.95	84.8	0	0	1	0	23.7214	24.5	19.5	4.3	0.82	24	20	20	1	7	3.9	102	5.9	3.9	0.982222	224	90	85	120	0.81	-0.39872	1.5333	15.9	226	0	3	0.5	0.166667	10	1	0	0	0.057058	0	0	0	0	0	normal
52	1	23.8978	1	163.2	63.65	78.1	0	1	0	0	0.501879	20.5	13.7	6.4	0.67	27	24	12	1.2	6.8	4.6	83	5.3	4.9	1.0042	169	38	76	82	0.32	-2.09186	1.398	4.59518	163	0	6	1.2	0.2	10	1	0	0	0.123244	0	0	0	0	0	obe
66	2	19.9359	0	159	50.4	74	0	0	0	0	0	25.4	23.7	4.3	0.83	20	15	30	0.8	7	4.6	87	5.5	4.4	0.945185	192	46	89	88	0.32	-2.37702	1.34182	4.92121	185	0	3.1	0.7	0.225806	10	1	0	0	0.0311898	0	0	0	0	0	normal
74	1	30.0096	1	168.1	84.8	108.4	1	1	1	0	0	27.2	12.7	6.9	0.89	25	20	25	0.8	7.8	4.1	87	5.9	4.2	0.902222	191	84	47	127	0.59	0.00940382	1.52086	66.9352	309	1	5	1	0.2	10	5	0	0	0.157745	0	0	0	0	0	MD+obe
68	2	21.5484	0	157.2	53.25	82.3	1	1	0	0	12.1039	26.6	14.4	4	0.62	27	22	15	1.1	7	4.4	92	5.3	5.3	1.20395	227	80	75	133	0.71	-2.28045	1.47157	9.3857	274	1	8.8	2.4	0.272727	12	5	0	0	0.24596	0	0	0	0	0	MD
69	1	26.2855	1	160.9	68.05	97.5	1	1	2	1	3.51315	25.3	33	4.4	9.9	19	15	49	0.5	7.5	4.4	157	10.2	17.3	6.70642	228	184	46	146	0.99	-0.460164	1.33794	69.8538	289	1	10	2.4	0.24	10	5	0	0	0.132877	0	1	0	1	1	MD+DM+obe
72	2	24.6816	1	146.4	52.9	87.7	1	1	0	0	0	26	14	6.1	0.59	23	15	19	0.8	7.8	4.5	95	5.4	8	1.87654	166	60	45	105	0.82	-1.52293	1.64453	16.109	247	0	4.5	0.5	0.111111	10	1	0	0	0.0837871	0	0	0	1	1	MD+obe
64	2	23.5768	1	151.2	53.9	83.5	1	0	0	0	0	18.8	12.9	3.6	0.52	23	21	23	1.1	7.2	4.6	89	5.5	4.8	1.05481	221	61	65	144	0.67	-1.48649	1.7086	13.3152	216	0	4.2	0.4	0.0952381	10	1	0	0	0.0692307	0	0	0	0	0	obe
42	2	19.8204	0	159.7	50.55	73.6	0	0	1	0	0	21.2	12.8	3.9	0.6	15	7	12	0.8	7.9	4.6	100	5.6	10.1	2.49383	171	57	62	103	0.34	-0.798458	1.1232	3.07099	240	0	6	0.5	0.0833333	10	1	0	0	0.0269855	0	0	0	0	0	normal
39	1	22.8283	0	171.7	67.3	84.9	0	1	1	0	73.6043	28.8	14.7	8.8	0.72	42	32	80	0.8	7.3	4.3	100	5.4	2.9	0.716049	215	129	71	119	0.42	-2.23876	1.00542	42.6912	200	0	6.1	1.2	0.196721	10	1	0	1	0.267083	0	0	0	0	0	MD
41	1	24.0532	1	185.2	82.5	96	1	1	1	0	0	33.5	14.4	6	0.65	37	83	107	0.8	6.8	4.4	88	5.8	6.3	1.36889	195	105	57	117	0.66	-3.58468	0.497052	61.6969	367	1	4.9	0.4	0.0816327	10	5	0	0	0.414482	1	0	0	0	0	MD+obe
59	1	26.8601	1	177	84.15	100.3	1	1	1	0	67.6845	35	11.2	7.7	0.72	19	20	38	0.6	6.8	4.2	94	6.1	4	0.928395	208	673	35	92	0.52	-2.21865	0.716181	89.3017	263	1	5.6	0.9	0.160714	10	4	0	1	0.0657229	0	0	0	1	1	MD+obe
40	1	24.7966	1	172.4	73.7	84.3	0	1	1	0	14.6735	30	12.4	4.6	0.71	16	16	35	0.7	7.3	4.6	99	5.8	5.6	1.36889	203	141	51	127	0.4	-2.68012	0.533333	36.321	192	0	3.4	0.2	0.0588235	10	1	0	0	0.0161661	0	0	0	0	0	MD+obe
80	1	25.9835	1	163.9	69.8	96.7	1	0	2	1	4.77321	21.4	21.6	3.9	0.82	20	24	30	0.9	6.8	4.1	83	7.4	138	28.2815	157	124	38	96	0.94	0.194448	1.52616	50.6898	261	1	5.9	1.5	0.254237	10	5	0	0	0.079962	0	1	0	1	1	MD+DM+obe
66	2	28.9303	1	153.2	67.9	98.2	1	1	1	0	0	29.6	12	5.6	0.56	21	15	29	0.7	7.4	4.7	99	5.7	7.5	1.83333	208	118	64	121	1.43	-0.947556	1.209	60.947	313	1	6.1	0.5	0.0819672	10	5	0	0	0.128561	0	0	0	1	1	MD+obe
48	2	27.7105	1	160.8	71.65	94.9	1	1	0	0	0	28.9	8.7	4.3	0.56	16	12	14	0.9	7.4	4.6	83	5.6	3.8	0.778765	219	124	61	142	0.51	-2.76721	0.767137	40.734	275	1	2.8	0.3	0.107143	10	5	0	0	0.0188658	0	0	0	0	0	MD+obe
65	2	21.1094	0	156.8	51.9	83.1	1	1	0	0	0	31.4	15.6	4.4	0.54	17	13	12	1.3	6.9	4.3	91	5.3	5.7	1.28074	195	97	81	92	0.41	-2.9111	0.976025	9.42651	261	1	2.9	0.6	0.206897	10	4	1	0	0.0227239	0	0	0	1	1	MD
74	1	21.2171	0	171.7	62.55	85	0	1	0	0	0	16.3	20.9	5.1	0.84	25	25	16	0.8	7.3	4.7	89	5.6	5.6	1.23062	234	48	49	164	0.58	-1.17359	2.26994	6.84437	241	0	3.6	0.5	0.138889	10	1	1	0	0.0802418	0	0	0	1	1	MD
68	1	25.6189	1	162.5	67.65	96.7	1	1	1	0	33.21	21	12.8	6.5	0.62	23	29	45	0.9	6.4	4	107	6.1	7.4	1.95506	225	134	55	141	0.51	-0.205648	1.38299	58.4666	286	1	4.1	1.2	0.292683	17	4	0	1	0.0936258	0	0	0	0	0	MD+obe
50	2	18.9623	0	150.5	42.95	71.6	0	0	0	0	149.998	35.5	20.6	5.7	0.6	27	17	18	1.1	6.4	3.8	84	5.6	3	0.622222	232	32	133	93	0.27	-3.59319	0.922319	1.91463	202	0	2.2	0.3	0.136364	10	1	0	1	0.0506159	0	0	0	0	0	normal
63	2	19.94	0	157	49.15	76.2	0	0	1	0	0	29	12.8	5.3	0.63	17	14	18	1	7.1	4.6	103	6	4.6	1.16988	203	78	95	86	0.37	-1.9435	0.987023	6.25313	224	0	4.4	0.5	0.113636	10	1	0	0	0.0296198	0	0	0	1	1	MD
59	2	20.1399	0	157.8	50.15	83.3	1	0	0	0	0	30.5	14	3.9	0.6	30	27	12	0.6	6.6	4.1	88	5.6	6.1	1.32543	153	51	57	82	0.57	-3.16985	1.11684	4.74501	256	1	3.4	0.4	0.117647	10	3	0	0	0.118754	0	0	0	0	0	normal
55	2	21.4838	0	156.1	52.35	84.3	1	0	0	0	5.01879	31.7	17.2	4.9	0.47	22	17	14	0.5	7	4.3	92	5.6	7.1	1.61284	245	50	68	162	0.67	-3.29835	0.925767	6.48972	226	0	4.1	0.6	0.146342	10	1	0	0	0.0623585	0	0	0	0	0	normal
74	2	22.4301	0	151.6	51.55	81.3	1	1	1	0	4.31241	23.4	11.4	5.7	0.58	24	12	26	0.5	7.9	4.8	100	5.8	6.5	1.60494	253	132	76	149	0.7	0.0714248	2.19097	20.9872	196	0	3.7	0.7	0.189189	10	1	0	0	0.063727	0	0	0	0	0	MD
62	2	15.4691	0	160.2	39.7	71.4	0	0	0	0	0	25.7	20.2	2.6	0.57	32	19	13	1.2	6.6	4.3	79	5.6	1.6	0.312099	183	38	84	91	0.25	-2.43853	1.77105	1.09615	154	0	5.7	1	0.175439	10	1	0	0	0.158601	0	0	0	0	0	normal
59	2	20.5549	0	160.5	52.95	77.8	0	1	1	0	0	24.1	18	4.8	0.73	29	24	33	1.1	7.2	4.6	88	5.7	3.7	0.803951	280	58	97	173	0.67	-1.40259	1.4492	8.43723	223	0	2.5	0.4	0.16	10	1	0	0	0.0719346	0	0	0	0	0	MD
65	1	22.1757	0	166.6	61.55	87	0	0	0	0	0	20.1	19.5	6.9	1.08	21	18	23	0.9	7.2	4.4	72	5.3	6.8	1.20889	253	138	79	150	0.75	-1.54748	1.60066	24.8876	239	0	4.6	0.7	0.152174	10	1	0	0	0.0648722	0	0	0	0	0	normal
46	2	34.7611	1	164.4	93.95	119.9	1	1	2	1	52.6973	36.2	15.2	3.6	0.57	131	202	89	0.5	7.5	3.6	155	8.8	11.4	4.36296	225	108	63	149	1.78	-2.01543	1.17124	95.7969	400	1	24.8	7.3	0.294355	14	4	0	1	0.95279	1	1	0	0	0	MD+DM+obe
70	1	22.3033	0	167.4	62.5	89	0	1	1	0	41.9929	25.5	20.4	9.1	1.08	22	14	64	0.5	7.4	4.5	100	6.2	4.3	1.06173	208	228	49	121	1.29	-0.587776	1.61405	55.7841	262	1	3.8	0.5	0.131579	10	4	0	1	0.0678352	0	0	0	1	1	MD
64	2	28.3387	1	155.7	68.7	99.9	1	1	1	0	0	19	13.2	4.7	0.55	21	25	23	0.7	6.7	4	113	6	11.1	3.09704	131	83	50	64	0.93	0.208435	1.41474	48.7806	281	1	5.7	1.2	0.210526	10	5	0	0	0.0986972	0	1	0	1	1	MD+obe
67	1	21.3372	0	167.2	59.65	83.3	0	1	1	0	167.85	22.3	27.3	6.7	1.17	43	25	74	1.4	7.4	4.1	108	6	3.2	0.853333	225	193	62	133	0.67	0.037499	2.58386	43.5717	224	0	3.6	1	0.277778	10	1	0	1	0.189613	0	0	0	1	0	MD
62	2	18.2769	0	158.3	45.8	70.7	0	0	0	0	0	19.4	15.8	3.9	0.55	24	19	43	1	7	4.4	93	5.4	4.5	1.03333	213	70	96	104	0.45	-1.83844	1.75964	6.25002	191	0	3.1	0.7	0.225806	10	1	0	0	0.0525726	0	0	0	0	0	normal
60	2	17.9026	0	154.8	42.9	73	0	0	0	0	7.15982	22.2	14	3.5	0.58	27	20	26	0.7	6.7	4.1	85	5.5	3.8	0.797531	204	36	80	118	0.18	-2.02766	1.63173	2.57524	225	0	3.7	0.9	0.243243	10	1	0	0	0.0918262	0	0	0	0	0	normal
64	2	25.7643	1	156	62.7	91	1	0	1	0	0	22.7	16.1	5.5	0.64	11	15	23	0.7	6.4	3.9	95	6.4	10.3	2.41605	246	108	67	157	0.31	-0.554156	0.800758	34.8099	199	0	4.6	1	0.217391	10	1	0	0	0.00382623	0	0	0	0	0	MD+obe
64	1	18.9162	0	164.6	51.25	73.7	0	0	0	0	0	23.5	16	4.7	0.73	22	29	18	0.9	6.9	4.6	93	5.5	4.4	1.01037	196	85	70	107	0.51	-2.86884	1.11259	5.21332	210	0	5.4	1.4	0.259259	10	1	0	0	0.0775233	0	0	0	0	0	normal
72	1	25.1386	1	160.8	65	88.1	0	1	0	0	70.1356	14.7	10.4	6.5	0.58	44	40	129	0.7	7.1	4.3	89	5.1	4.1	0.900988	168	554	37	56	1.35	-0.307971	3.40752	87.3047	319	1	13.2	3.8	0.287879	13	4	0	1	0.630807	1	0	0	1	1	MD+obe
68	2	24.4565	1	153.4	57.55	86.4	1	0	1	0	0.585525	25.2	15	2.8	0.5	20	23	31	0.6	7.4	4.4	88	6	7.5	1.62963	184	43	57	115	0.74	-1.04922	1.12532	15.2346	286	1	5.9	1.6	0.271186	15	5	0	0	0.0916602	0	0	0	0	0	MD+obe
68	2	21.8053	0	151.2	49.85	86.3	1	1	1	0	0	20.2	17.5	3.7	0.52	24	21	18	0.8	6.5	4.5	90	5.8	6.1	1.35556	231	100	63	149	0.67	-0.443876	1.76303	15.7606	262	1	3.4	0.8	0.235294	10	5	0	0	0.0758816	0	0	0	0	0	MD
66	2	20.1872	0	159.8	51.55	83	1	0	1	0	0	24.6	14	4.2	0.75	17	10	12	0.9	7	4.3	83	5.9	3.6	0.737778	239	97	79	142	0.4	-0.558407	1.44231	8.34688	253	1	3.2	0.9	0.28125	12	5	0	0	0.0241697	0	0	0	0	0	MD
70	1	25.3578	1	174.2	76.95	96.1	1	1	1	0	0	18.5	17.1	5.7	0.72	12	16	19	0.9	6.9	4.3	88	5.7	5.6	1.21679	207	152	62	120	0.4	-0.0718627	1.13514	44.3963	338	1	5	1.1	0.22	10	4	1	0	0.0151311	0	0	0	1	0	MD+obe
52	2	32.8208	1	149.8	73.65	107.1	1	1	1	0	15.9943	41.4	14.4	7.7	0.51	20	20	29	0.5	7.2	4.3	112	6.8	5	1.38272	250	146	51	170	0.51	-2.76585	0.561718	84.0303	258	1	4.3	1	0.232558	10	5	0	0	0.0574612	0	0	0	0	0	MD+obe
53	2	22.0251	0	163.6	58.95	89.7	1	0	1	0	0	23.9	11.6	4.8	0.49	19	15	14	0.9	7.3	4.6	88	5.9	3.4	0.738765	290	54	81	194	0.56	-1.40264	1.08789	9.68198	169	0	3.7	0.3	0.0810811	10	1	0	0	0.0306715	0	0	0	0	0	MD
68	2	22.9592	0	154	54.45	76.8	0	0	0	0	0	18	19.4	5.5	0.64	18	12	39	1	7.8	4.4	91	5.6	4.1	0.921235	233	98	70	143	0.44	-0.759837	1.96299	18.492	192	0	3.2	0.1	0.03125	10	1	0	0	0.0233433	0	0	0	0	0	normal
62	2	33.09	1	150.4	74.85	109.2	1	1	1	0	0	23.2	6.8	6.5	0.43	74	71	42	0.9	7.6	4.1	113	6.1	11.4	3.18074	190	120	49	117	2.03	0.169286	2.34696	86.8554	269	1	16.5	3.5	0.212121	10	5	0	0	0.733404	1	1	0	1	1	MD+obe
65	1	30.4281	1	168.8	86.7	104.3	1	1	1	0	0	23.8	12.9	6.3	0.97	23	23	19	2.3	7.2	4.6	95	5.8	10.8	2.53333	164	64	42	111	1.19	-0.419763	1.30979	52.2466	332	1	6.9	0.6	0.0869565	10	5	0	0	0.20391	0	1	0	0	0	MD+obe
69	2	33.3548	1	149.2	74.25	107.6	1	1	1	0	0	19.2	18.1	4.9	0.54	17	18	21	0.7	6.6	4	102	6.3	3.3	0.831111	183	72	59	111	0.76	0.942355	1.43999	70.1772	279	1	4.1	0.3	0.0731707	10	4	1	0	0.0360517	0	0	0	0	0	MD+obe
59	1	25.3642	1	169.3	72.7	96.8	1	1	1	0	0	44	14	6.1	0.77	15	11	16	0.7	6.9	4.1	111	5.9	9.5	2.6037	200	93	69	116	0.46	-3.05377	0.606449	31.4601	267	1	4.6	0.8	0.173913	10	5	0	0	0.0234121	0	1	0	1	1	MD+obe
40	1	25.5802	1	174.9	78.25	98	1	1	1	0	117.832	28.9	13.6	8.7	0.58	14	14	51	0.9	7.2	4.4	92	6	7.1	1.61284	204	71	56	132	0.47	-2.33146	0.517876	47.2537	296	1	6.9	0.2	0.0289855	10	4	0	1	0.0318347	0	0	0	0	0	MD+obe
40	1	22.4972	0	170.5	65.4	85.8	0	0	0	0	2.50939	33.5	13.6	4.9	0.8	14	11	13	0.5	6.5	4	84	5.6	3.4	0.705185	175	59	50	111	0.35	-3.81526	0.504019	8.76271	163	0	3.4	0.3	0.0882353	10	1	0	0	0.00860482	0	0	0	0	0	normal
40	2	22.8102	0	164.2	61.5	87	1	0	0	0	2.50939	21.8	11.2	4.3	0.53	13	11	19	1	6.9	4.5	88	5.5	6.1	1.32543	165	47	78	75	0.3	-2.68484	0.719201	10.1553	219	0	2.7	0.3	0.111111	10	1	0	0	0.0056129	0	0	0	0	0	normal
66	2	21.7632	0	140.4	42.9	80.5	1	0	0	0	0	31.2	13.9	3.6	0.43	29	19	14	0.7	6.9	3.9	86	5.5	4.6	0.97679	225	66	79	127	1.17	-2.30621	1.40738	7.13703	100	0	3.7	0.5	0.135135	10	1	0	0	0.0826979	0	0	0	0	0	normal
68	1	24.5875	1	163.9	66.05	92	1	1	1	0	6.8544	18.6	13	5.8	0.69	32	29	39	0.5	7	4.2	108	5.8	6.3	1.68	154	34	58	86	1.48	0.184642	2.17244	18.8425	250	1	3.9	0.5	0.128205	10	5	0	0	0.14726	0	0	0	1	1	MD+obe
67	2	17.1658	0	148	37.6	70.2	0	0	1	0	0	17.7	13.6	4.2	0.63	24	14	13	0.9	7.7	4.4	86	5.7	2.2	0.46716	241	61	91	139	0.67	0.0397294	2.428	2.02517	155	0	3	0.2	0.0666667	10	1	0	0	0.0468452	0	0	1	0	0	MD
54	2	22.7852	0	156	55.45	82.8	1	0	1	0	0	23	14.2	4.5	0.57	23	22	39	0.8	7.2	4.5	101	5.7	6.3	1.57111	239	98	84	136	0.68	-1.33019	1.15128	23.334	252	1	3.3	0.1	0.030303	10	5	0	0	0.0630326	0	0	0	0	0	MD
64	2	23.6965	1	146.2	50.65	81.3	1	1	1	0	1.11375	27	14.1	2.4	0.45	26	16	18	0.6	7.1	4.2	87	6.3	4	0.859259	216	62	85	114	0.95	-0.622776	1.54074	10.5851	183	0	4.3	0.8	0.186047	11	1	1	0	0.0862049	0	0	0	1	1	MD+obe
77	2	20.761	0	144	43.05	74.8	0	1	1	0	0	25.3	21.2	4.3	0.65	27	20	17	0.6	7.4	3.9	100	5.7	6.3	1.55556	206	75	67	119	0.92	-0.270966	1.83746	6.03125	123	0	2.3	0.6	0.26087	10	1	0	0	0.0450566	0	0	0	0	0	MD
74	2	24.6004	1	154.8	58.95	92.3	1	1	1	0	0	20.8	16.3	3.6	0.63	30	34	31	0.6	7.1	4.7	119	5.9	14.2	4.17235	166	45	97	62	0.79	-0.427034	1.83042	20.7462	282	1	6.8	0.2	0.0294118	10	5	0	0	0.24743	0	1	0	1	1	MD+obe
78	1	23.0979	1	164.1	62.2	87.6	0	1	2	1	5.1231	24.4	18.5	3.6	0.8	16	12	19	0.8	7	4.1	133	6.5	5.7	1.87185	196	97	55	119	0.52	-0.0457938	1.4765	19.501	304	1	2.8	0.6	0.214286	10	5	0	0	0.0228153	0	0	0	1	1	MD+DM+obe
71	2	23.161	1	154.1	55	84.5	1	1	1	0	0	18.6	17.6	4.5	0.5	20	21	14	1.1	6.9	4.3	101	5.9	5.9	1.47136	221	105	64	130	1.2	-0.0540083	1.66596	15.2251	280	1	5	0.8	0.16	10	5	0	0	0.0752312	0	0	0	0	0	MD+obe
70	1	26.6046	1	171.5	78.25	94.1	1	1	1	0	84.6998	23	15.6	5.9	1.19	23	12	25	1	7.2	4.4	91	5.8	4.3	0.966173	235	71	75	146	0.56	0.549329	2.02073	33.4884	240	0	3.4	0.4	0.117647	10	1	0	1	0.0615133	0	0	0	0	0	MD+obe
61	1	22.1506	0	171.5	65.15	86.8	0	0	1	0	2.50939	28.7	15	4.4	0.61	22	27	20	0.6	7	4.3	99	5.7	3.6	0.88	209	56	57	135	0.51	-1.96817	0.899889	11.1198	211	0	3.2	0.1	0.03125	10	1	1	0	0.0459649	0	0	0	0	0	normal
68	2	25.3833	1	152.2	58.8	93.1	1	0	1	0	0	19.7	14.7	4.1	0.5	21	21	16	0.8	7.3	4.3	103	5.8	8	2.03457	232	83	56	167	0.58	-0.0519701	1.5818	25.3402	226	0	4.6	0.7	0.152174	10	1	0	0	0.0615513	0	0	0	0	0	MD+obe
59	1	25.1062	1	166.5	69.6	88.5	0	0	0	0	67.3807	30.8	11.2	3.7	0.89	18	13	27	0.9	6.9	4.2	82	5.4	3.7	0.749136	165	63	63	89	0.18	-2.53725	0.956318	22.2714	192	0	3.4	0.3	0.0882353	10	1	0	1	0.0248689	0	0	0	0	0	obe
52	1	24.2234	1	166	66.75	88.4	0	1	0	0	6.27348	36.2	9.7	4.8	0.75	24	25	38	0.7	7.1	3.9	86	5.1	4.3	0.913086	171	97	54	97	0.33	-3.8036	0.689503	32.7115	303	1	4.6	1.3	0.282609	12	5	0	0	0.128459	0	0	0	0	0	obe
41	1	25.748	1	172.2	76.35	95.7	1	1	0	0	4.896	27.1	14.6	6.6	0.68	21	22	35	1.1	6.8	4.4	96	5.5	4.4	1.04296	214	394	41	112	0.4	-3.21969	0.677365	76.029	316	1	4.8	0.6	0.125	10	5	0	0	0.104657	0	0	0	1	0	MD+obe
41	2	32.5282	1	152.3	75.45	104	1	1	0	0	0	24.9	8.2	6.1	0.49	15	19	16	1	6.9	4	92	5.6	10	2.2716	166	94	47	100	1.57	-2.19577	0.566629	64.7688	400	1	4.2	0.2	0.0476191	10	5	0	0	0.0671034	0	0	1	0	1	MD+obe
74	2	21.4982	0	150.2	48.5	81	1	0	1	0	0	26.5	18.1	6	0.73	24	7	93	0.5	7.2	3.9	87	5.8	4	0.859259	207	85	49	138	1.22	1.58912	2.53308	27.3786	244	0	6.4	1.7	0.265625	12	1	0	0	0.128437	0	0	0	0	1	MD
39	1	23.9457	1	176.8	74.85	91.4	1	0	1	0	109.252	41.7	15.3	5.5	0.78	23	23	122	0.6	7	4.4	93	5.9	4.8	1.10222	221	62	70	135	0.42	-4.18611	0.448531	45.2666	215	0	4	0.5	0.125	10	1	0	1	0.0657135	0	0	0	0	0	MD+obe
62	1	18.6036	0	172.8	55.55	76.7	0	1	1	0	20.7746	24.3	12.9	4.8	0.76	43	38	31	0.9	7.6	4.7	102	5.6	2.9	0.73037	212	96	83	112	0.36	-1.643	1.77976	9.2913	252	1	3.2	0.1	0.03125	10	5	0	0	0.189718	0	0	0	1	1	MD
59	2	18.0802	0	156	44	66.6	0	0	0	0	13.0114	17.6	17.9	3.6	0.55	30	20	18	1.1	6.5	4.3	79	5.5	3	0.585185	180	37	89	83	0.48	-1.43346	2.24877	1.49857	204	0	2.7	0.3	0.111111	10	1	0	0	0.0778879	0	0	0	1	1	MD
65	1	22.901	0	162.2	60.25	84.4	0	1	1	0	11.6932	24.7	15.6	6.8	0.71	26	29	70	1	7.7	4.7	114	5.7	7.5	2.11111	222	90	54	149	0.73	-1.41272	1.27055	32.0861	262	1	8.5	0.9	0.105882	10	5	0	0	0.211426	0	0	0	0	0	MD
63	2	19.0022	0	154.4	45.3	70.8	0	0	1	0	1.00376	23.4	21.1	3.8	0.48	17	11	19	0.9	6.7	4.5	106	6.1	7.3	1.91062	223	59	83	127	0.53	-0.909794	1.37999	3.38528	184	0	3.9	0.8	0.205128	10	1	0	0	0.0229419	0	0	0	0	0	normal
67	2	22.859	0	147.6	49.8	78.9	0	0	1	0	7.59	30.3	11.8	4.9	0.54	24	15	45	0.7	6.9	4.5	97	5.8	4.2	1.00593	229	48	99	122	0.47	-1.24226	1.37024	12.3093	214	0	2.7	0.2	0.0740741	10	1	0	0	0.0490775	0	0	0	0	0	normal
69	1	25.6195	1	160.2	65.75	96	1	1	1	0	6.8544	27.1	11.2	6.1	0.84	19	15	26	0.8	7.2	4.4	102	5.8	5.1	1.28444	236	57	60	156	0.39	-0.756767	1.24907	28.8322	320	1	4.8	0.7	0.145833	10	5	0	0	0.0807997	0	0	0	1	1	MD+obe
62	1	27.2697	1	167.6	76.6	92.3	1	1	1	0	36.9256	19.1	11.1	6.5	0.75	26	23	38	1.5	6.5	4.3	101	5.4	4.4	1.09728	168	64	61	100	0.61	0.110484	1.75982	38.0505	313	1	7.3	1.1	0.150685	10	4	1	1	0.241968	0	0	0	0	0	MD+obe
42	1	23.3287	1	177.5	73.5	88.3	0	0	1	0	20.1181	39.5	11	5	0.78	28	21	85	1	7.1	4.6	113	5.9	7.4	2.06469	181	59	56	106	0.35	-3.6491	0.649682	32.1542	261	1	3.3	0.5	0.151515	10	5	0	0	0.103374	0	0	0	0	0	obe
81	1	23.7359	1	153.6	56	87.7	0	1	1	0	16.605	30.9	10.4	4	0.6	39	23	28	1.1	7.5	4.8	115	5.6	4	1.1358	221	88	70	141	0.82	-0.82313	2.13171	24.2654	275	1	5.6	0.6	0.107143	10	5	0	0	0.293899	0	0	0	0	0	MD+obe
78	2	19.3904	0	145.5	41.05	75	0	1	1	0	0	20	15.1	3.1	0.52	19	15	14	0.8	6.6	4	92	5.9	3.4	0.772346	181	58	53	118	0.44	0.177699	1.91325	3.522	196	0	4.4	0.3	0.0681818	10	1	0	0	0.0393174	0	0	0	0	0	MD
43	1	23.5282	1	175.6	72.55	91	1	1	0	0	75.6079	26	10.3	6	0.64	24	33	186	1.5	6.9	4.5	88	5.2	12.2	2.65086	175	179	57	92	0.49	-3.50235	0.690954	73.9637	248	1	3.8	0.2	0.0526316	10	4	0	1	0.0791962	0	1	0	1	0	MD+obe
68	2	22.1778	0	150	49.9	84.9	1	0	0	0	35.1315	26	11.1	5.8	0.49	24	23	37	0.7	6.9	3.9	96	5.3	4.7	1.11407	235	69	101	122	0.35	-1.99525	1.30883	17.7286	213	0	4.7	0.4	0.0851064	10	1	0	1	0.0851336	0	0	0	0	0	normal
79	2	24.9726	1	148	54.7	84.2	1	1	0	0	0	26.3	8.5	4	0.52	24	21	13	1.1	7	4.2	87	5.4	5.3	1.13852	262	151	104	139	0.54	-1.46415	1.57316	23.3598	204	0	3.9	0.5	0.128205	10	1	0	0	0.0687898	0	0	0	1	0	MD+obe
81	1	19.3002	0	165.4	52.8	75.6	0	0	1	0	4.75875	20.1	18.9	5.8	0.72	23	18	17	1.1	7.1	4.4	98	5.9	2.6	0.629136	186	57	85	87	0.61	0.0142234	2.18464	4.03805	170	0	6.9	0.9	0.130435	10	1	0	0	0.0993238	0	0	0	0	0	normal
76	1	27.0861	1	165.4	74.1	100.5	1	1	1	0	70.3914	18.7	10.5	5.9	0.71	76	88	78	1.1	7	4.4	100	5.4	12.3	3.03704	223	116	78	120	1.34	0.333098	3.29264	73.1994	291	1	6.4	1.2	0.1875	10	4	0	1	0.539623	1	1	0	1	1	MD+obe
76	2	22.0278	0	143.8	45.55	80	1	1	1	0	0	32.3	10.5	4.4	0.64	19	33	81	0.7	7.2	4.1	99	5.9	7.9	1.93111	215	208	38	140	1.33	-1.99739	0.77823	44.9856	296	1	4.6	1	0.217391	10	4	0	0	0.0654459	0	0	1	1	1	MD
80	2	23.3152	1	153.1	54.65	80.3	1	1	1	0	0	34.7	17	6.1	0.53	25	19	12	0.9	7.3	4.1	99	6.1	3.6	0.88	214	115	46	137	1.15	-1.30774	1.32228	12.5406	132	0	5.8	0.5	0.0862069	10	1	0	0	0.0962231	0	0	0	0	1	MD+obe
42	1	19.9901	0	175.4	61.5	77.2	0	0	1	0	66.825	22.7	16.6	7	0.86	23	17	43	0.8	7.2	4.3	90	5.9	10.7	2.37778	205	165	80	100	0.35	-1.56151	1.03211	21.2778	233	0	4.8	1.3	0.270833	11	1	0	1	0.0841476	0	0	0	1	0	MD
52	2	18.7764	0	157.2	46.4	73.8	0	1	0	0	0	18.7	10.8	4.8	0.58	28	27	30	0.8	7.7	4.5	84	5.5	7.2	1.49333	190	114	56	111	1.56	-2.36035	1.49843	9.38064	181	0	3.5	0.4	0.114286	10	1	0	0	0.0822224	0	0	0	0	0	normal
51	1	24.9358	1	171.1	73	88.1	0	1	1	0	47.3625	17.2	9.2	5.7	0.64	14	16	19	1.1	6.4	4.4	102	5.7	3	0.755556	180	62	49	118	0.29	-0.587787	1.03779	17.3308	253	1	3.6	0.3	0.0833333	10	4	0	1	0.0124924	0	0	0	0	0	MD+obe
51	2	21.2653	0	156.6	52.15	78.8	0	0	0	0	12.1241	29.6	12.9	5	0.45	15	5	17	0.8	6.6	4.1	87	5.2	3	0.644444	220	71	95	114	0.24	-1.37307	1.15581	7.47339	187	0	3.6	1	0.277778	14	1	0	0	0.0130548	0	0	0	0	0	normal
73	2	25.1418	1	150.9	57.25	88.8	1	1	2	1	0	17.7	8.7	4.1	0.6	22	18	34	0.7	7.4	4.2	118	7	6.2	1.80642	217	141	56	134	1.13	0.656333	2.13863	42.6587	266	1	3.5	0.4	0.114286	10	5	0	0	0.0637941	0	0	0	1	1	MD+DM+obe
66	2	22.3499	0	156.8	54.95	90	1	0	1	0	0	24.2	13.4	4	0.42	14	11	22	1.2	6.9	4.5	96	5.9	11	2.60741	200	148	62	113	0.51	-0.858109	1.15123	29.1801	253	1	3	0.2	0.0666667	10	5	0	0	0.0103011	0	1	0	1	1	MD
51	2	24.8558	1	158	62.05	85.3	1	0	1	0	0	30.4	10.2	6.3	0.46	29	47	18	1.1	6.2	3.6	95	5.9	5.7	1.33704	202	127	47	127	0.59	-2.0387	0.709652	25.4008	319	1	4	0.5	0.125	10	5	0	0	0.184532	0	0	0	0	1	MD+obe
57	2	22.8326	0	152.5	53.1	85.5	1	0	0	0	0	26.4	14.5	6.6	0.59	18	15	19	0.7	7	4.1	93	5.6	6.1	1.40074	271	165	58	180	0.65	-2.36974	1.00345	25.7367	297	1	4.1	0.8	0.195122	10	5	0	0	0.049264	0	0	0	1	0	MD
60	2	20.2253	0	150.4	45.75	76.3	0	1	0	0	0	35	12	3.6	0.54	17	14	16	1.3	7.3	4.2	87	5.6	4.6	0.988148	335	42	82	237	0.59	-3.67368	0.778876	3.43214	264	1	4.9	1.2	0.244898	10	3	0	0	0.039787	0	0	0	0	0	normal
60	1	21.2437	0	169.8	61.25	82	0	0	0	0	0	40.4	13.2	5.9	0.75	19	13	18	0.9	7.1	4.2	83	5.4	2.8	0.573827	252	113	46	178	0.47	-4.03517	0.782622	13.4048	211	0	2.7	0.3	0.111111	10	1	0	0	0.0248697	0	0	0	0	0	normal
68	2	21.6617	0	147.3	47	77.2	0	0	1	0	0	27.6	10.6	3.9	0.59	22	13	14	0.8	6.5	4.3	96	6.2	4.9	1.16148	196	50	86	92	0.49	-0.743416	1.50332	4.6556	195	0	3.9	1	0.25641	10	1	0	0	0.0534644	0	0	0	1	1	MD
57	2	22.5681	0	148.1	49.5	75.2	0	0	0	0	0	34.1	20.2	5.3	0.67	17	14	12	0.8	7.1	4.3	88	5.4	3.9	0.847407	224	93	65	140	0.42	-3.51346	0.759461	7.45574	204	0	3.1	0.5	0.16129	11	1	0	0	0.0191315	0	0	0	0	0	normal
60	2	21.4968	0	146.6	46.2	80.6	1	0	1	0	0	35.7	10.2	4.7	0.44	19	17	21	0.8	8.2	4.7	92	5.8	8.2	1.86272	249	208	88	131	0.65	-2.94083	0.774484	22.9259	273	1	2.5	0.4	0.16	10	5	0	0	0.030474	0	0	0	1	0	MD
68	2	16.277	0	159	41.15	66.2	0	0	1	0	0	20.7	7.4	3.8	0.56	24	19	31	0.9	6.2	4	89	6	1.9	0.417531	228	103	49	158	1	-0.579431	1.80873	4.34638	154	0	3.2	0.6	0.1875	10	1	0	0	0.0499364	0	0	0	0	1	MD
64	2	19.3339	0	151.2	44.2	74.5	0	0	0	0	11.5539	28.3	15	5.1	0.61	30	33	33	0.7	7.1	4.6	79	5.2	5.5	1.07284	298	117	85	193	0.61	-3.30462	1.18102	11.3021	177	0	5.3	0.9	0.169811	10	1	0	0	0.138471	0	0	0	0	0	normal
39	2	22.4257	0	169	64.05	80.2	1	0	0	0	0	20	7.7	4.1	0.65	14	10	12	0.6	6.4	4.1	78	5.4	4.1	0.78963	149	63	63	75	0.37	-2.04399	0.863302	6.63189	173	0	5.1	1.4	0.27451	10	1	0	0	0.0135141	0	0	0	0	0	normal
64	1	22.8906	0	160	58.6	81.5	0	0	1	0	19.0837	26.5	17.3	5.1	0.59	17	14	20	0.6	6.8	4.5	105	5.7	3.5	0.907407	156	88	49	95	0.59	-1.23814	1.09728	13.8732	204	0	3.1	0.5	0.16129	10	1	1	0	0.0191315	0	0	0	0	0	normal
56	2	20.5969	0	149.2	45.85	76.4	0	0	1	0	0	40.6	7.5	5	0.47	18	12	22	0.7	6.6	4	89	5.8	4.5	0.988889	236	74	52	169	0.7	-2.96989	0.716711	7.50428	206	0	3.1	0.8	0.258064	14	1	0	0	0.0235791	0	0	1	0	0	MD
47	2	17.1501	0	154.9	41.15	66.2	0	0	0	0	1.11375	23	11.1	3.4	0.58	26	15	17	0.9	7.3	4.5	81	5.6	5.7	1.14	249	69	87	154	0.19	-2.56789	1.37182	2.22441	152	0	4.1	1	0.243902	10	1	0	0	0.0771692	0	0	0	0	0	normal
47	1	23.5563	1	176.4	73.3	85.2	0	1	1	0	0.45799	36.6	12.8	7.8	0.9	29	63	82	0.5	7.2	4.3	93	6.2	6.8	1.56148	223	162	48	141	0.44	-3.73199	0.469185	51.4353	299	1	4.6	0.6	0.130435	10	5	0	0	0.184096	0	0	0	1	0	MD+obe
43	1	20.0373	0	176.4	62.35	84	0	0	0	0	1.2547	28.3	11.2	5	0.97	15	12	20	0.7	7.4	4.5	89	5.3	4.7	1.03284	204	102	50	132	0.43	-3.61199	0.657934	12.4632	301	1	5.9	1.4	0.237288	12	3	0	0	0.0374927	0	0	0	0	0	normal
76	2	21.3686	0	145.6	45.3	77.9	0	1	0	0	0	22.9	14.2	4.8	0.59	23	11	17	0.7	6	4	83	5.4	2.3	0.471358	197	95	57	122	0.63	-0.401354	2.30149	9.34706	143	0	3.7	0.4	0.108108	10	1	0	0	0.0509569	0	0	0	0	0	normal
44	1	27.5087	1	170	79.5	100.6	1	0	1	0	3.39855	29.5	16.3	8.6	0.83	21	31	35	0.9	6.9	4.4	97	5.7	9.2	2.20346	303	115	64	219	1.01	-2.39954	0.56256	61.8966	285	1	5.4	0.7	0.12963	10	5	0	0	0.095862	0	0	0	0	0	MD+obe
46	1	26.9563	1	181.5	88.8	97.7	1	0	1	0	50.9782	23.2	11.8	7.4	0.87	17	18	19	0.7	7.5	4.4	102	5.6	6	1.51111	224	56	63	148	0.75	-1.29411	0.794479	29.5314	228	0	4.6	0.9	0.195652	10	1	0	1	0.0315117	0	0	0	0	0	MD+obe
44	2	21.8166	0	160.5	56.2	83	1	1	1	0	9.11036	29	10	3.2	0.5	16	21	82	0.9	7.4	4.6	97	5.7	8	1.91605	191	84	45	124	0.63	-2.91796	0.529743	28.3553	307	1	3.7	0.3	0.0810811	10	5	0	0	0.0311687	0	0	0	0	1	MD
62	1	21.2856	0	168.8	60.65	83.1	0	0	1	0	51.8377	24.4	11.1	5.3	0.6	26	30	114	0.8	7.1	4.6	122	6.9	3.2	0.963951	192	66	48	131	0.56	-1.60015	1.20619	27.1175	200	0	6.1	0.9	0.147541	10	1	0	1	0.125984	0	0	0	0	0	normal
65	1	24.296	1	166	66.95	88.4	0	1	0	0	42.1954	22.7	13.8	3.4	0.96	41	43	103	0.5	7.5	4.4	94	5.6	5.9	1.36938	179	154	49	106	1.03	-1.89722	1.79035	60.9519	316	1	9.9	2.2	0.222222	12	4	0	1	0.524595	1	0	0	1	0	MD+obe
71	2	22.7944	0	156.6	55.9	88.6	1	1	1	0	0	28	16.9	4.8	0.58	27	24	13	1.4	7.8	4.6	99	6	3.6	0.88	334	86	91	238	1.17	-1.33758	1.39752	14.2565	253	1	4.2	0.5	0.119048	10	5	0	0	0.11628	0	0	0	0	0	MD
56	1	28.5899	1	161.1	74.2	100.9	1	0	2	1	47.2559	35.5	14	5.9	0.64	18	28	109	1.1	7.6	4.5	105	6	9.4	2.43704	173	142	56	94	0.54	-2.73412	0.536603	84.1307	231	0	2.9	0.4	0.137931	10	1	0	1	0.0241378	0	0	0	1	1	MD+DM+obe
68	2	23.3261	1	156.8	57.35	90.4	1	0	1	0	0	27.5	9.7	3.4	0.49	29	20	20	0.7	7.2	4.8	93	6	7	1.60741	151	96	52	80	0.62	-1.14385	1.60346	22.9574	358	1	3.5	0.3	0.0857143	10	5	0	0	0.218945	0	0	0	1	1	MD+obe
41	2	18.4746	0	164.1	49.75	75.6	0	1	0	0	0.556875	18.1	12.9	4.1	0.63	20	23	18	0.7	7.3	4.6	79	5.4	2.7	0.526667	191	48	64	117	0.31	-2.94951	0.944651	3.21183	100	0	4.5	0.5	0.111111	10	1	0	0	0.0399623	0	0	0	0	0	normal
60	2	16.8375	0	156.9	41.45	66.1	0	0	1	0	0.22275	25.3	14.8	4.2	0.61	36	30	55	0.7	7.9	4.4	94	5.9	9.1	2.1121	201	59	83	106	0.57	-1.74727	1.55874	4.15618	201	0	4.1	0.4	0.097561	10	1	0	0	0.156756	0	0	0	0	0	normal
81	2	22.0924	0	148.7	48.85	76.6	0	1	1	0	0	29.9	25.4	4.1	0.52	29	25	24	0.7	7.7	4.4	97	6.1	4.9	1.17358	250	52	77	160	1.3	-1.11392	1.57124	7.1294	172	0	5.3	0.5	0.0943396	10	1	0	0	0.128649	0	0	0	0	0	MD
48	2	24.9491	1	154.3	59.4	81.5	1	0	0	0	0	23.1	9.6	2.5	0.62	14	12	12	0.6	6.9	4.2	84	5.3	5.3	1.09926	146	87	59	69	0.89	-2.17379	0.839782	12.8151	168	0	2.9	0.2	0.0689655	10	1	0	0	0.00734721	0	0	0	0	0	obe
77	2	22.8584	0	153.7	54	87.1	1	0	1	0	0	19.5	12.8	2.9	0.58	19	15	15	0.8	6.9	4.3	97	6	4.9	1.17358	139	82	53	68	0.4	0.333691	1.93715	14.0953	232	0	2.9	0.2	0.0689655	10	1	0	0	0.029024	0	0	0	1	1	MD
74	2	22.2605	0	156.9	54.8	81.3	1	0	2	1	0	19.1	17.8	5.1	0.57	17	13	18	0.8	6.9	4.6	120	6.2	7	2.07407	217	94	59	142	1.1	0.0611012	1.82674	12.5995	164	0	5.5	1.5	0.272727	13	1	0	0	0.0313066	0	0	0	1	1	MD+DM
84	2	22.4252	0	143.3	46.05	90	1	1	0	0	0	17.1	22	6.4	0.69	27	16	15	1.1	7.4	4.2	94	5.4	6.1	1.4158	192	42	58	123	2.23	0.216598	3.31579	8.69457	156	0	3.2	0.3	0.09375	10	1	0	0	0.0660576	0	0	0	0	0	MD
69	2	18.4399	0	158.2	46.15	74.1	0	1	1	0	0	46.6	24.3	4.3	0.57	19	16	30	0.6	7.5	3.7	103	6	7.4	1.88198	245	65	55	172	1.07	-3.58302	0.703326	5.54985	102	0	5	1	0.2	10	1	0	0	0.0380064	0	0	0	0	0	MD
62	2	28.1761	1	150.3	63.65	98.1	1	0	1	0	0	32.8	21.9	5.3	0.52	21	21	21	0.6	7.4	4.1	113	6.2	7.5	2.09259	252	48	90	151	1.09	-1.58245	0.866219	31.9949	240	0	4.5	0.3	0.0666667	10	1	0	0	0.0637326	0	0	0	0	0	MD+obe
52	1	22.1981	0	168.8	63.25	84	0	1	0	0	102.111	24	13.4	4.3	0.7	22	24	45	0.6	6.8	4.5	92	5.6	4.3	0.97679	176	132	51	104	0.27	-2.84688	0.972992	30.5558	196	0	5.1	1.1	0.215686	10	1	0	1	0.0701949	0	0	0	0	0	normal
59	1	19.3234	0	171.9	57.1	79.5	0	0	1	0	45.9702	22.9	6.7	8.3	0.59	36	27	38	0.5	7.8	4.3	79	5.7	3.5	0.682716	244	452	42	132	0.78	-1.0406	1.785	39.9532	152	0	4.8	1	0.208333	11	1	0	1	0.162942	0	0	0	1	0	MD
50	2	26.1287	1	156.2	63.75	86.5	1	0	1	0	3.90653	52.3	18.9	3.1	0.45	21	14	57	0.6	7.4	4.2	87	5.8	5.2	1.11704	171	77	64	90	1.09	-4.3249	0.536567	38.0824	239	0	5.2	0.6	0.115385	10	1	0	0	0.0732993	0	0	0	0	0	MD+obe
44	2	25.2013	1	171.3	73.95	94.9	1	0	1	0	0	35.1	16	4.8	0.58	21	28	14	0.8	7.3	4.4	91	5.7	6.7	1.50543	206	45	72	125	0.76	-3.27258	0.497492	15.5812	250	1	3.1	0.2	0.0645161	10	5	0	0	0.0457357	0	0	0	0	0	MD+obe
52	2	23.6091	1	162.9	62.65	82.1	1	1	1	0	4.72559	24.6	12.7	4.1	0.54	22	15	35	0.6	7.3	4.7	94	5.9	5.4	1.25333	185	38	78	99	0.6	-1.24975	1.20073	10.981	199	0	2.5	0.3	0.12	12	1	0	0	0.0343162	0	0	0	0	0	MD+obe
55	2	20.2694	0	158.7	51.05	83	1	1	1	0	1.69928	32.9	10.5	5	0.55	17	15	21	0.5	7.6	4.8	95	5.7	5.2	1.21975	203	72	80	112	0.6	-2.92767	0.733787	9.39002	273	1	3.5	0.3	0.0857143	10	5	0	0	0.0295448	0	0	0	0	0	MD
70	2	17.1542	0	150.2	38.7	68.4	0	1	1	0	0	21.6	18.2	4.3	0.65	28	15	34	0.6	7.6	4.3	95	6	7.2	1.68889	237	31	109	121	1.37	-0.140503	2.34292	1.92493	130	0	5.9	0.5	0.0847458	10	1	0	0	0.124218	0	0	0	1	1	MD
64	2	26.5696	1	160.8	68.7	93.3	1	1	1	0	0	27.3	11.5	5.7	0.82	24	36	31	1.5	7.9	4.5	123	6.4	12.4	3.76593	228	176	61	139	0.65	-1.53846	0.937729	57.1052	340	1	8.5	1.9	0.223529	10	5	0	0	0.278454	0	1	0	1	1	MD+obe
69	1	25.546	1	170.6	74.35	93.1	1	1	2	1	0	14.8	18.3	7.9	1.5	23	18	26	1.1	6.4	3.9	129	8.8	14.9	4.74593	226	164	37	151	0.8	1.17632	2.52743	48.4925	212	0	5.8	0.9	0.155172	10	1	0	0	0.0938236	0	1	0	1	1	MD+DM+obe
67	2	25.7152	1	155.4	62.1	91	1	1	1	0	0	24.6	14.5	3.6	0.47	24	36	24	2.1	7.1	4.3	99	6.2	5.6	1.36889	215	197	65	111	0.47	-1.02477	1.08943	49.2287	226	0	3.4	0.9	0.264706	11	1	0	0	0.0647057	0	0	0	1	1	MD+obe
58	2	22.0008	0	152.7	51.3	86.5	1	0	1	0	0.585525	24.3	15.4	4.2	0.66	30	35	43	1	7.2	4.5	100	5.7	6.5	1.60494	239	133	63	153	0.57	-1.61135	1.21034	32.2711	299	1	3.6	0.5	0.138889	10	5	0	0	0.157313	0	0	0	0	0	MD
64	2	21.531	0	158	53.75	82.9	1	1	1	0	0	23.7	18.4	3.9	0.6	21	18	19	0.8	6.7	4.4	100	5.8	5.5	1.35802	208	77	75	118	0.52	-0.983086	1.33664	10.8637	180	0	3.6	0.7	0.194444	10	1	0	0	0.0415446	0	0	0	0	0	MD
56	2	24.5924	1	167.2	68.75	91.1	1	1	2	1	0	33.4	14	5.5	0.63	17	19	32	0.9	7.2	4.3	125	6.6	8.9	2.74691	192	89	77	100	0.34	-2.45553	0.653904	32.4692	316	1	5.2	1.5	0.288461	10	5	0	0	0.0589606	0	1	0	1	1	MD+DM+obe
59	2	17.6577	0	160.7	45.6	70.9	0	0	1	0	17.5658	31.1	10.3	5.1	0.52	24	20	29	0.7	6.7	4.1	104	5.3	8.5	2.18272	196	72	75	111	0.33	-2.26318	1.01809	4.56728	240	0	2.9	0.3	0.103448	10	1	0	0	0.0583848	0	0	0	0	0	normal
74	1	26.5878	1	160.1	68.15	92.9	1	1	1	0	33.4125	21.7	14.8	5.6	0.74	23	23	31	0.6	6.4	4.3	114	5.8	5.6	1.5763	246	118	67	158	0.39	0.0232578	1.63544	47.1649	219	0	4.8	0.9	0.1875	10	1	0	1	0.0798518	0	0	0	0	0	MD+obe
57	1	23.5254	1	169.2	67.35	85.9	0	0	1	0	0	27	9.2	5.3	0.71	17	19	31	0.6	6.6	4.3	87	5.8	3.1	0.665926	239	74	59	167	0.44	-1.68682	0.823348	20.5071	197	0	3.3	0.9	0.272727	11	1	0	0	0.0199834	0	0	0	0	0	obe
52	2	27.1496	1	161.6	70.9	93.7	1	0	1	0	4.4756	34.5	14.1	3.9	0.57	17	15	14	0.5	6.7	4.1	84	5.9	7.3	1.51407	203	57	61	128	0.82	-2.13794	0.661588	22.145	223	0	4.6	0.3	0.0652174	11	1	0	0	0.0308984	0	0	0	0	0	MD+obe
67	1	27.0205	1	167.6	75.9	96	1	0	1	0	3.97277	17.1	18.5	6.4	0.87	37	37	25	0.9	7.2	4.4	116	5.4	6.9	1.9763	206	45	79	110	0.7	0.336929	2.3833	27.6429	261	1	4.7	0.5	0.106383	10	5	0	0	0.225835	0	0	0	0	0	MD+obe
48	1	24.4935	1	159.1	62	89.4	0	1	0	0	35.1315	26.2	9.5	6.1	0.8	16	14	40	1	6.3	4	96	5.2	4.1	0.971852	221	124	48	152	0.69	-2.51118	0.783422	41.0994	222	0	2.7	0.2	0.0740741	10	1	0	1	0.0140299	0	0	0	0	0	obe
64	1	26.935	1	174.8	82.3	101.1	1	1	1	0	35.3989	23.7	12.5	6.5	0.79	22	16	43	1.9	6.7	4.2	101	5.6	3.6	0.897778	152	98	47	88	0.46	-0.13686	1.48523	60.5224	207	0	4.3	0.5	0.116279	10	1	0	1	0.0611906	0	0	0	0	0	MD+obe
66	2	21.3569	0	154	50.65	79.3	0	0	1	0	7.52818	21	11.3	4.6	0.68	25	20	18	0.9	6.9	3.8	85	5.9	6.8	1.42716	258	64	69	185	0.59	-0.0959524	1.75691	7.3455	242	0	3.2	0.2	0.0625	10	1	0	0	0.0717282	0	0	0	0	0	normal
76	2	17.0129	0	151.6	39.1	72.6	0	1	1	0	0	26.6	11.3	3.7	0.65	18	10	16	1	7.4	3.1	84	5.8	2.4	0.497778	178	50	53	113	1.44	0.144213	1.62631	2.15936	142	0	5	0.7	0.14	10	1	0	0	0.0332976	0	0	1	0	0	MD
55	2	22.1474	0	158.8	55.85	84.3	1	0	1	0	0	34.3	10.5	3.9	0.57	15	11	20	0.8	6.8	3.9	95	6.1	4.5	1.05556	246	81	72	162	0.4	-2.11115	0.72521	13.473	252	1	5.4	0.7	0.12963	10	5	0	0	0.025584	0	0	0	0	0	MD
58	1	23.8516	1	169.9	68.85	86.5	0	1	2	1	2.3421	28.4	12.3	3.8	0.89	16	27	35	1.2	7.4	4.4	132	7.3	7.4	2.41185	179	156	45	101	0.86	-2.16628	0.628851	38.2281	214	0	6.2	1.1	0.177419	10	1	0	0	0.0325057	0	0	0	1	1	MD+DM+obe
47	2	29.109	1	162.8	77.15	93.6	1	1	1	0	0	33.9	11.9	5.2	0.67	16	16	14	0.7	7.5	4.1	93	6.2	9.5	2.18148	206	202	43	135	1.28	-2.19275	0.554572	55.3685	259	1	4.6	0.4	0.0869565	11	5	0	0	0.0289946	0	0	0	1	1	MD+obe
59	1	19.9028	0	163.8	53.4	75.5	0	1	1	0	0	35.9	14.4	4.6	0.63	21	15	17	0.5	7.6	4.1	94	6.1	4.1	0.951605	168	66	54	100	0.36	-2.47814	0.89111	4.97352	223	0	4.9	0.8	0.163265	11	1	0	0	0.0648384	0	0	0	1	0	MD
71	1	22.1855	0	162.8	58.8	80.5	0	1	0	0	50.7757	25	15.7	4.9	1.08	21	8	28	1.5	7	4.3	96	5.2	3	0.711111	207	55	92	109	0.65	-0.451816	2.10859	10.1268	249	1	3.8	0.4	0.105263	10	2	0	1	0.0559787	0	0	0	0	0	normal
44	2	19.1123	0	156.9	47.05	72.7	0	0	1	0	5.01879	28.9	13.7	3.8	0.53	17	11	11	0.7	6.3	3.8	84	5.8	4.2	0.871111	158	31	60	91	0.55	-1.85544	0.780382	1.41889	157	0	3.8	0.5	0.131579	10	1	0	0	0.0209973	0	0	0	0	0	normal
77	2	17.7831	0	158.1	44.45	80.3	1	0	1	0	0	23.4	13.2	5	0.5	27	17	18	1	7.1	4.2	92	6	1.9	0.431605	223	57	94	117	0.71	-0.266034	2.15484	4.35661	179	0	4.3	0.5	0.116279	10	1	0	0	0.0926948	0	0	0	0	0	MD
51	1	23.3803	1	176.7	73	92.7	1	0	1	0	6.8074	25.3	14.1	6.4	0.86	29	51	161	0.8	7.6	4.6	99	6	6	1.46667	233	121	49	157	0.83	-2.22231	0.818583	65.4029	243	0	4.5	0.2	0.0444445	10	1	0	0	0.136849	0	0	0	0	0	MD+obe
46	2	20.8246	0	158.4	52.25	81.2	1	1	1	0	4.455	28.9	9.2	5.2	0.45	14	10	20	0.4	6.8	4.4	94	6	3.7	0.858765	192	48	61	119	0.4	-2.16049	0.704674	6.25853	229	0	4.8	0.9	0.1875	12	1	0	0	0.0151637	0	0	0	0	0	MD
52	2	19.3789	0	155.9	47.1	71.3	0	0	1	0	0	23.6	11.4	3.7	0.59	21	12	12	0.8	7.1	4.5	93	5.7	2.7	0.62	200	29	89	104	0.23	-1.10489	1.33573	1.36639	157	0	4.6	1.3	0.282609	15	1	0	0	0.0507642	0	0	0	0	0	normal
50	2	22.6129	0	159.6	57.6	80.1	1	0	1	0	0.9792	24	11.1	4.3	0.53	21	18	25	1	6.8	4.3	104	6.1	7.7	1.97728	194	74	79	97	0.59	-1.37239	1.0312	12.5255	231	0	4.9	0.3	0.0612245	10	1	0	0	0.066862	0	0	0	0	0	MD
59	2	24.7755	1	161.6	64.7	93	1	1	1	0	32.7458	20.9	10.1	5	0.54	19	16	28	0.6	6.4	4.3	92	6	5.1	1.15852	225	118	72	135	0.44	-0.412483	1.34091	39.3356	284	1	4.3	0.5	0.116279	11	4	0	1	0.056703	0	0	0	0	0	MD+obe
40	2	18.4199	0	160.5	47.45	77.3	0	0	0	0	0	26.5	8.3	3.8	0.5	12	10	26	0.8	7.2	4.3	95	5.4	7.6	1.78272	209	108	56	140	1	-3.55853	0.57279	9.22593	204	0	4.5	0.8	0.177778	10	1	0	0	0.00612147	0	0	0	0	0	normal
39	2	18.5785	0	155.2	44.75	69.8	0	1	0	0	0	26.5	11	4.2	0.63	13	14	18	0.7	6.8	4.3	84	5.3	2.9	0.601481	179	56	81	87	0.43	-3.84934	0.511326	2.78752	143	0	5.1	1.2	0.235294	12	1	0	0	0.00902975	0	0	0	0	0	normal
58	2	21.5714	0	148	47.25	77	0	1	1	0	17.5658	35.9	19.6	5.6	0.54	26	21	68	1	7	4.4	106	5.6	2.9	0.759012	249	127	114	114	0.42	-2.71657	0.916637	26.5133	264	1	4.3	1.2	0.27907	12	5	0	0	0.115632	0	0	0	0	0	MD
51	2	20.0361	0	168	56.55	81.2	1	0	1	0	25.4891	23.8	16.4	2.3	0.53	26	26	55	0.8	6.2	4.3	101	6.1	3.1	0.773086	212	63	66	129	0.65	-1.7166	1.09265	13.8154	191	0	3.1	0.5	0.16129	10	1	0	1	0.0636452	0	0	0	0	0	MD
46	1	17.8709	0	157	44.05	71.8	0	0	0	0	1.2547	25.5	9.8	4	0.75	32	36	77	0.5	6.7	4.2	82	5.6	3.1	0.627654	186	112	67	97	0.31	-3.50013	0.962092	13.7056	192	0	7.3	0.7	0.0958904	10	1	0	0	0.212014	0	0	0	0	0	normal
65	1	26.5473	1	164.8	72.1	94.4	1	1	2	1	1.33753	25.1	11.2	6.7	0.56	24	21	32	1.1	6.9	4	194	10.1	5.9	2.82617	213	146	30	150	0.89	-0.416122	1.35625	54.638	281	1	9	1.7	0.188889	10	5	0	0	0.206481	0	1	0	0	1	MD+DM+obe
56	1	21.1461	0	165.9	58.2	82.9	0	1	0	0	33.21	26.1	13.7	4.8	0.71	30	26	109	0.6	6.9	4.2	89	5.4	2.8	0.615309	199	93	63	116	0.59	-2.63796	1.26236	32.6505	201	0	7	1.2	0.171429	10	1	0	1	0.188182	0	0	0	0	0	normal
86	1	22.6789	0	155.8	55.05	84.6	0	1	1	0	33.4125	29.1	24.5	5.2	0.9	30	17	17	0.9	7.1	4.2	94	6	3	0.696296	221	37	97	115	0.68	-0.0391225	2.15032	6.70209	177	0	4.9	0.3	0.0612245	10	1	0	1	0.128755	0	0	0	0	0	MD
52	2	23.4152	1	158.4	58.75	84.2	1	1	1	0	0	29.4	19.6	4.9	0.6	19	15	11	1	7.2	4.7	101	5.1	6.2	1.54617	173	56	63	99	0.52	-2.08997	0.867689	7.79997	168	0	3.9	0.6	0.153846	10	1	0	0	0.0323203	0	0	0	0	0	MD+obe
52	1	20.448	0	168.2	57.85	77.5	0	1	1	0	0	17.3	13.9	8.1	0.95	20	22	16	1	7	4.5	106	5.6	3.6	0.942222	227	70	49	160	0.39	-1.01789	1.28167	5.97661	195	0	4.2	0.5	0.119048	10	1	0	0	0.0438465	0	0	0	0	0	MD
62	1	21.4646	0	163.6	57.45	80.1	0	1	1	0	0	18.7	15.6	8.6	0.88	21	16	25	0.7	7.3	4.7	111	6.1	3.7	1.01407	227	127	39	156	0.64	-0.46695	1.74064	16.9602	223	0	5.7	0.6	0.105263	10	1	0	0	0.0753686	0	0	0	1	1	MD
67	1	21.3202	0	166	58.75	85.4	0	0	2	1	0.2214	19.4	13.8	6.1	0.83	25	18	27	1.3	7.5	4.6	113	6.1	5.4	1.50667	254	108	45	186	0.89	-0.244899	2.03506	19.3597	239	0	3.7	0.2	0.0540541	10	1	0	0	0.0817396	0	0	0	1	1	MD+DM
49	1	30.4241	1	169.2	87.1	107.5	1	1	1	0	36.9256	25.7	14.5	6.4	0.55	34	58	191	0.6	7.6	4.5	105	6.1	11.9	3.08519	223	357	59	105	0.59	-1.60279	0.851193	97.2187	340	1	4.4	1.1	0.25	10	4	0	1	0.292979	0	1	0	1	1	MD+obe
78	2	19.7305	0	153.6	46.55	84.3	1	0	1	0	0	25.7	16.8	4.8	0.56	24	15	15	1.2	7.2	4.1	91	5.8	5.3	1.19086	203	110	65	111	0.63	-0.267337	1.88073	10.8068	210	0	6.3	1.8	0.285714	15	1	0	0	0.111871	0	0	0	0	0	MD
63	2	19.7522	0	155.4	47.7	80.6	1	1	1	0	28.7717	25	12.4	4	0.38	23	19	41	1	6.9	4	115	5.8	6	1.7037	251	60	116	118	1.13	-1.04887	1.32969	10.3458	173	0	3.9	0.7	0.179487	10	1	0	1	0.0568826	0	0	0	0	0	MD
66	1	23.1767	1	161.5	60.45	88.4	0	1	1	0	0	31.1	13.2	3.5	0.63	19	12	23	0.8	7.2	4.4	106	5.7	6.5	1.70123	178	49	60	103	0.47	-1.30389	1.16398	13.2613	219	0	3.6	0.7	0.194444	10	1	0	0	0.0345033	0	0	1	0	0	MD+obe
46	2	19.7684	0	158.4	49.6	74.7	0	0	0	0	3.57991	22.1	17.4	4.7	0.59	28	18	12	1.2	6.7	4.5	83	5.3	3.4	0.69679	177	48	69	99	0.26	-2.41777	1.37369	2.7527	174	0	3.9	0.5	0.128205	10	1	0	0	0.0899423	0	0	0	0	0	normal
40	1	25.9177	1	169.6	74.55	90	1	0	0	0	35.1315	26.2	10.7	7.1	0.72	41	61	122	1.2	7.3	4.4	90	5.5	3.4	0.755556	172	150	60	83	0.54	-3.40333	0.801452	70.0982	220	0	4.4	0.5	0.113636	10	1	0	1	0.20993	0	0	0	1	0	MD+obe
54	2	19.8015	0	160.8	51.2	78.1	0	0	0	0	1.72913	27	21.6	2.2	0.61	25	18	16	1	7.3	4.5	93	5.6	3.2	0.734815	189	65	73	102	0.28	-2.92066	1.17851	5.2931	181	0	4.3	0.4	0.0930233	10	1	0	0	0.0784532	0	0	0	0	0	normal
40	1	22.8357	0	171.8	67.4	83.3	0	1	1	0	17.136	34.3	18	7	0.76	20	31	89	0.8	7.4	4.4	100	5.7	4	0.987654	190	45	47	128	0.54	-3.64274	0.418904	21.3266	206	0	4	0.5	0.125	10	1	0	0	0.043143	0	0	0	0	0	MD
69	1	27.2496	1	159.3	69.15	90.7	1	0	1	0	1.107	22	19.5	5.4	0.81	21	16	23	1	6.5	3.9	109	6	4.9	1.31877	215	85	56	144	0.57	0.43484	1.64659	33.9602	236	0	7.4	1.7	0.22973	10	1	0	0	0.102195	0	0	0	0	0	MD+obe
45	1	25.9471	1	174.6	79.1	96.8	1	1	1	0	3.51315	35.2	13.2	7.2	0.76	18	25	21	0.7	7	4.6	98	5.9	8.4	2.03259	195	88	58	116	0.5	-3.34018	0.460227	36.4684	318	1	4.2	0.9	0.214286	10	5	0	0	0.0586494	0	0	0	0	0	MD+obe
56	1	25.879	1	171.2	75.85	91.1	1	0	1	0	52.4963	32.7	14.9	5	0.63	28	28	87	1.8	6.7	4.5	94	5.8	4.6	1.06765	236	85	64	156	0.62	-2.27137	0.90619	53.0177	215	0	5.7	1.3	0.22807	10	1	0	1	0.143803	0	0	0	0	0	MD+obe
53	2	24.9836	1	156	60.8	85.5	1	1	1	0	0	28.3	12.9	4.8	0.43	26	28	20	1	6.8	4.6	108	6.3	4.5	1.2	207	48	75	121	0.56	-2.03126	0.920203	13.0041	268	1	5.6	0.7	0.125	10	5	0	0	0.150685	0	0	0	0	0	MD+obe
68	2	22.8468	0	156	55.6	84.7	1	1	0	0	1.61975	21.4	22.7	5.1	0.64	12	9	13	0.8	6.7	4.1	86	5.6	4	0.849383	180	78	62	99	0.54	-1.1794	1.27103	11.0404	217	0	5.4	1.3	0.240741	10	1	0	0	0.00777724	0	0	0	0	0	MD
54	1	24.5569	1	161.5	64.05	84.5	0	1	0	0	58.9016	25.2	15.5	5.2	0.84	42	29	57	0.7	8	4.9	86	5.4	2.2	0.46716	251	81	79	149	0.66	-2.44486	1.67126	31.8155	179	0	3	0.2	0.0666667	10	1	0	1	0.138349	0	0	0	0	0	obe
44	1	23.3952	1	173.9	70.75	84.9	0	0	0	0	0	22.2	13	5	0.8	16	14	12	0.9	7	4.3	90	5.1	4	0.888889	165	49	45	105	0.5	-2.44042	0.847531	7.58375	238	0	2.8	0.3	0.107143	10	1	0	0	0.0155817	0	0	0	0	0	obe
44	2	19.5048	0	157.2	48.2	75	0	0	0	0	0	26.1	15	2.7	0.53	18	14	16	0.7	7.2	4.3	84	5.6	3	0.622222	177	46	74	92	0.24	-3.17169	0.811	3.16941	148	0	3.7	0.5	0.135135	10	1	0	0	0.02459	0	0	0	0	0	normal
64	1	19.4401	0	164.1	52.35	81.6	0	1	0	0	8.78288	41.2	14.9	6.2	0.75	19	13	17	1.2	7.7	4.9	97	5.6	4.7	1.12568	209	92	58	131	0.37	-4.6227	0.818587	8.51374	168	0	7.4	1.2	0.162162	10	1	0	0	0.06216	0	0	0	0	0	normal
67	1	19.4958	0	164.1	52.5	79.8	0	1	1	0	0	22.5	23.9	6.3	0.65	21	14	15	1.7	8	4.7	102	5.6	8.5	2.14074	210	66	49	142	1.19	-0.77539	1.67127	5.373	153	0	3.3	0.7	0.212121	10	1	0	0	0.0358633	0	0	0	0	0	MD
51	2	22.9189	0	158.6	57.65	77	0	1	1	0	34.1707	32.8	10.8	5.1	0.66	17	12	17	0.7	7.2	4.3	97	5.9	4.2	1.00593	218	93	69	135	0.25	-2.20313	0.763053	10.6742	229	0	6.4	1	0.15625	12	1	0	1	0.044453	0	0	0	0	0	MD
53	2	27.9189	1	158.4	70.05	94.8	1	1	1	0	0	25.1	13.3	4.6	0.5	19	21	13	0.5	7	4.3	92	5.9	4.7	1.06765	167	50	57	94	0.52	-1.16491	0.87548	21.9243	222	0	4	0.3	0.075	10	1	0	0	0.0388952	0	0	0	0	0	MD+obe
43	1	30.3357	1	174.1	91.95	100.6	1	0	1	0	2.51135	25.1	20.8	7.2	0.92	31	52	60	1.2	6.9	4.7	90	6	9.1	2.02222	194	127	63	108	0.29	-1.87725	0.736469	79.5713	286	1	4	0.7	0.175	11	5	0	0	0.169901	0	0	0	0	0	MD+obe
43	1	18.2115	0	168	51.4	73.6	0	0	1	0	0	29.1	16.8	6.7	1	18	19	34	0.7	6.7	4.4	77	5.9	2.8	0.532346	279	123	74	176	0.32	-2.99123	0.610199	10.0212	129	0	4.8	1.3	0.270833	12	1	0	0	0.0313361	0	0	0	0	0	normal
60	2	20.3182	0	154.5	48.5	78.4	0	0	1	0	0	11.6	15.1	4.2	0.63	21	18	20	0.9	7.2	4.3	85	5.9	3.5	0.734568	285	65	97	175	0.4	0.393909	2.56021	6.68293	206	0	4.1	0.4	0.097561	12	1	0	0	0.0510768	0	0	0	0	0	normal
40	2	21.0818	0	156.6	51.7	74.9	0	0	0	0	3.34125	25.9	10.5	4.4	0.63	23	21	21	0.8	7.5	4.8	83	5.4	6.1	1.25012	161	37	69	82	1.1	-3.66403	0.775137	3.85027	119	0	4.6	0.7	0.152174	10	1	0	0	0.0615449	0	0	0	0	0	normal
59	1	24.9844	1	168.1	70.6	89.5	0	1	1	0	9.35593	23.9	18	8.3	0.81	30	29	19	0.8	6.8	4.5	95	5.8	6.8	1.59506	197	103	57	117	0.28	-1.06633	1.37523	26.9401	270	1	2.8	0.5	0.178571	10	5	0	0	0.105766	0	0	0	0	0	MD+obe
66	1	25.7647	1	161.8	67.45	96.4	1	1	1	0	12.547	20.9	14.2	4.9	0.88	24	27	41	0.7	7.5	4.4	100	6.3	11.5	2.83951	218	138	48	145	1.08	-0.422119	1.45857	57.6277	312	1	5.3	0.9	0.169811	10	5	0	0	0.155096	0	1	0	0	0	MD+obe
59	2	23.5549	1	151.2	53.85	84.8	1	0	1	0	17.5658	45.4	13	5.8	0.61	30	30	55	0.5	7.3	4.3	103	6	3.7	0.940988	200	56	64	121	0.4	-3.89784	0.711798	22.0452	228	0	5.6	0.7	0.125	10	1	0	0	0.167791	0	0	0	1	1	MD+obe
68	1	20.7072	0	171	60.55	82.4	0	1	2	1	33.4125	27.6	16.2	4.9	0.58	22	23	24	0.7	7.4	4.1	134	6.3	3.7	1.2242	180	42	72	99	0.59	-1.42956	1.13021	6.56414	213	0	7.1	1.2	0.169014	10	1	0	1	0.102209	0	0	0	1	1	MD+DM
52	1	23.2688	1	167.2	65.05	84.5	0	1	1	0	35.1315	28.6	14.9	5.6	0.85	26	25	37	1.1	7.2	4.3	94	5.7	6.2	1.43901	239	74	75	149	0.76	-1.96013	0.945455	20.7886	217	0	4	0.3	0.075	10	1	0	1	0.0887112	0	0	0	0	0	MD+obe
73	2	27.4673	1	145	57.75	90.9	1	0	2	1	0.23421	22.7	18.7	4.5	0.68	19	10	10	0.7	7	4.4	83	6.6	3	0.614815	204	42	71	121	0.68	0.763926	1.93219	13.0779	249	1	3.1	0.7	0.225806	12	5	0	0	0.0335588	0	0	0	1	1	MD+DM+obe
69	2	19.6387	0	138	37.4	68.5	0	0	1	0	0	19.4	19.8	3.6	0.5	24	16	23	0.9	7.4	4.3	87	5.8	8.2	1.76148	208	70	73	123	0.58	-0.0209593	2.13402	4.37463	183	0	3.1	0.8	0.258064	10	1	0	0	0.0514716	0	0	0	0	0	normal
48	1	20.0865	0	170	58.05	74.8	0	0	0	0	40.2824	24.2	12.2	7	0.79	17	13	14	0.7	6.6	3.9	87	5.6	3.5	0.751852	172	41	85	77	0.48	-2.43625	0.935197	2.77953	195	0	4.5	1.2	0.266667	10	1	0	1	0.0274667	0	0	0	0	0	normal
68	2	23.5743	1	155.7	57.15	80.4	1	0	1	0	17.5658	20.5	9.6	4.3	0.74	21	24	16	0.6	7.4	4.3	119	5.9	7.7	2.26247	199	126	63	110	0.58	-0.449765	1.4219	16.6967	110	0	6.1	0.5	0.0819672	10	1	0	0	0.0633276	0	0	0	1	1	MD+obe
65	2	17.0187	0	153.5	40.1	73.2	0	1	0	0	0	21.5	19.4	4	0.51	21	14	15	0.9	7.5	4.4	88	5.6	3	0.651852	163	72	68	81	0.88	-1.88424	1.6968	2.98939	215	0	6.5	1.2	0.184615	10	1	0	0	0.0833944	0	0	0	0	0	normal
53	2	22.7973	0	156.8	56.05	87.7	1	0	0	0	6.50571	27.5	9.8	5	0.56	23	16	25	0.8	7	4	88	5.6	3.3	0.717037	193	101	51	119	0.54	-2.36293	1.10818	22.8163	160	0	3.4	0.9	0.264706	10	1	0	0	0.048164	0	0	0	0	0	normal
51	1	24.6127	1	180.4	80.1	88.7	0	0	1	0	0	26.5	11.8	3.9	0.76	18	14	24	1.3	6.7	4.3	94	5.9	3	0.696296	201	67	39	148	0.37	-1.35455	0.925833	20.8528	265	1	3.5	0.5	0.142857	10	5	0	0	0.0345164	0	0	0	0	1	MD+obe
52	1	24.3355	1	159.1	61.6	86.7	0	0	1	0	35.1315	30.3	12.2	6.9	0.67	22	26	40	0.4	6.9	4.3	104	5.7	6.6	1.69481	220	276	44	131	0.72	-2.27277	0.740452	55.912	219	0	6.4	0.3	0.046875	10	1	0	1	0.09435	0	0	0	1	0	MD+obe
52	1	25.1144	1	173.5	75.6	87.7	0	0	0	0	38.4525	27.9	15.5	6.8	0.87	20	17	24	0.9	7.2	4.4	92	5.4	2.6	0.590617	204	66	75	115	0.37	-2.75654	0.904075	20.8925	198	0	3.9	0.7	0.179487	10	1	0	1	0.0410017	0	0	0	0	0	obe
45	1	21.9466	0	171.5	64.55	84.3	0	1	0	0	42.7647	22.5	13.1	6	0.65	18	15	44	1.5	7.1	4.7	92	5.4	2.1	0.477037	243	53	75	154	0.33	-2.78602	0.929516	15.1128	191	0	3.3	0.5	0.151515	10	1	0	1	0.0240371	0	0	0	0	0	normal
51	2	19.7545	0	162.4	52.1	79.6	0	0	1	0	0.23421	31.7	11.2	4.5	0.44	21	19	13	0.8	7.3	4.4	85	5.7	4.3	0.902469	233	89	67	150	0.96	-2.73187	0.775092	6.53129	230	0	2.4	0.3	0.125	10	1	0	0	0.0321741	0	0	0	0	0	normal
63	2	23.2812	1	160	59.6	92	1	0	2	1	0	25.6	11.8	2.8	0.5	33	30	13	0.7	7.1	4.1	126	7.2	2.9	0.902222	196	70	70	110	1.07	-0.970563	1.4827	14.9001	234	0	4	0.7	0.175	10	1	0	0	0.148803	0	0	0	0	0	DM+obe
53	2	21.2369	0	158.2	53.15	77.2	0	0	1	0	0	20.5	15.2	4.9	0.61	15	17	39	0.9	6.9	4.1	94	6.3	4.5	1.04444	210	59	61	142	0.33	-1.08521	0.940565	10.1092	302	1	4.7	0.1	0.0212766	10	3	0	0	0.0298447	0	0	0	0	0	normal
63	2	23.4432	1	148	51.35	81.6	1	0	1	0	7.3223	28.2	12.9	4.6	0.64	19	16	17	0.9	6.8	4.2	87	5.9	3.3	0.708889	192	90	47	123	0.35	-1.27271	1.06117	13.7166	232	0	11	1.9	0.172727	11	1	0	0	0.110694	0	0	0	0	1	MD+obe
66	1	30.6641	1	160	78.5	108.2	1	1	1	0	21.761	21.4	14.7	4.6	0.67	41	58	55	0.6	7.2	4.3	97	6	7.9	1.8921	182	96	47	110	0.99	-0.140751	1.66035	81.4421	297	1	8	0.9	0.1125	10	5	0	0	0.432408	1	0	0	1	1	MD+obe
42	2	21.681	0	163.7	58.1	79.8	0	0	1	0	4.77321	25.9	7.7	3.2	0.6	17	13	15	0.9	6.7	4.3	92	5.7	5.6	1.2721	213	63	75	128	0.48	-1.86337	0.764587	6.85514	143	0	4	0.7	0.175	10	1	0	0	0.0216172	0	0	0	0	0	normal
58	1	24.7372	1	177.4	77.85	92.1	1	1	1	0	59.1334	28.4	15.2	7.4	1.03	31	36	153	1.4	6.5	4	95	6	5.1	1.1963	229	254	70	114	0.59	-1.5532	1.05516	81.21	305	1	6.1	0.5	0.0819672	10	4	0	1	0.268479	0	0	0	1	0	MD+obe
42	2	20.8956	0	157.6	51.9	77.4	0	0	1	0	2.2848	24.5	20	4.4	0.78	18	10	13	0.9	6.8	4.2	91	6	5.1	1.14593	176	46	69	93	0.37	-1.20181	0.975789	3.73995	146	0	4.2	0.4	0.0952381	10	1	0	0	0.0279676	0	0	0	0	0	normal
48	2	21.3743	0	162.8	56.65	82.2	1	1	1	0	2.50939	19.6	14.5	4.5	0.58	22	19	18	0.9	6.9	4.5	85	5.7	4.8	1.00741	216	49	95	110	0.29	-1.1315	1.23604	6.70329	204	0	5.3	0.8	0.150943	10	1	0	0	0.0746749	0	0	0	0	0	MD
61	1	25.0224	1	158.8	63.1	87.5	0	1	2	1	75.6079	17.6	16.3	7.3	0.73	33	54	107	0.7	7.3	4.6	147	6.7	3.5	1.27037	213	291	64	98	1.07	-0.654898	1.55645	75.6277	108	0	4.1	0.5	0.121951	10	1	0	1	0.116611	0	0	0	1	0	MD+DM+obe
62	2	25.0408	1	139.6	48.8	86.6	1	0	0	0	0.23421	20.8	10.8	4.8	0.53	23	32	17	0.7	7	4.3	86	5.4	7.9	1.67753	244	95	58	161	0.64	-1.8576	1.21194	21.4093	212	0	3.6	0.8	0.222222	10	1	0	0	0.0585177	0	0	0	0	0	obe
56	1	22.3907	0	175.8	69.2	88.5	0	0	0	0	133.245	22	12.9	5.5	0.69	19	16	42	1.1	6.5	4.4	88	5.6	3.3	0.717037	229	154	57	142	0.4	-2.08665	1.20909	38.7383	300	1	5	0.9	0.18	10	2	0	1	0.0730145	0	0	0	1	0	normal
69	2	23.4804	1	152.7	54.75	91.1	1	1	1	0	0	16.5	14.2	6	0.74	48	66	65	0.9	6.8	4.1	119	6.3	11.5	3.37901	199	127	47	126	1.2	0.0841604	2.47078	49.0201	285	1	5.8	1.5	0.258621	10	5	0	0	0.384125	1	1	0	1	1	MD+obe
62	2	19.1818	0	149.2	42.7	74.5	0	0	0	0	0	20.1	13.2	5.8	0.59	21	16	27	1.4	6.9	4.1	86	5.3	3.8	0.806914	183	56	62	102	0.29	-1.59753	1.6194	5.08034	178	0	7.3	1.3	0.178082	11	1	0	0	0.0841507	0	0	0	0	0	normal
60	1	25.4573	1	166	70.15	93.4	1	1	2	1	0	25.9	21	6	0.9	17	22	35	1.3	7.3	4.4	117	6.7	6.9	1.99333	192	218	51	104	0.74	-1.43802	0.839632	60.5377	226	0	5.7	1.5	0.263158	10	1	0	0	0.0390086	0	0	0	1	1	MD+DM+obe
50	2	20.4463	0	165.2	55.8	83.1	1	1	1	0	0	29.9	12.1	5.5	0.79	18	13	16	0.5	6.7	4	82	5.8	4.9	0.992099	244	206	77	131	0.72	-1.92928	0.834833	19.3023	253	1	3.7	0.3	0.0810811	10	4	0	0	0.0343572	0	0	0	1	0	MD
50	1	21.4923	0	172.9	64.25	79.3	0	0	1	0	0.585525	28.7	13.6	4.7	0.75	17	13	21	0.9	6.6	4.4	86	5.7	3.6	0.764444	188	113	45	118	0.5	-2.01511	0.82142	13.4296	224	0	4.4	0.6	0.136364	10	1	0	0	0.0296198	0	0	0	0	0	normal
66	1	24.2108	1	163.6	64.8	84.6	0	1	1	0	24.1369	31.5	10.2	4.9	0.59	53	76	87	0.9	7.3	4.1	95	6.2	4.4	1.0321	161	86	55	92	0.53	-1.93779	1.2738	39.0696	298	1	5.7	1	0.175439	13	5	0	0	0.430917	1	0	0	0	0	MD+obe
70	2	21.4953	0	153.2	50.45	79.4	0	0	1	0	0.22275	39.4	12.7	2.4	0.44	17	11	10	0.6	7	3.8	108	6.2	3.2	0.853333	157	98	48	88	0.88	-2.03444	0.910656	7.40402	190	0	3.2	0.5	0.15625	10	1	0	0	0.0189558	0	0	0	0	1	MD
44	1	22.9209	0	173	68.6	83.4	0	0	0	0	0.23421	17.2	14.4	5.3	0.71	28	28	53	0.8	7.3	4.2	88	5	4.9	1.06469	146	93	56	73	1.16	-1.91043	1.35364	27.5168	187	0	5.6	0.6	0.107143	10	1	0	0	0.130856	0	0	0	0	0	normal
66	2	22.9778	0	149.2	51.15	77.5	0	1	0	0	0	22.4	18.2	2.5	0.73	19	14	14	1.2	6.7	4.3	89	5.3	4.1	0.900988	189	53	50	122	0.64	-1.47952	1.49619	5.92419	247	0	2.8	0.5	0.178571	10	1	0	0	0.0299144	0	0	0	0	0	normal
63	2	20.1333	0	148	44.1	74.9	0	0	1	0	0	27.5	10.8	4.4	0.59	25	16	20	0.9	7.7	4.5	108	5.8	4.9	1.30667	175	55	56	103	0.52	-1.31959	1.43182	4.71176	152	0	4.1	0.6	0.146342	10	1	0	0	0.0705134	0	0	0	0	0	normal
71	1	26.9491	1	162.2	70.9	98.8	1	1	2	1	33.4125	23	18.1	5.3	0.79	20	17	33	1.1	6.4	3.7	128	8.1	4.1	1.2958	183	70	55	110	0.95	0.347923	1.49739	44.9333	317	1	3.9	0.8	0.205128	10	4	0	1	0.075062	0	0	0	0	0	MD+DM+obe
62	1	23.0889	1	164	62.1	92	1	1	1	0	50.5871	33.4	11.4	8.4	0.53	19	17	46	0.5	7.1	4.2	89	6	7.8	1.71407	165	321	42	80	0.41	-2.08817	0.85541	64.3253	187	0	4	0.5	0.125	10	1	0	1	0.0347469	0	0	0	1	0	MD+obe
57	2	18.3973	0	162.7	48.7	73.8	0	1	1	0	4.71112	23.2	13.9	3.3	0.56	15	13	16	0.9	6.9	4.6	86	5.9	4.3	0.913086	202	65	75	116	0.17	-1.61635	1.02213	3.53159	195	0	4.4	0.9	0.204545	14	1	0	0	0.016505	0	0	0	0	0	MD
83	2	20.6543	0	155.2	49.75	85.9	1	0	1	0	7.59	26.2	14.9	5.4	0.62	37	25	28	1.2	6.8	4.5	103	5.6	5.4	1.37333	199	90	67	115	0.6	-0.4433	2.34427	16.2395	236	0	3.8	0.8	0.210526	10	1	0	0	0.17041	0	0	0	1	1	MD
65	1	29.4727	1	160	75.45	97.5	1	1	2	1	64.7862	23.2	16.6	6.3	0.86	29	24	114	0.9	7.2	4.4	148	6.6	4.4	1.6079	205	172	58	121	1.19	-0.0933203	1.65851	86.1207	317	1	5.1	1	0.196078	11	4	0	1	0.224066	0	0	0	1	0	MD+DM+obe
65	2	26.2931	1	146.2	56.2	88.2	1	0	1	0	0	31	19.2	4.1	0.52	18	11	24	0.7	7.4	4.1	97	5.8	7	1.67654	242	71	83	151	0.59	-0.78445	1.13796	25.5121	210	0	6.6	0.3	0.0454546	10	1	0	0	0.0520963	0	0	0	0	0	MD+obe
63	1	23.2971	1	163.2	62.05	87.9	0	1	1	0	42.1954	37.2	18.7	5.6	0.78	19	15	126	0.6	7.2	4.5	107	6	4.5	1.18889	261	296	56	156	0.38	-2.57607	0.830817	74.0267	208	0	5.2	0.9	0.173077	10	1	0	1	0.0484231	0	0	0	1	1	MD+obe
73	2	23.8444	1	150	53.65	94.3	1	0	1	0	0	33.4	22.2	7.4	0.6	28	16	24	1	6.9	4.2	107	6.3	9.5	2.50988	203	79	77	108	0.51	-0.984122	1.52994	27.1545	320	1	5.3	0.8	0.150943	10	5	0	0	0.221898	0	1	0	1	1	MD+obe
64	2	31.1006	1	154.2	73.95	103.9	1	1	2	1	0	19.9	13.2	5	0.59	24	40	89	0.5	6.8	3.8	188	8.6	13.1	6.08099	197	149	39	125	1.34	0.245461	1.22042	88.8577	306	1	6.3	1.8	0.285714	12	5	0	0	0.174228	0	1	1	1	1	MD+DM+obe
46	1	20.8482	0	163.6	55.8	75	0	0	0	0	4.455	30.1	16.1	4.6	0.78	29	21	14	1.2	6.5	4.4	89	5.4	1.4	0.307654	147	81	62	70	0.25	-3.46313	0.967118	5.79022	199	0	6.8	1.1	0.161765	10	1	0	0	0.171928	0	0	0	0	0	normal
67	1	25.0701	1	163.6	67.1	99.3	1	1	1	0	49.815	34.4	12.5	4.2	0.67	47	34	326	1	6.8	4	121	6.2	4.1	1.22494	191	462	45	72	1.25	-1.45288	1.56991	95.2792	242	0	6	0.4	0.0666667	10	1	0	1	0.331228	0	0	0	1	0	MD+obe
65	1	21.9077	0	162.5	57.85	87.5	0	1	1	0	84.1883	27.5	14.9	8.3	0.77	53	56	1019	0.9	7.8	3.8	113	5.7	8.5	2.3716	295	89	119	156	1.87	-1.22671	1.67403	76.6495	188	0	8.5	2.1	0.247059	10	1	0	1	0.406677	1	0	0	0	0	MD
56	2	21.4498	0	163.3	57.2	82.8	1	1	1	0	0	28.2	15.6	2.9	0.51	17	15	15	0.8	6.5	4.5	104	6.3	4	1.02716	257	53	94	161	0.43	-1.97072	0.87165	6.61737	171	0	4.2	0.3	0.0714286	10	1	0	0	0.02401	0	0	0	0	0	MD
71	2	22.0061	0	149.6	49.25	77.5	0	1	1	0	8.78288	24.6	15	4.5	0.61	20	11	17	0.5	6.9	3.9	100	5.7	5.8	1.4321	210	88	63	125	0.86	0.178573	1.74043	9.30034	185	0	3.7	0.2	0.0540541	10	1	0	0	0.037447	0	0	0	0	0	MD
78	1	24.0359	1	154.4	57.3	84.7	0	1	1	0	7.52818	23.1	16.6	6.4	0.78	22	26	15	1	7	4.7	106	6	3.7	0.968395	187	82	42	124	0.57	-0.666935	1.45686	14.5427	159	0	2.8	0.3	0.107143	10	1	0	0	0.0349367	0	0	0	0	0	MD+obe
65	1	20.6329	0	158.6	51.9	75.5	0	1	1	0	33.7916	23	22.1	2.8	0.7	28	30	27	1.1	6.4	4.4	114	5.8	5	1.40741	191	95	83	95	0.33	-1.1705	1.44472	10.2545	193	0	5.1	0.3	0.0588235	10	1	0	1	0.121725	0	0	0	0	0	MD
58	1	26.5983	1	170.2	77.05	94.2	1	1	1	0	46.6746	25.7	15.5	8.8	0.89	26	32	265	0.8	7.2	4.4	107	5.5	7.4	1.95506	277	172	58	183	0.74	-1.33939	1.03727	86.4897	219	0	4.8	0.5	0.104167	10	1	0	1	0.106519	0	0	0	1	0	MD+obe
57	2	18.8001	0	162.1	49.4	75.6	0	1	1	0	0	22.9	13.5	4.4	0.56	17	16	14	0.8	7	4.6	107	5.5	7.3	1.92864	221	79	69	138	0.19	-1.62991	1.05786	4.45294	195	0	2.9	0.7	0.241379	10	1	0	0	0.0173433	0	0	0	0	0	MD
75	2	31.7968	1	146.4	68.15	107.2	1	0	1	0	0	22.2	23.3	4.8	0.46	38	37	22	1.2	7.2	4.4	109	6.4	6.5	1.74938	191	110	48	120	1.49	0.445658	2.11053	74.1788	332	1	8.6	2.2	0.255814	10	5	0	0	0.490003	1	0	0	0	1	MD+obe
70	1	25.2251	1	163.4	67.35	90.9	1	1	1	0	33.4898	24.6	15.8	6.6	0.71	22	13	32	1.3	7.2	4.9	102	6.1	6.1	1.5363	223	117	66	135	0.52	-0.340453	1.73626	40.2693	295	1	6.3	1.7	0.269841	12	4	0	1	0.132964	0	0	0	0	0	MD+obe
62	2	24.1896	1	158.8	61	83.7	1	0	1	0	0.33541	24	21	5.1	0.64	16	12	19	0.6	6.8	4.2	95	6	7.1	1.66543	207	90	71	118	0.41	-0.549177	1.19319	17.5937	349	1	4.1	0.6	0.146342	10	5	0	0	0.0489966	0	0	1	0	0	MD+obe
69	2	19.2387	0	150.8	43.75	68.8	0	1	1	0	0	29	21.6	4.3	0.64	15	13	17	0.9	7.2	4.8	97	5.9	5.8	1.38914	245	48	91	138	0.46	-1.97926	0.989853	2.41053	199	0	4	0.7	0.175	10	1	0	0	0.015112	0	0	0	0	0	MD
63	2	21.7527	0	156.9	53.55	86.7	1	1	1	0	2.00751	27.8	14.6	4.2	0.37	22	20	12	1	7	4.4	100	6.1	4.1	1.01235	233	60	80	142	0.47	-1.59824	1.11482	8.01583	212	0	5.9	0.7	0.118644	10	1	0	0	0.0851282	0	0	0	0	0	MD
73	1	22.4617	0	158.6	56.5	81.1	0	1	1	0	25.5664	24.9	14.6	5	0.81	24	21	21	0.8	7	4.3	90	5.8	2.1	0.466667	182	97	73	91	0.39	-0.676174	1.53541	14.4444	232	0	3.9	0.7	0.179487	10	1	0	0	0.0759215	0	0	0	0	0	MD
88	2	22.5785	0	143.2	46.3	82.2	1	1	1	0	0	23.2	22.2	5.6	0.65	25	15	15	0.9	6.7	3.7	87	5.9	4.1	0.880741	191	78	71	103	1.89	1.02538	2.44844	10.3989	147	0	9.8	2	0.204082	10	1	0	0	0.160386	0	0	0	0	0	MD
64	2	26.7702	1	156.6	65.65	85.5	1	1	1	0	23.9629	21.8	18.8	4.1	0.63	25	19	27	1.2	6.8	4.6	109	6	5.3	1.42642	209	67	73	122	0.64	-0.227972	1.68379	24.6204	222	0	5.4	1	0.185185	10	1	0	1	0.110414	0	0	0	0	0	MD+obe
57	1	22.0658	0	181.7	72.85	87.9	0	0	1	0	0	19.2	13.4	5	0.69	23	14	43	1.3	6.8	4.5	100	5.8	6	1.48148	158	61	58	90	0.32	-0.201386	1.82489	19.7666	235	0	3.5	0.5	0.142857	10	1	0	0	0.0620064	0	0	0	0	0	normal
52	2	21.5854	0	156.4	52.8	79.3	0	1	1	0	0	24.3	16.8	4.3	0.63	24	27	22	1.2	7	4.2	98	6	5.2	1.25827	213	106	49	140	0.36	-1.64297	0.988386	13.2607	232	0	4	0.7	0.175	10	1	0	0	0.0778441	0	0	0	0	1	MD
61	2	17.5556	0	147.8	38.35	65.7	0	0	1	0	2.50939	31.3	16	4.2	0.66	19	10	11	0.6	6.9	4.5	84	5.7	2.9	0.601481	222	63	95	119	0.27	-1.79577	1.17095	1.54805	252	1	3.5	0.5	0.142857	10	3	0	0	0.0385887	0	0	0	0	0	normal
41	1	20.2536	0	166.8	56.35	81.6	0	0	1	0	51.8377	35	14.5	7	0.73	24	28	92	0.4	6.8	4.5	79	5.9	2.6	0.50716	188	161	59	104	0.25	-3.79559	0.53131	37.3851	213	0	3.4	0.6	0.176471	10	1	0	1	0.061745	0	0	0	1	0	MD
70	1	22.4058	0	178.2	71.15	93.9	1	1	2	1	8.72177	21	20	4.8	0.65	16	9	16	0.8	6.9	4.5	164	8.9	8.7	3.52296	220	91	56	143	0.35	0.211141	1.77778	20.3537	250	1	3.1	0.2	0.0645161	10	5	0	0	0.0183424	0	1	0	1	1	MD+DM
58	2	21.0686	0	149.2	46.9	70	0	0	0	0	0	27.1	18.4	4.3	0.59	20	19	15	1	6.7	4.5	88	5.5	4.9	1.06469	242	104	63	160	0.56	-2.99945	0.982001	6.08832	212	0	2.4	0.7	0.291667	10	1	0	0	0.0259624	0	0	0	0	0	normal
73	1	26.8887	1	164.6	72.85	98.7	1	0	1	0	34.272	23.5	13.7	6.3	0.73	24	17	35	0.8	6.6	4.3	98	5.8	4.6	1.11309	214	65	72	129	0.67	0.188185	1.80818	43.8946	252	1	4.9	0.2	0.0408163	10	4	0	1	0.103276	0	0	0	0	0	MD+obe
70	2	26.0647	1	144.8	54.65	85.3	1	1	0	0	10.0376	19.8	14.2	6.5	0.82	23	15	16	0.9	7.4	4.5	83	5.6	4.9	1.0042	221	108	86	111	0.7	-0.660916	2.0995	24.0797	195	0	4.5	0.5	0.111111	10	1	0	0	0.0694237	0	0	0	1	1	MD+obe
45	2	26.6663	1	153.4	62.75	92.7	1	0	1	0	0	35.5	9	3.6	0.53	13	15	31	0.9	7	3.9	86	6.1	8.1	1.72	205	119	53	126	1.09	-2.70437	0.425483	47.3731	256	1	4.2	1.1	0.261905	10	5	0	0	0.0105877	0	0	0	0	0	MD+obe
80	2	19.9555	0	142.9	40.75	76.5	0	1	1	0	0	22.7	14.7	3.5	0.5	25	16	13	0.8	7	4	85	5.9	2.6	0.545679	204	45	65	129	0.8	0.246694	2.20264	3.08495	100	0	7.2	1.4	0.194444	10	1	0	0	0.114748	0	0	0	0	0	MD
67	2	25.8977	1	149.2	57.65	89.7	1	1	2	1	0	30	17.4	4	0.41	20	15	12	0.9	6.9	3.9	100	6.9	7.8	1.92593	202	73	90	97	1.27	-0.785614	1.15329	17.9735	100	0	4	0.5	0.125	10	1	0	0	0.0353978	0	0	0	1	1	MD+DM+obe
61	2	21.0859	0	148.9	46.75	79.3	0	0	1	0	0	31.4	10.9	3.6	0.53	27	39	85	0.8	7.2	4.4	84	5.9	4.8	0.995556	191	66	69	107	1.1	-2.60654	0.839908	19.3318	229	0	5.5	1	0.181818	10	1	0	0	0.135764	0	0	0	0	0	normal
44	1	27.6855	1	180.4	90.1	98.2	1	1	1	0	5.79795	28.2	11.2	7.5	0.84	26	34	24	0.5	7.2	4.5	112	6.5	11.2	3.09728	174	102	48	114	0.45	-2.19351	0.695725	49.933	302	1	6.1	1.6	0.262295	16	5	0	0	0.195119	0	1	0	0	0	MD+obe
71	2	23.2485	1	153.6	54.85	83.1	1	1	1	0	0	15.6	18.9	4	0.59	23	12	18	0.8	6.5	3.8	88	5.8	3.4	0.738765	212	57	77	123	0.86	1.62886	3.02184	10.1483	173	0	4	0.5	0.125	11	1	0	0	0.0583534	0	0	0	0	0	MD+obe
44	2	17.1522	0	159.8	43.8	66.5	0	0	0	0	0	31.2	7.8	3.4	0.37	18	12	16	1	7.5	5	87	5.6	3.8	0.816296	291	52	107	172	0.27	-4.30569	0.732791	1.66249	100	0	7.5	0.7	0.0933333	10	1	0	0	0.0481484	0	0	0	0	0	normal
68	1	25.6019	1	154.8	61.35	89.5	0	0	0	0	0	21.1	17.4	6.1	1.09	28	23	26	0.9	7	4.5	94	5.6	4.5	1.04444	180	47	70	94	1.59	-1.2602	1.88157	19.2425	248	1	5.3	0.9	0.169811	10	5	0	0	0.151802	0	0	0	0	0	obe
56	2	19.1947	0	160.1	49.2	73.9	0	0	0	0	8.78288	23.6	11.6	3	0.51	20	11	27	1.7	6.8	4.4	91	5.3	3.3	0.741481	169	75	93	63	0.35	-1.97069	1.4309	6.42088	217	0	3.8	0.8	0.210526	10	1	0	0	0.0425033	0	0	0	0	0	normal
45	2	30.248	1	153.8	71.55	92.6	1	1	2	1	0	37.9	14.3	5	0.67	19	20	19	0.5	7	4.2	117	6.9	11	3.17778	142	57	44	85	0.78	-2.79519	0.504443	33.9485	324	1	4.8	0.5	0.104167	11	5	0	0	0.0832921	0	1	0	1	1	MD+DM+obe
46	2	26.5781	1	161.3	69.15	91	1	0	1	0	0	25.3	12.4	4.7	0.52	20	23	17	0.6	7.1	4.5	104	6.3	6.2	1.5921	211	48	69	127	0.35	-1.74279	0.758234	18.1808	251	1	3.8	0.8	0.210526	12	5	0	0	0.0489896	0	0	0	0	0	MD+obe
75	2	20.6359	0	144.1	42.85	77.3	0	0	1	0	0.585525	25.6	15.2	3.3	0.59	25	13	16	1.3	6.6	4.5	96	5.8	3	0.711111	179	54	67	100	0.76	-0.224382	2.03137	4.79941	172	0	2.8	0.5	0.178571	10	1	0	0	0.0499755	0	0	0	1	1	MD
41	1	25.2004	1	174.8	77	95.1	1	0	2	1	0	31.2	7.6	4.9	0.65	21	35	28	0.6	7.3	5.1	242	11.4	7.3	4.36198	223	178	41	149	0.76	-3.48716	0.46646	53.2186	335	1	7.4	0.8	0.108108	11	5	0	0	0.179069	0	1	0	1	0	MD+DM+obe
40	2	19.7713	0	151.2	45.2	69.9	0	0	0	0	0	27.6	6.1	3.8	0.53	13	11	13	0.5	6.3	4.2	85	5.5	4.3	0.902469	146	54	70	65	0.25	-3.5265	0.568065	2.53585	114	0	6.1	1.7	0.278689	11	1	0	0	0.0105091	0	0	0	0	0	normal
65	1	20.1796	0	177.6	63.65	88.5	0	0	0	0	14.3701	14.9	16.4	7	0.78	18	12	19	1.1	6.7	4.5	91	5.5	4.1	0.921235	215	83	57	142	0.37	-0.795118	2.26678	12.7386	200	0	4.9	0.9	0.183673	10	1	0	0	0.0372054	0	0	0	0	0	normal
47	1	20.5347	0	164.4	55.5	73.7	0	1	0	0	58.9016	25.2	13.1	6.8	0.88	27	13	26	1	7	4.6	84	5.3	3.3	0.684444	219	126	81	117	0.62	-2.26158	1.39666	11.5446	157	0	3	0.2	0.0666667	13	1	0	1	0.0620364	0	0	0	0	0	normal
57	1	24.2415	1	169.2	69.4	89	0	1	0	0	35.1315	23	14.3	5.5	0.89	25	17	262	0.6	7.4	4.6	95	5.6	10.5	2.46296	228	328	54	122	0.84	-1.85742	1.50267	86.5341	220	0	8	2.2	0.275	11	1	0	1	0.157923	0	0	0	1	1	MD+obe
56	2	25.6767	1	158.8	64.75	85.5	1	0	1	0	0	32.4	16.8	4.5	0.61	17	15	11	0.9	7	4.4	95	5.8	7.1	1.66543	201	44	70	114	0.36	-2.05339	0.758658	8.97721	236	0	4.3	0.6	0.139535	10	1	0	0	0.0303784	0	0	0	0	0	MD+obe
74	1	24.5502	1	165.2	67	87.5	0	1	1	0	0	24.1	16.2	5.1	0.78	22	23	25	0.9	7.2	4.6	118	6.7	3.2	0.932346	195	58	49	141	0.87	-0.721326	1.40855	18.0307	263	1	5.6	1.2	0.214286	12	5	0	0	0.0997487	0	0	0	0	0	MD+obe
45	2	22.0577	0	152.8	51.5	76.6	0	0	0	0	0	18.6	16.2	4.2	0.69	20	18	17	1	7	4.5	83	5.3	1.9	0.389383	268	36	120	144	0.33	-2.22457	1.14049	4.03167	194	0	5.2	1.4	0.269231	10	1	0	0	0.0543351	0	0	0	0	0	normal
55	2	19.7614	0	156.5	48.4	82.1	1	1	0	0	0	20.6	14.6	4.1	0.52	28	23	16	0.7	6.7	4.3	79	5.6	2.3	0.448642	175	39	76	83	0.49	-2.09322	1.5588	4.05129	214	0	3.9	0.6	0.153846	10	1	0	0	0.10031	0	0	0	0	0	MD
69	1	24.6924	1	172	73.05	97.2	1	1	1	0	8.78288	16.4	13	6.9	0.88	29	29	48	1.8	6.9	4.4	108	5.7	5.1	1.36	170	85	54	96	0.51	0.283086	2.26571	46.312	255	1	5.8	1.6	0.275862	13	5	0	0	0.180822	0	0	0	0	0	MD+obe
66	2	22.2815	0	149.2	49.6	83.7	1	1	0	0	12.1039	23.6	13.3	4.7	0.52	18	21	28	0.8	7.4	4.7	87	5.6	4.8	1.03111	194	65	54	126	0.53	-2.45997	1.09849	13.6926	218	0	2.9	0.5	0.172414	13	1	0	0	0.022936	0	0	0	0	0	MD
26	2	18.3944	0	155.8	44.65	64	0	0	0	0	0.68074	19	8.9	3.7	0.58	16	11	16	0.6	7	4.2	81	5	4.8	0.96	179	64	80	87	0.34	-2.78592	0.660151	2.09994	173	0	3.8	0.5	0.131579	10	1	0	0	0.0172919	0	0	0	0	0	normal
22	2	18.3326	0	162.4	48.35	64.8	0	0	0	0	10.4953	22.1	12.2	3.1	0.61	17	13	19	0.6	7.6	4.8	85	5.2	7.5	1.57407	190	67	88	91	0.26	-3.88412	0.469362	2.55512	156	0	4.4	0.6	0.136364	10	1	0	0	0.0244296	0	0	0	0	0	normal
65	1	25.3518	1	172.8	75.7	93.6	1	1	2	1	50.9782	25.8	16.2	5	0.56	27	19	37	0.8	7.6	4.8	113	7.3	3	0.837037	216	51	74	129	0.45	-0.872091	1.56056	28.4829	229	0	5.2	0.8	0.153846	10	1	0	1	0.128875	0	0	0	0	0	MD+DM+obe
35	1	27.3417	1	171	79.95	95	1	0	0	0	8.01135	23.9	19.3	7.3	0.76	26	23	50	0.5	7.7	4.7	83	5.5	3.9	0.799259	248	171	65	150	0.42	-2.89975	0.793925	68.9833	191	0	3	0.4	0.133333	10	1	0	0	0.0615861	0	0	0	1	0	MD+obe
36	2	20.0472	0	155.3	48.35	64.2	0	0	0	0	0	24.1	15.9	4.4	0.61	19	12	17	0.8	7.7	4.5	75	5.4	3.3	0.611111	183	31	81	95	0.43	-2.99406	0.81931	1.40775	204	0	6.7	0.7	0.104478	10	1	0	0	0.0617745	0	0	0	0	0	normal
46	2	19.0799	0	165.8	52.45	72.5	0	0	0	0	0	23.6	14	4.8	0.55	16	10	12	1.2	6.9	4.4	91	5.1	5.3	1.19086	187	60	72	102	0.46	-2.56749	0.986202	2.75365	244	0	4.7	1.4	0.297872	13	1	0	0	0.0275465	0	0	0	0	0	normal
43	2	19.1185	0	165	52.05	77.5	0	0	0	0	2.38661	28.4	18.1	4.4	0.68	19	13	14	0.9	6.9	4.3	84	5.5	5.3	1.09926	222	49	70	143	0.53	-3.36994	0.79787	3.30448	227	0	4.5	0.8	0.177778	10	1	0	0	0.0447418	0	0	0	0	0	normal
23	1	23.6861	1	169	67.65	84.3	0	1	0	0	1.11375	32.6	12.2	6.8	0.82	18	21	26	0.7	7.5	5.1	86	5.2	8.5	1.80494	233	162	49	160	0.21	-5.35293	0.277123	31.0682	246	0	5.1	0.3	0.0588235	10	1	0	0	0.0462039	0	0	0	1	0	MD+obe
30	1	24.7322	1	172.8	73.85	94	1	0	0	0	5.69365	27.7	10.9	6.8	0.76	17	12	22	0.9	7.8	5	88	5.3	3.4	0.738765	191	41	90	90	0.22	-3.73867	0.531496	17.267	216	0	4	0.6	0.15	11	1	0	0	0.0260301	0	0	0	0	0	obe
31	1	39.996	1	182.8	133.65	124.8	1	1	1	0	0	17.3	12	7.4	0.94	30	44	39	1	6.9	4.3	104	5.7	16.4	4.21136	177	123	36	117	0.46	-0.0503758	0.810421	97.4551	289	1	8.1	1.6	0.197531	11	5	0	0	0.293251	0	1	0	0	1	MD+obe
30	1	23.405	1	164	62.95	78.5	0	1	0	0	0.585525	23.9	15.9	5.1	0.78	21	20	14	0.9	7	4.4	86	5.3	5.7	1.21037	214	58	76	128	0.33	-3.33643	0.589424	7.13083	261	1	5.5	0.5	0.0909091	11	5	0	0	0.0857029	0	0	0	0	0	obe
32	1	20.7103	0	180.4	67.4	85.8	0	0	0	0	0	23.9	17.3	5.2	0.76	13	13	17	1.6	7.3	5	83	5.3	5.1	1.04519	152	50	60	77	0.14	-3.96123	0.482752	7.19937	233	0	3.5	0.9	0.257143	11	1	0	0	0.00782713	0	0	0	0	0	normal
30	1	21.067	0	177.2	66.15	74.3	0	1	0	0	0	25.8	12.8	4.9	0.85	19	21	15	0.7	7.2	5	82	5.3	4.5	0.911111	176	77	47	116	0.18	-4.34299	0.482109	5.76079	192	0	4.4	1.3	0.295455	14	1	0	0	0.0388661	0	0	0	0	0	normal
56	2	25.9349	1	155.3	62.55	85.8	1	0	0	0	1.1424	27.6	15.5	4.5	0.81	17	19	10	0.8	6.5	4.2	88	5.6	4.2	0.912593	294	76	75	203	0.48	-2.63933	0.791318	14.0372	247	0	4	0.7	0.175	11	1	0	0	0.0296167	0	0	0	0	0	obe
23	1	21.6529	0	167.5	60.75	76.3	0	1	0	0	2.68311	20.9	14.9	5.1	0.76	21	26	16	0.6	7.5	5	77	5.3	5.8	1.10272	137	58	43	79	0.32	-4.00601	0.453225	5.56706	194	0	7.4	1.7	0.22973	10	1	0	0	0.0887911	0	0	0	0	0	normal
23	1	20.4082	0	168.8	58.15	73.7	0	0	0	0	1.02968	18.2	10.8	5.4	0.77	23	26	13	0.9	7.4	5	78	5.3	2	0.385185	122	47	42	68	0.3	-3.69586	0.57003	2.95598	176	0	6.3	1.2	0.190476	11	1	0	0	0.092141	0	0	0	0	0	normal
60	2	27.9883	1	160	71.65	97.6	1	1	1	0	2.16857	20.4	16.4	4.4	0.64	32	40	40	0.6	7.3	4.8	120	6.8	11.7	3.46667	268	136	59	185	0.54	-0.722102	1.48813	65.6683	358	1	10.4	2.2	0.211538	10	5	0	0	0.524502	1	1	0	0	0	MD+obe
63	2	22.3789	0	158.4	56.15	81.1	1	1	0	0	0	15.7	12.1	3	0.7	22	15	19	0.7	6.8	4.2	84	5.6	2.1	0.435556	209	62	78	117	0.26	-0.60138	2.27939	9.2058	250	1	3.5	0.8	0.228571	10	5	0	0	0.0589009	0	0	0	1	1	MD
38	1	30.4939	1	177.8	96.4	104.3	1	1	1	0	58.6455	28.5	12.4	8.9	0.74	43	64	300	0.7	7.1	4	85	5.7	7.9	1.65802	212	238	49	125	0.29	-1.95241	0.716667	96.5509	328	1	7.5	1.3	0.173333	10	4	0	1	0.493126	1	0	0	1	0	MD+obe
50	1	25.0309	1	171.3	73.45	92.7	1	1	0	0	3.90455	21.4	13.6	5.8	0.75	31	59	46	1.6	7.9	5.1	85	5.4	9.2	1.93086	245	154	48	172	0.58	-3.09992	0.942957	54.8987	380	1	5.4	0.8	0.148148	10	4	0	0	0.394629	1	0	0	1	0	MD+obe
45	2	19.5728	0	164.4	52.9	81.5	1	0	1	0	54.2153	28.8	6.2	4.6	0.57	18	11	21	0.3	6.4	3.9	85	5.7	3.4	0.71358	160	175	74	61	0.35	-1.73816	0.848001	16.8418	211	0	4.8	0.6	0.125	10	1	0	1	0.0377471	0	0	0	1	0	MD
41	1	22.4552	0	177	70.35	86.6	0	1	0	0	67.6845	27.1	11.1	6.8	0.72	23	25	66	0.9	7.3	4.5	90	5.4	5.1	1.13333	221	153	67	125	0.25	-3.62941	0.695941	44.2322	273	1	4.9	0.7	0.142857	14	4	0	1	0.103356	0	0	0	1	0	MD
39	1	24.4906	1	181.3	80.5	95.3	1	1	0	0	20.0751	23.7	12.7	6.3	0.62	24	32	45	1.2	7	4.7	89	5.1	7	1.53827	127	128	47	49	0.55	-3.37038	0.698156	51.6811	225	0	3.9	0.6	0.153846	10	1	0	0	0.0739003	0	0	0	0	0	MD+obe
40	1	22.97	0	172.5	68.35	90.6	1	1	0	0	1.67705	24.4	17.4	5.9	0.71	26	54	27	1	7.6	4.8	75	5.4	1.8	0.333333	188	33	61	115	0.24	-3.89916	0.580025	11.3871	249	1	3.2	0.3	0.09375	11	5	0	0	0.0809591	0	0	0	0	0	MD
42	1	25.1063	1	165.6	68.85	87.1	0	0	0	0	0	23.9	16.6	6	0.73	27	46	33	0.6	6.5	4.5	93	5.6	10.4	2.38815	262	90	49	190	0.53	-3.25692	0.699578	30.1512	273	1	3.5	0.3	0.0857143	12	5	0	0	0.107862	0	0	0	0	0	obe
35	2	27.4662	1	159.7	70.05	95.5	1	0	0	0	0	29.9	9.4	5.3	0.53	22	32	52	0.5	6.6	3.8	99	5.6	11.6	2.83556	175	114	52	107	0.66	-3.51255	0.455244	61.8902	291	1	4	0.6	0.15	13	5	0	0	0.0840572	0	1	0	0	0	MD+obe
59	2	20.1796	0	142.8	41.15	70.1	0	0	2	1	0	25.7	14.3	2.8	0.5	20	16	17	1	6.7	4.4	113	7.2	3.1	0.864938	162	53	68	82	0.52	-1.47261	1.14786	3.20838	209	0	4.6	0.4	0.0869565	10	1	0	0	0.0502456	0	0	0	1	1	MD+DM
36	2	25.1512	1	161.5	65.6	87.9	1	1	1	0	0	25.5	10.1	3.1	0.59	12	10	8	0.8	7.1	4.6	98	6.2	4.1	0.992099	223	64	47	158	0.34	-2.01179	0.535727	10.5852	217	0	3.6	0.5	0.138889	10	1	0	0	0.00505357	0	0	0	0	1	MD+obe
38	2	22.4851	0	160.4	57.85	82.6	1	0	1	0	0	45.7	14.8	2.9	0.65	16	20	26	0.5	7.6	5.3	92	5.7	5.6	1.2721	260	100	68	164	0.57	-5.6724	0.29749	18.0386	237	0	2.6	0.4	0.153846	10	1	0	0	0.0143472	0	0	0	0	0	MD
34	1	22.0649	0	168.1	62.35	80	0	0	0	0	0	22.9	18.7	5.2	0.77	19	19	25	0.9	6.7	4.3	93	5.4	4.9	1.12519	182	132	48	108	0.46	-3.1679	0.647173	18.6408	220	0	3.5	0.3	0.0857143	10	1	0	0	0.0336379	0	0	0	0	0	normal
72	2	19.8535	0	156.7	48.75	72.3	0	1	0	0	0	18	12.4	4.7	0.53	26	14	18	0.7	7.3	4.6	91	5.2	7.3	1.64025	245	95	91	131	0.9	-0.682202	2.77952	6.07488	241	0	4.7	0.8	0.170213	10	1	1	0	0.113408	0	0	0	0	0	normal
71	1	26.7585	1	165	72.85	98.7	1	0	1	0	17.5658	20	8.2	5	0.76	20	27	41	0.8	7.4	4.5	96	5.7	11.3	2.67852	195	115	60	107	0.66	-0.239368	1.3664	59.7196	317	1	4.4	1.1	0.25	11	5	0	0	0.0845293	0	1	0	1	1	MD+obe
46	1	23.5371	1	167.2	65.8	85.8	0	1	0	0	3.51315	33	9.8	5	0.73	14	17	66	1	6.6	4.2	86	5.3	5.7	1.21037	244	106	58	165	0.44	-4.00722	0.473312	38.3786	246	0	5.4	0.5	0.0925926	10	1	0	0	0.0185058	0	0	0	0	0	obe
48	2	22.293	0	157	54.95	82.7	1	1	0	0	0	37.4	14.7	4.3	0.69	16	10	15	1.3	7	4.5	88	5.1	5.9	1.28198	257	61	60	174	0.46	-4.05146	0.649366	8.30865	304	1	4.1	0.3	0.0731707	11	5	0	0	0.033922	0	0	0	0	0	MD
58	2	26.538	1	151.3	60.75	90.9	1	1	0	0	0	31.5	17.3	3.7	0.41	17	16	28	0.9	7.4	4.3	93	5.6	5.2	1.19407	231	87	58	153	0.95	-2.91555	0.78254	35.6639	297	1	4.4	0.8	0.181818	10	5	0	0	0.0434657	0	0	0	0	0	MD+obe
20	2	19.4354	0	166.3	53.75	73.5	0	0	0	0	0	23.1	18.1	3.3	0.54	14	8	15	1.3	7	4.8	93	5.6	7.3	1.6763	161	36	73	78	0.16	-3.54657	0.42855	2.21287	160	0	6.2	0.8	0.129032	11	1	0	0	0.0161396	0	0	0	0	0	normal
36	1	20.8851	0	175.6	64.4	77	0	1	0	0	0	30	9.7	4.3	0.73	17	15	20	1.2	6.7	4.3	89	4.8	2.7	0.593333	138	54	43	78	0.39	-3.9958	0.526726	5.68649	186	0	3.1	0.1	0.0322581	10	1	0	0	0.0181323	0	0	0	0	0	normal
33	1	22.0384	0	181	72.2	78.1	0	0	0	0	1.17105	32	13.1	5.2	0.87	18	13	16	1.1	7.1	4.4	94	5.4	3.8	0.881975	146	41	57	76	0.29	-4.07562	0.514831	4.68595	207	0	4.6	0.8	0.173913	10	1	0	0	0.035645	0	0	0	0	0	normal
61	1	20.3203	0	178.3	64.6	81.8	0	0	1	0	0	26.6	21	5.8	0.81	17	10	16	0.8	7.6	4.6	99	5.7	2.8	0.684444	176	48	80	82	0.38	-1.18889	1.23281	5.19017	214	0	4	0.8	0.2	10	1	0	0	0.0258437	0	0	0	0	0	normal
55	2	18.3368	0	158.3	45.95	75.4	0	0	0	0	0	28	15.1	3.3	0.51	17	13	12	0.7	6.8	4.5	86	5.3	3.6	0.764444	202	47	83	105	0.2	-3.23172	0.926151	2.30531	142	0	4.4	1.2	0.272727	10	1	0	0	0.0238449	0	0	0	0	0	normal
62	2	24.0904	1	161.2	62.6	89.6	1	1	1	0	0	23.4	10.1	7.6	0.67	16	17	15	0.9	7	4.2	121	6.1	11.9	3.55531	221	178	42	141	0.93	-0.868736	1.02819	31.7559	325	1	7.1	0.4	0.056338	11	5	0	0	0.0694079	0	1	0	1	1	MD+obe
61	2	27.7016	1	147.6	60.35	90.2	1	0	1	0	0	23.8	13.3	6.1	0.65	22	22	18	0.7	6.7	4.1	102	5.2	7.7	1.93926	239	118	45	159	0.69	-0.494051	1.20217	37.9392	295	1	3.9	0.3	0.0769231	10	5	0	0	0.0840814	0	0	0	0	1	MD+obe
47	2	18.5771	0	157.7	46.2	75.3	0	1	0	0	0	27.1	10.7	4.5	0.41	18	14	18	0.8	7.6	4.9	88	5.5	3.7	0.803951	199	37	88	98	0.58	-3.67389	0.834328	2.52	173	0	4.4	0.7	0.159091	10	1	0	0	0.0309596	0	0	0	0	0	normal
35	2	17.8015	0	160.4	45.8	73.6	0	0	0	0	0	28.4	16.4	4.2	0.64	16	14	13	1	7.8	4.8	85	5.4	4.8	1.00741	181	37	81	87	0.23	-4.43523	0.526994	1.65131	130	0	4.6	0.6	0.130435	10	1	0	0	0.019552	0	0	0	0	0	normal
21	1	34.8875	1	170.4	101.3	115.8	1	0	0	0	0.585525	33.5	9.8	7.6	0.71	35	93	30	0.7	7.1	4.3	92	5.5	10.2	2.31704	148	85	32	94	0.31	-4.43899	0.22751	87.1879	297	1	3.7	0.7	0.189189	10	5	0	0	0.20395	0	0	0	0	1	MD+obe
19	2	19.7127	0	155.8	47.85	67.3	0	0	0	0	0	23.2	14.9	3.6	0.61	17	9	10	0.6	7.7	4.7	85	5.4	4.9	1.0284	178	114	58	102	0.44	-3.367	0.46408	3.65734	182	0	5.1	1.4	0.27451	16	1	0	0	0.0301814	0	0	0	0	0	normal
31	1	25.2345	1	174	76.4	91	1	0	1	0	50.2318	16.5	13.9	6	0.82	17	15	12	1	7.3	4.7	100	5.1	5.9	1.45679	154	73	54	86	0.57	-1.15096	0.824672	17.6327	341	1	4.4	0.7	0.159091	10	4	0	1	0.0610268	0	0	0	0	0	MD+obe
29	2	18.9269	0	172.7	56.45	73.7	0	0	0	0	52.9937	14.9	9	3.7	0.63	16	11	11	0.6	7.3	4.1	88	5.1	3.7	0.803951	155	145	68	60	0.5	-2.02587	0.938935	6.04522	147	0	6.3	0.8	0.126984	10	1	0	1	0.0278584	0	0	0	0	0	normal
35	1	35.5892	1	174	107.75	125.1	1	1	1	0	0	30.1	8.2	7.7	0.75	18	27	51	0.5	7.2	4.5	102	5.5	20.8	5.23852	159	83	42	93	0.73	-2.12761	0.402803	94.6161	342	1	4.8	0.6	0.125	11	5	0	0	0.0813456	0	1	0	0	0	MD+obe
69	1	26.3622	1	164.4	71.25	99.4	1	0	1	0	0	22.1	21.5	6.5	0.77	16	15	26	0.7	6.6	4.2	94	5.7	4.4	1.02123	247	161	44	161	0.45	-0.102956	1.28983	59.1322	289	1	5.4	1	0.185185	10	5	0	0	0.0407091	0	0	0	1	0	MD+obe
31	2	19.6044	0	164.5	53.05	74.6	0	1	0	0	0.1012	25.8	10.2	3.5	0.52	16	12	19	1.1	7.3	4.8	83	5.3	4.3	0.881235	159	37	64	82	0.3	-3.88719	0.554972	2.90043	128	0	3.7	0.4	0.108108	10	1	0	0	0.0155114	0	0	0	0	0	normal
29	1	33.3289	1	173	99.75	114.2	1	1	0	0	74.5785	26.6	15.7	6.9	0.6	35	69	39	1.3	7.3	4.6	95	5.4	8.4	1.97037	200	60	49	132	0.35	-3.46091	0.459367	81.3462	308	1	3.2	0.3	0.09375	10	4	0	1	0.192042	0	0	0	0	0	MD+obe
26	2	29.9307	1	162	78.55	94.1	1	1	0	0	2.38661	25	12.6	7.2	0.74	26	24	29	0.7	7.1	4.5	97	5.4	11.2	2.68247	188	65	44	119	0.57	-3.04702	0.551952	44.9812	250	1	6.3	0.6	0.0952381	10	5	0	0	0.154517	0	1	0	0	1	MD+obe
32	1	22.3949	0	170.3	64.95	81.5	0	0	0	0	16.7063	23.2	10.2	7	0.66	16	10	20	1	7	4.5	88	5.4	4	0.869136	187	85	65	101	0.3	-2.78788	0.697882	12.6992	192	0	3	0.8	0.266667	10	1	0	0	0.0141685	0	0	0	0	0	normal
38	1	23.9241	1	173.6	72.1	93.1	1	0	0	0	0	30.5	13.1	5.9	0.74	23	33	34	0.9	7.6	5	82	5.3	10.2	2.06519	265	343	42	145	1.22	-4.59513	0.498832	64.7949	291	1	4.1	0.3	0.0731707	10	5	0	0	0.0964823	0	0	0	1	0	MD+obe
21	2	21.3228	0	159.8	54.45	74.9	0	0	0	0	0	20	12	5	0.63	16	12	6	0.8	7.1	4.6	79	5.3	5.8	1.13136	144	37	55	73	0.2	-3.20966	0.484974	1.65653	125	0	3.4	0.8	0.235294	10	1	0	0	0.0141351	0	0	0	0	0	normal
59	2	24.8829	1	168.8	70.9	91.7	1	1	1	0	0.22275	32.3	18.2	5.9	0.77	22	19	23	0.6	6.6	4.3	107	5.8	6	1.58519	319	102	49	249	0.62	-1.91369	0.921925	31.7066	321	1	3.4	1	0.294118	10	5	0	0	0.0880238	0	0	0	0	1	MD+obe
62	2	28.6425	1	152.2	66.35	102.2	1	1	1	0	0	26.8	13.5	5.9	0.57	26	43	40	0.8	7.4	4.4	95	5.9	10.4	2.43951	252	102	68	153	0.54	-1.348	0.917268	67.0209	323	1	6.5	1.7	0.261539	10	5	0	0	0.23408	0	0	0	0	0	MD+obe
64	1	24.2681	1	173.2	72.8	92.7	1	1	2	1	33.4125	28.3	17.2	5.8	0.88	15	13	32	0.7	6.2	4	122	6.5	2.4	0.722963	195	107	50	123	0.33	-1.07249	0.940834	37.3547	266	1	7.3	1.7	0.232877	12	4	0	1	0.0376034	0	0	0	0	0	MD+DM+obe
29	1	29.5732	1	177	92.65	102	1	0	0	0	0	25.6	7.2	6.3	0.72	162	383	131	0.9	7.3	4.5	93	5.4	17.9	4.11037	277	218	40	198	1.21	-3.70137	0.937721	91.7093	247	0	6.6	1.6	0.242424	10	1	0	0	0.593696	1	1	0	1	0	MD+obe
39	1	20.9443	0	172.4	62.25	78.7	0	1	0	0	103.675	23.9	10.9	7.9	0.84	42	41	111	1.2	8	5.1	97	5.3	2.8	0.670617	244	96	83	139	0.28	-3.72209	1.07035	28.2644	239	0	7.3	1.9	0.260274	14	1	0	1	0.339174	0	0	0	0	0	normal
29	2	22.0147	0	156.4	53.85	78.4	0	0	0	0	0	22.2	12.6	2.7	0.64	19	14	14	0.8	6.8	4.2	83	5.2	4.3	0.881235	173	59	71	89	0.28	-2.84705	0.663338	6.01418	155	0	3.3	0.9	0.272727	10	1	0	0	0.0264672	0	0	0	0	0	normal
30	1	22.3023	0	174.1	67.6	84	0	0	0	0	34.1707	16.9	9.7	4.4	0.77	21	14	22	1.7	7.3	4.7	88	5	3.3	0.717037	158	84	79	60	0.44	-2.28259	0.996299	14.7915	155	0	3.3	0.8	0.242424	10	1	0	1	0.0359944	0	0	0	0	0	normal
31	2	18.7898	0	153.2	44.1	74.9	0	0	0	0	0	28.8	12	5.2	0.55	18	15	14	0.6	7.8	4.7	80	5.2	2.9	0.57284	150	36	82	55	0.42	-4.41976	0.50026	2.07633	159	0	7	0.6	0.0857143	10	1	0	0	0.0484473	0	0	0	0	0	normal
22	2	21.9525	0	166.9	61.15	73.6	0	0	0	0	1.11375	26.3	17	5	0.82	16	10	12	1.9	7.4	4.8	79	5.3	2.6	0.50716	214	39	81	124	0.24	-3.80047	0.42324	2.88249	126	0	3.3	0.3	0.0909091	10	1	0	0	0.0137138	0	0	0	0	0	normal
35	1	27.5528	1	166.9	76.75	93.9	1	0	0	0	0	22.9	10.4	8.3	0.74	31	51	81	0.8	7.2	4.6	87	5.2	7	1.5037	187	140	40	119	0.54	-3.20127	0.663451	71.6291	272	1	4	0.5	0.125	10	5	0	0	0.157983	0	0	0	0	0	obe
32	2	22.6542	0	158.9	57.2	85.1	1	0	0	0	0	22.8	12.1	4.5	0.5	14	15	13	1	8.1	4.5	77	5.2	5.4	1.02667	166	43	51	100	0.3	-3.37151	0.507338	6.53929	233	0	3.7	0.8	0.216216	10	1	0	0	0.0117157	0	0	0	0	0	normal
20	2	17.7381	0	159.1	44.9	66.8	0	0	0	0	0.23421	20.7	7.4	3.6	0.57	15	8	11	0.8	7.9	5.5	89	5.4	4	0.879012	184	52	63	103	0.27	-3.73237	0.512396	1.40389	128	0	4.3	0.8	0.186047	10	1	0	0	0.0140152	0	0	0	0	0	normal
27	1	22.053	0	172.8	65.85	90.8	1	0	0	0	0	32.8	12	6.7	0.69	28	62	30	1	7.7	5	91	5.3	6.2	1.39309	203	60	68	118	0.52	-5.71992	0.29272	17.8982	257	1	3.7	0.6	0.162162	10	3	0	0	0.113119	0	0	0	0	0	normal
34	2	23.3426	1	152.8	54.5	84.3	1	0	0	0	10.718	42.3	10.8	4.4	0.51	24	27	26	0.7	7.4	4.3	88	4.9	4.4	0.956049	178	49	55	103	0.52	-5.67979	0.371251	12.0866	192	0	5.2	0.8	0.153846	11	1	0	0	0.0882523	0	0	0	0	0	obe
24	1	20.9226	0	165.2	57.1	77	0	0	0	0	7.15639	28	16.8	6.4	0.76	59	126	58	0.8	6.9	4.4	90	5.1	3.3	0.733333	189	67	57	111	0.66	-4.9007	0.450526	13.7847	274	1	4.6	0.3	0.0652174	11	3	0	0	0.367532	1	0	0	0	0	normal
27	1	19.3179	0	172	57.15	70.6	0	0	0	0	0.23421	25.9	12.3	4.9	1.03	27	18	29	1.2	7.5	4.9	80	5.4	3	0.592593	147	47	59	74	0.24	-3.97612	0.663425	3.80118	181	0	6.9	2	0.289855	10	1	0	0	0.145544	0	0	0	0	0	normal
28	2	17.3649	0	163.2	46.25	65.4	0	0	0	0	4.72559	29.7	10.1	3.8	0.61	17	12	21	1.3	6.7	4.2	79	5.4	5	0.975309	113	40	50	49	0.47	-4.2372	0.462658	1.53131	269	1	4.1	0.8	0.195122	10	3	0	0	0.0340263	0	0	0	0	0	normal
37	2	19.1624	0	162.9	50.85	75.4	0	0	0	0	0	24.8	10.2	4	0.62	17	11	9	1	7.2	4.5	84	5.6	2.6	0.539259	218	35	69	139	0.37	-3.16874	0.76472	1.59946	151	0	4.6	0.7	0.152174	10	1	0	0	0.0253558	0	0	0	0	0	normal
36	1	26.7612	1	173.6	80.65	97.3	1	0	1	0	1.17105	29	14.3	5.1	0.8	24	40	49	0.7	6.8	4.2	76	5.7	4.2	0.788148	163	44	48	100	0.88	-2.64545	0.47107	38.5175	286	1	2.8	0.2	0.0714286	10	5	0	0	0.0715224	0	0	0	0	0	MD+obe
40	1	23.5493	1	168.8	67.1	84.4	0	1	0	0	101.956	27.3	12.4	5.6	0.75	25	18	23	1.1	6.6	4.4	79	5.5	2.1	0.40963	161	52	72	72	0.33	-3.05937	0.863378	12.1145	168	0	5.3	0.8	0.150943	10	1	0	1	0.0935172	0	0	0	0	0	obe
30	1	25.2649	1	171.2	74.05	92.3	1	1	1	0	0	26.8	14.2	5.8	0.67	41	93	92	0.9	7.5	4.7	80	5.7	6.8	1.34321	225	244	46	136	0.56	-3.20965	0.475914	75.8444	241	0	3.4	0.3	0.0882353	10	1	0	0	0.180624	0	0	0	1	0	MD+obe
38	1	26.4402	1	178.4	84.15	98.1	1	1	0	0	0	34.5	9.3	3.7	0.59	18	41	35	0.5	7.4	4.8	94	5.3	6.7	1.55506	170	92	51	95	0.49	-5.00199	0.309631	49.7872	254	1	4	0.3	0.075	10	5	0	0	0.0374191	0	0	0	0	0	MD+obe
40	1	20.8013	0	167.7	58.5	76.9	0	0	0	0	5.01879	24.4	14.2	6.9	0.9	21	26	32	1.1	7.5	5	87	5.2	4.5	0.966667	210	112	65	121	0.24	-3.91207	0.675154	14.273	182	0	6.7	1.2	0.179104	11	1	0	0	0.0780839	0	0	0	0	0	normal
37	1	24.918	1	168.8	71	90.3	1	0	0	0	1.1424	25.3	18.2	5	0.71	20	16	13	0.9	7.9	4.7	84	5.4	3.2	0.663704	196	37	68	120	0.66	-3.11721	0.731225	9.86196	271	1	4.1	0.3	0.0731707	10	5	0	0	0.0586439	0	0	0	0	0	obe
71	2	25.5834	1	156.8	62.9	94.9	1	1	1	0	0	25	12.1	4.5	0.58	70	82	92	0.7	7.8	4.8	109	6.3	8.8	2.3684	240	156	47	154	1.4	-1.08604	2.19538	71.094	305	1	12.2	1.9	0.155738	10	5	0	0	0.706192	1	0	0	1	1	MD+obe
58	2	22.7434	0	154.8	54.5	84.9	1	0	1	0	0	31	10	5.6	0.61	28	33	72	1	6.9	4.1	94	5.9	9.5	2.20494	214	70	80	119	0.47	-2.15712	0.911942	27.5976	239	0	5.4	1.6	0.296296	50	1	0	0	0.148916	0	0	0	0	0	MD
29	1	23.9926	1	171.6	70.65	88.4	0	0	0	0	13.0047	26.1	12.6	3.2	0.8	17	24	17	1.1	6.7	4.6	92	5.2	6.6	1.49926	193	38	62	120	0.28	-4.07444	0.385568	9.76194	123	0	5	1.4	0.28	42	1	0	0	0.026547	0	0	0	0	0	obe
64	2	23.6719	1	160	60.6	92.1	1	1	1	0	0	25.8	13.2	5.4	0.58	21	25	22	0.9	7.5	4.8	89	5.9	6.3	1.38444	191	143	63	99	0.59	-1.64224	1.04186	34.8793	250	1	1.9	0.2	0.105263	10	5	0	0	0.027602	0	0	0	1	1	MD+obe
39	2	28.5449	1	157.1	70.45	97.2	1	1	1	0	0	22	12.1	5.9	0.54	24	22	27	0.6	7.3	4.4	84	5.8	8.9	1.84593	259	156	39	181	0.66	-1.10278	0.907072	63.4893	335	1	6.8	1.3	0.191176	10	5	0	0	0.225071	0	0	0	1	1	MD+obe
38	2	32.2928	1	157.1	79.7	98	1	1	0	0	5.0756	22.4	13.1	6.1	0.6	36	66	53	0.9	7.1	4.6	88	5.4	16.3	3.54173	245	149	49	166	1.3	-2.64148	0.751737	82.5941	290	1	7.2	1.7	0.236111	10	4	0	0	0.343594	0	1	0	0	1	MD+obe
25	2	18.4976	0	146.5	39.7	63.2	0	0	1	0	0	38.6	8.2	3.2	0.46	11	6	10	0.8	7	4.5	80	5.7	3.2	0.632099	193	74	81	94	0.3	-4.05423	0.29085	1.68038	140	0	6.3	1	0.15873	11	1	0	0	0.00466883	0	0	0	0	0	normal
37	1	22.6958	0	167.4	63.6	83.3	0	1	0	0	50.3115	29.8	10.2	6.5	0.78	31	35	29	0.8	6.8	4.8	86	5.6	5.4	1.14667	156	48	54	87	0.59	-4.33773	0.650599	11.2206	100	0	3.2	0.3	0.09375	10	1	0	1	0.081603	0	0	0	0	0	normal
33	1	22.3213	0	168.4	63.3	85.5	0	0	0	0	4.5696	27.9	15.2	7	0.7	44	66	200	1.1	7.2	4.9	84	5.5	8.5	1.76296	307	202	62	207	0.55	-4.5568	0.640605	67.9643	241	0	2.9	0.4	0.137931	10	1	0	0	0.171212	0	0	0	1	0	normal
38	1	19.3949	0	167.4	54.35	75.6	0	1	0	0	68.544	31.7	13.4	5.8	0.73	16	11	29	0.8	6.8	4.3	91	5.4	3.8	0.853827	170	59	53	97	0.68	-3.96487	0.578293	6.07286	208	0	5.2	1.4	0.269231	13	1	0	1	0.0265242	0	0	0	0	0	normal
28	2	16.6643	0	162.4	43.95	69.7	0	0	0	0	5.01879	28.2	15.3	6.3	0.57	19	14	20	0.9	7.2	4.5	83	5.4	3.7	0.758272	201	60	89	100	0.27	-4.36499	0.504195	2.45612	148	0	5.1	0.5	0.0980392	10	1	0	0	0.0410102	0	0	0	0	0	normal
40	2	19.5506	0	160.4	50.3	74.2	0	0	0	0	52.0561	24.6	17.6	5.7	0.54	18	13	20	0.7	6.9	4.2	84	5.1	2.5	0.518519	152	37	75	62	0.22	-2.95648	0.811756	2.92346	201	0	6.6	1.1	0.166667	10	1	0	1	0.0506185	0	0	0	0	0	normal
49	2	17.3809	0	154.8	41.65	65	0	0	1	0	0	20	14.8	4.8	0.61	30	33	39	0.9	7.5	4.7	85	5.9	3.5	0.734568	233	45	101	123	0.32	-1.90019	1.27947	2.59355	186	0	7.2	2.1	0.291667	33	1	0	0	0.185947	0	0	0	0	0	normal
37	1	17.3699	0	176.4	54.05	67.7	0	0	0	0	1.2547	15.1	12.7	5	0.77	23	13	18	0.7	7.7	4.9	83	5.3	2.2	0.450864	164	82	75	75	0.24	-2.11869	1.56308	3.02487	202	0	7.8	2.3	0.294872	13	1	0	0	0.120785	0	0	0	0	0	normal
31	1	18.9843	0	178	60.15	79.9	0	1	0	0	7.15982	21.4	15.3	5.4	0.78	17	21	31	0.7	7.3	4.8	91	5.3	3.8	0.853827	213	83	78	121	0.38	-3.89204	0.537387	10.0226	187	0	4.1	0.5	0.121951	10	1	0	0	0.0243676	0	0	0	0	0	normal
45	2	21.7487	0	151.7	50.05	78.9	0	1	0	0	35.1315	34.5	15	5.5	0.5	24	18	30	0.6	7.5	4.4	92	5.4	5.9	1.34025	190	47	90	87	1.08	-4.03462	0.737851	8.09891	163	0	4.5	0.2	0.0444445	10	1	0	1	0.071562	0	0	0	0	0	normal
48	2	22.3126	0	168.1	63.05	88.7	1	0	0	0	35.1315	25.1	14.4	4.1	0.58	18	8	30	1.2	6.8	4.2	75	5.2	3.3	0.611111	199	39	134	62	0.5	-1.60912	1.21701	11.8259	210	0	3.1	0.7	0.225806	10	1	1	1	0.0238991	0	0	0	0	0	normal
42	2	22.7352	0	174.4	69.15	83.8	1	0	0	0	17.5658	21.7	7.7	3.5	0.48	14	14	30	0.7	6.8	4.3	94	5.4	6.8	1.57827	199	51	96	86	0.49	-2.65289	0.724192	12.4084	180	0	4.1	0.4	0.097561	10	1	0	0	0.0109161	0	0	0	0	0	normal
26	2	16.999	0	159.6	43.3	66	0	0	0	0	0	27.4	10.5	4.1	0.54	16	10	13	0.7	7.3	4.7	80	5.4	0.5	0.0987654	182	44	61	112	0.2	-4.1951	0.480112	1.17025	157	0	4.9	0.9	0.183673	10	1	0	0	0.0218208	0	0	0	0	0	normal
27	2	17.5174	0	169.2	50.15	70.8	0	0	0	0	0	24.9	11.5	4.2	0.5	14	11	11	0.7	7.2	4.4	84	5.3	8.2	1.70074	197	70	51	125	0.17	-3.91036	0.457716	2.21575	132	0	3.9	0.6	0.153846	10	1	0	0	0.00943355	0	0	0	0	0	normal
30	2	18.848	0	165.7	51.75	72.3	0	0	0	0	1.17105	27.9	9.4	4.4	0.5	18	12	13	1.5	7.6	4.8	90	5.4	5.6	1.24444	207	74	74	113	0.26	-4.10329	0.558726	3.39011	140	0	3	0.3	0.1	10	1	0	0	0.0194902	0	0	0	0	0	normal
37	1	23.4981	1	155.2	56.6	82	0	0	0	0	0.22275	24.1	12.6	5.7	0.64	24	39	28	1.1	7.2	4.9	87	5.3	6.7	1.43926	200	204	40	129	0.35	-3.85495	0.590016	33.8033	260	1	4.6	0.6	0.130435	10	5	0	0	0.100915	0	0	0	1	0	obe
30	1	27.7039	1	172.2	82.15	93.7	1	0	1	0	2.50939	25.8	13.3	7.8	0.74	40	89	171	0.7	7.3	4.7	106	6.3	7.8	2.04148	223	107	49	146	0.47	-2.84189	0.493022	77.1511	340	1	5	0.2	0.04	10	5	0	0	0.38582	1	0	0	0	0	MD+obe
29	2	19.1885	0	167.6	53.9	76.4	0	0	0	0	5.77697	21.5	16.2	4.5	0.63	19	11	12	1.4	6.7	4.4	79	5	5.1	0.994815	166	41	85	72	0.31	-2.78728	0.77271	2.40001	142	0	3.9	0.7	0.179487	10	1	0	0	0.0307936	0	0	0	0	0	normal
32	2	20.662	0	156.8	50.8	76.3	0	0	0	0	0	35.4	14.8	3.6	0.53	12	8	12	0.5	6.8	4.1	78	5.4	4.5	0.866667	170	42	61	100	0.41	-4.37178	0.383516	2.9802	169	0	2.8	0.5	0.178571	10	1	0	0	0.00335175	0	0	0	0	0	normal
31	1	19.2121	0	176.5	59.85	74.2	0	0	0	0	17.9271	24.5	16.4	6.3	0.99	20	13	43	2.3	6.9	4.7	76	5.5	0.9	0.168889	142	32	60	72	0.22	-3.48599	0.701866	4.15456	140	0	4.5	0.6	0.133333	10	1	0	0	0.0417805	0	0	0	0	0	normal
32	2	18.3141	0	159.6	46.65	65.5	0	1	0	0	66.825	27.1	11.2	5	0.6	16	9	21	0.9	6.5	4.2	82	5.4	2.8	0.566914	224	33	95	115	0.22	-3.30447	0.629766	1.46335	160	0	3.5	1	0.285714	11	1	0	1	0.0154156	0	0	0	0	0	normal
38	1	21.3706	0	179.1	68.55	86.6	0	0	0	0	25.9189	24.6	10.4	5.7	0.71	17	18	19	1	7.2	4.7	96	5.6	7.3	1.73037	197	109	75	102	0.28	-3.62517	0.618958	16.802	248	1	5.4	0.9	0.166667	10	3	0	0	0.0405683	0	0	0	0	0	normal
25	2	20.5546	0	156.2	50.15	75.6	0	0	1	0	1.11375	38	13.7	5.3	0.43	16	13	21	0.6	7.3	4.6	93	5.8	7.7	1.76815	198	63	65	114	0.54	-4.44541	0.291947	6.02712	166	0	3.8	0.5	0.131579	10	1	0	0	0.0170213	0	0	0	0	0	normal
35	2	18.6598	0	161.8	48.85	68.5	0	0	0	0	0	19.6	12.2	3.8	0.56	13	9	18	0.8	6.8	4.5	90	5.2	5.6	1.24444	176	32	84	86	0.38	-2.71398	0.77381	1.56324	153	0	4.1	0.3	0.0731707	10	1	0	0	0.00728805	0	0	0	0	0	normal
23	1	28.1473	1	172.7	83.95	92.9	1	0	0	0	4.5696	26	19.3	4	0.66	19	32	31	0.8	6.9	4.5	96	5.4	5.7	1.35111	172	51	57	99	0.48	-3.94035	0.297121	33.2655	225	0	4.5	1	0.222222	10	1	0	0	0.0443947	0	0	0	0	0	obe
38	1	24.7886	1	174	75.05	86.4	0	1	0	0	11.1032	26	14.6	6.3	0.93	26	29	30	0.8	7.4	4.5	97	5.6	4.7	1.12568	185	61	56	110	0.44	-3.40128	0.705642	20.4165	223	0	3.7	0.4	0.108108	10	1	0	0	0.0839602	0	0	0	0	0	obe
38	2	20.6172	0	154.4	49.15	72.9	0	0	0	0	0	40.8	12.8	4.1	0.65	19	20	19	0.8	7.1	4.5	86	5.4	5.2	1.1042	177	74	69	87	0.31	-5.66449	0.395696	5.7344	176	0	5	1.3	0.26	10	1	0	0	0.0425146	0	0	0	0	0	normal
32	2	17.7275	0	150.4	40.1	67	0	0	0	0	0.556875	26.4	10.9	4.2	0.61	17	8	11	0.5	7.2	4.6	99	5.2	6.8	1.66222	225	161	49	144	0.41	-3.18886	0.728534	4.04808	164	0	3.1	0.2	0.0645161	10	1	0	0	0.0171983	0	0	0	1	1	MD
71	2	22.8937	0	155.7	55.5	81.1	1	0	1	0	10.781	25.2	14.4	3.9	0.49	20	12	18	0.7	6.8	4.3	93	5.7	4.6	1.0563	192	110	55	115	1.11	-0.229993	1.62666	15.3211	260	1	3.3	0.5	0.151515	10	5	0	0	0.0443626	0	0	0	0	0	MD
43	1	32.0711	1	172.2	95.1	116.8	1	1	2	1	4.37619	18.4	12.1	6.6	0.64	50	80	379	1.2	8.1	4.5	199	10	30.9	15.183	231	312	38	121	1.41	-0.682564	1.3064	99.043	372	1	18.5	3.6	0.194595	10	5	0	0	0.828545	1	1	0	1	1	MD+DM+obe
35	2	19.3703	0	160.1	49.65	71.5	0	0	0	0	0	31.9	13.3	4.7	0.57	14	3	12	1	7.2	4.5	82	5.5	5	1.01235	172	53	64	96	0.34	-1.05619	0.886839	2.42409	143	0	4.3	0.3	0.0697674	10	1	0	0	0.0106349	0	0	0	0	0	normal
33	2	22.951	0	157.8	57.15	78	0	0	0	0	0	25.2	9.7	3.1	0.57	16	18	18	1	7.1	4.6	93	5.3	6.4	1.46963	134	79	47	69	0.43	-3.7286	0.493852	10.143	268	1	2.9	0.5	0.172414	10	3	0	0	0.0187987	0	0	0	0	1	normal
27	2	23.4222	1	150	52.7	75.5	0	0	1	0	2.2378	54.6	11.4	3.8	0.51	20	23	18	0.5	7	4.3	91	6.1	6.2	1.39309	179	62	68	94	0.72	-6.41944	0.206223	7.73175	270	1	4.6	0.4	0.0869565	10	5	0	0	0.0654639	0	0	0	0	0	obe
33	1	26.557	1	176.2	82.45	96.9	1	1	2	1	58.2139	17.3	12.4	6.8	0.65	22	26	53	0.6	6.9	4.4	168	7.5	7.4	3.06963	259	484	40	135	0.94	-1.14295	0.823008	86.1083	346	1	5.6	0.5	0.0892857	10	4	0	1	0.170499	0	1	0	1	0	MD+DM+obe
30	1	35.0704	1	162.8	92.95	106.8	1	1	1	0	0	27	13.9	6.4	0.85	28	66	65	0.6	7.6	4.5	101	6.1	15.7	3.91531	227	88	154	67	0.5	-2.19838	0.382951	88.6381	338	1	11	2.1	0.190909	10	5	0	0	0.421207	1	1	0	0	0	MD+obe
29	1	24.3415	1	163.6	65.15	89.6	0	0	1	0	24.1116	29.9	14.5	6.5	0.92	26	51	41	0.8	7	4.7	93	5.8	4	0.918519	210	154	49	122	0.41	-3.66819	0.353114	46.3523	203	0	4.8	0.6	0.125	10	1	0	0	0.101226	0	0	0	1	0	MD+obe
45	2	23.137	1	160.7	59.75	85.4	1	0	0	0	0	51.9	10.7	4.9	0.67	14	8	10	0.8	7.6	4.5	81	5.4	5.8	1.16	157	107	55	79	0.48	-5.81963	0.429169	13.0528	269	1	3.2	0.2	0.0625	10	5	0	0	0.0120201	0	0	0	0	0	obe
45	1	30.7504	1	174	93.1	101.4	1	0	0	0	0	24	9	5.8	0.67	12	18	14	0.6	6.3	4.3	87	5.4	6.4	1.37481	188	124	45	118	0.61	-2.41746	0.53033	59.6784	322	1	8.1	1.3	0.160494	10	5	0	0	0.0219106	0	0	0	0	0	obe
35	2	18.0197	0	159.6	45.9	65.2	0	0	0	0	1.00376	18.3	10.6	4.1	0.53	20	14	14	0.9	6.7	4.5	82	5.4	3	0.607407	133	46	56	61	0.24	-2.62087	1.02231	1.41872	172	0	4.6	1	0.217391	10	1	0	0	0.0453573	0	0	0	0	0	normal
39	2	36.1951	1	167.5	101.55	117.2	1	1	0	0	2.2378	35.8	6.9	4.4	0.49	11	11	19	0.4	6.6	3.8	84	5.5	8.5	1.76296	181	81	44	117	0.92	-3.00166	0.361308	85.8118	284	1	3.5	0.3	0.0857143	10	5	0	0	0.00425761	0	0	0	0	1	MD+obe
33	2	14.6862	0	164	39.5	65.5	0	0	1	0	0	33.8	13	2.9	0.5	15	10	19	0.5	7.3	4.3	76	5.7	2.3	0.431605	165	71	56	88	0.38	-3.6905	0.463115	1.70287	153	0	5.9	1.2	0.20339	10	1	0	0	0.0203218	0	0	0	0	0	normal
45	2	18.6407	0	161.8	48.8	72.6	0	0	0	0	0	19.2	15.2	4	0.6	22	16	9	1.3	7.1	4.2	84	4.8	3.2	0.663704	179	50	84	84	0.46	-2.16452	1.28906	1.79796	136	0	4.2	0.7	0.166667	10	1	0	0	0.0509401	0	0	0	0	0	normal
48	2	19.5664	0	162	51.35	75.8	0	0	1	0	1.34796	18.2	10.4	3.7	0.54	23	18	15	0.6	7.8	4.6	83	5.7	5.2	1.06568	174	49	76	91	0.73	-1.06676	1.42975	3.37452	153	0	7.2	2	0.277778	11	1	0	0	0.100233	0	0	0	0	0	normal
23	2	19.4269	0	166.8	54.05	77.4	0	0	0	0	0.556875	22.2	9.8	4.3	0.5	24	20	22	0.8	6.8	4.4	87	5.5	7.9	1.69704	260	63	115	126	0.33	-3.59987	0.555995	5.87076	208	0	6.7	1	0.149254	10	1	0	0	0.117858	0	0	0	0	0	normal
25	2	19.1723	0	165.4	52.45	73.6	0	0	0	0	0	22	8.7	3.5	0.48	21	20	16	1	6.5	4.6	82	5	6.7	1.35654	237	48	105	115	0.26	-3.8043	0.533607	2.93329	191	0	6.5	0.8	0.123077	10	1	0	0	0.0775499	0	0	0	0	0	normal
68	2	24.2752	1	146.5	52.1	85.6	1	0	0	0	0	24.2	23.7	4.2	0.67	19	16	16	0.6	6.5	4.1	95	5.6	4.3	1.00864	219	59	94	116	0.66	-1.55351	1.33471	12.3755	188	0	3.7	0.5	0.135135	10	1	0	0	0.0321422	0	0	0	0	0	obe
35	1	21.6781	0	176	67.15	78.8	0	0	0	0	38.4727	19	11.7	5.4	0.65	25	16	30	0.6	6.9	4.2	87	5.4	4.4	0.945185	165	92	52	93	0.34	-2.03739	1.15132	14.1362	190	0	3.3	0.4	0.121212	10	1	0	1	0.0616845	0	0	0	0	0	normal
32	2	17.067	0	152.9	39.9	62.6	0	0	1	0	0.32395	20.6	18.6	4.1	0.55	18	16	20	0.9	6.8	4.5	83	5.7	4.1	0.840247	188	33	82	104	0.19	-2.29095	0.699029	1.02338	118	0	4.3	1.1	0.255814	10	1	0	0	0.0275922	0	0	0	0	0	normal
38	1	18.608	0	172	55.05	72.5	0	0	0	0	52.6973	27.7	10.1	6.7	0.64	21	13	56	0.7	7.4	4.5	77	5.2	1.6	0.304198	150	59	57	79	0.23	-3.49161	0.799009	7.31088	161	0	3	0.2	0.0666667	10	1	0	1	0.0329978	0	0	1	0	0	normal
60	1	28.6361	1	160.1	73.4	96.1	1	1	1	0	51.7365	20.7	18.7	7.1	0.85	26	27	109	0.9	6.7	4.1	101	5.8	5.8	1.44642	227	95	95	117	0.42	-0.0768762	1.45035	73.826	290	1	4.4	0.9	0.204545	10	4	0	1	0.135808	0	0	0	0	0	MD+obe
58	2	21.0996	0	154.4	50.3	81.6	1	1	1	0	15.0564	30.6	13.6	4.5	0.46	18	24	28	1.3	6.8	4.4	97	5.7	5.4	1.29333	272	172	73	177	0.61	-2.55514	0.696424	23.3388	208	0	3.5	0.6	0.171429	10	1	0	0	0.0269399	0	0	0	1	0	MD
43	1	18.5078	0	167.7	52.05	72.1	0	1	0	0	0	26.8	19.6	4.8	0.78	21	19	22	1.6	7.1	4.5	89	5.3	3.4	0.74716	233	115	66	152	0.26	-3.70406	0.772994	6.85086	188	0	4.1	0.7	0.170732	10	1	1	0	0.0484398	0	0	0	0	0	normal
50	1	23.5829	1	177.2	74.05	87.8	0	0	1	0	67.9163	20.4	11.6	5.8	0.67	29	47	117	1.1	7	4.3	112	5.8	4.2	1.16148	237	93	56	163	0.24	-1.35735	1.03679	48.1317	193	0	3.9	0.3	0.0769231	10	1	0	1	0.10108	0	0	0	0	0	obe
25	2	18.9993	0	157.7	47.25	68.9	0	0	0	0	0	34.2	11	4.9	0.72	18	11	12	0.8	7.4	4.6	83	5.5	4.3	0.881235	182	76	76	101	0.39	-4.82606	0.396725	2.81668	104	0	4.1	1.2	0.292683	11	1	0	0	0.0259071	0	0	0	0	0	normal
40	2	24.5227	1	157.2	60.6	85.3	1	0	1	0	0	36.9	10.2	4.1	0.6	16	12	16	1	6.6	4	90	5.8	5.6	1.24444	157	151	45	87	0.39	-2.87687	0.500683	26.0521	208	0	2.7	0.3	0.111111	10	1	0	0	0.0133329	0	0	0	1	1	MD+obe
26	2	23.4864	1	159.5	59.75	91.2	1	0	0	0	0	33.1	11.1	3.5	0.52	13	9	15	0.4	6.6	4.1	87	5.6	4.9	1.05259	220	33	77	134	0.75	-4.08428	0.340383	8.54705	152	0	1.9	0.1	0.0526316	10	1	0	0	0.00320756	0	0	0	0	0	obe
29	2	19.2574	0	167.3	53.9	75.5	0	0	0	0	12.0558	27.8	10.1	4.1	0.51	13	11	14	0.7	6.2	4.3	96	5.3	5.8	1.37481	152	40	61	81	0.47	-4.07381	0.408884	2.51756	213	0	2.9	0.5	0.172414	10	1	0	0	0.00592319	0	0	0	0	0	normal
38	2	19.1196	0	153.5	45.05	74	0	1	1	0	51.7871	29.8	10.9	4.1	0.57	22	17	21	0.7	6.6	4.1	101	5.2	4.1	1.02247	193	44	80	101	0.24	-2.64058	0.680402	3.31474	132	0	4.1	0.5	0.121951	10	1	0	1	0.0494378	0	0	0	0	0	MD
56	1	23.1308	1	176	71.65	84.9	0	1	0	0	43.8281	22	17.6	4.8	0.79	20	12	18	1.1	6.5	4	94	5.2	2.3	0.533827	210	79	61	141	0.43	-1.2787	1.46962	14.2981	288	1	5.2	1.4	0.269231	19	4	0	1	0.081997	0	0	0	0	0	obe
33	2	20.5162	0	164.4	55.45	76.1	0	0	0	0	0	26.5	13.7	4.6	0.57	26	18	32	0.8	6.7	4.1	77	5.5	1.6	0.304198	140	28	64	73	0.31	-3.24647	0.763142	3.93183	164	0	2.7	0.5	0.185185	10	1	0	0	0.0519313	0	0	0	0	0	normal
31	2	20.8446	0	161.4	54.3	73.5	0	0	0	0	2.37214	34.1	8.9	4.4	0.52	15	11	15	0.5	7	4.5	81	5.2	6.3	1.26	182	106	63	98	0.59	-4.62161	0.411152	7.15269	150	0	5.9	1.7	0.288136	25	1	0	0	0.0202127	0	0	0	0	0	normal
33	1	21.0303	0	175.4	64.7	77.9	0	1	0	0	28.7446	23.3	11.1	4.2	0.61	22	19	38	0.8	6.5	4.2	88	5.5	2.7	0.586667	180	97	61	101	0.27	-3.13184	0.714832	15.1665	186	0	4.6	0.3	0.0652174	10	1	0	0	0.0616167	0	0	0	0	0	normal
45	2	21.799	0	156	53.05	72.6	0	0	1	0	0.791085	32.7	13.4	4.4	0.62	18	11	22	0.9	7.5	4.3	83	6.1	3	0.614815	238	50	95	134	0.65	-2.2999	0.746863	5.11924	118	0	3.6	0.5	0.138889	10	1	0	0	0.0229244	0	0	0	0	0	normal
48	1	31.7542	1	180.8	103.8	113.1	1	1	1	0	35.1315	24.4	13.9	7.8	0.87	22	29	39	1.2	7.2	4.3	100	5.7	7.9	1.95062	154	192	45	82	0.77	-1.04308	0.803665	90.9204	297	1	5.3	0.8	0.150943	10	4	0	1	0.114461	0	0	0	1	0	MD+obe
29	2	20.0497	0	161.2	52.1	74.8	0	0	0	0	0	29	8.5	3.2	0.44	18	17	13	1.1	6.8	4.4	77	5.3	3.8	0.722469	163	43	70	83	0.74	-4.34309	0.436564	2.74479	123	0	2.6	0.2	0.0769231	11	1	0	0	0.0163866	0	0	0	0	0	normal
31	1	24.9372	1	174	75.5	87.5	0	0	0	0	3.51315	24.1	11	5.9	0.66	15	18	41	0.6	6.4	4.4	95	5.3	8	1.87654	172	120	46	105	0.63	-3.3959	0.454778	39.8337	207	0	5.3	0.7	0.132076	10	1	0	0	0.0208441	0	0	0	0	0	obe
39	2	21.2357	0	168.3	60.15	79.4	0	0	0	0	0	18.1	11.5	4.7	0.55	13	13	18	0.9	7	4.5	86	5.4	8.8	1.86864	182	75	71	94	0.18	-2.56884	0.776887	8.35411	270	1	3.6	0.7	0.194444	10	3	0	0	0.00970786	0	0	0	0	0	normal
22	2	18.0862	0	162.4	47.7	70.5	0	0	0	0	0	26.3	10.9	5.1	0.62	15	10	12	2	7.8	5.2	83	5.6	4.9	1.0042	216	62	80	122	0.27	-4.5269	0.396788	2.23746	100	0	5.3	0.3	0.0566038	10	1	0	0	0.016974	0	0	0	0	0	normal
34	2	24.8452	1	164.4	67.15	95.3	1	0	0	0	0	22.1	8	3.6	0.5	20	13	9	0.8	6	3.4	78	5.3	3.5	0.674074	220	139	80	124	0.77	-1.67547	0.853385	27.6787	180	0	2.5	0.7	0.28	12	1	0	0	0.0246159	0	0	0	0	0	obe
53	2	25.3042	1	153.6	59.7	82.9	1	0	0	0	0	23.4	16.7	4.9	0.71	18	11	14	0.6	7	4.2	86	5.5	6	1.27407	257	71	77	166	0.89	-1.52941	1.22924	13.2752	265	1	3.2	0.6	0.1875	10	5	0	0	0.0314598	0	0	0	0	0	obe
35	2	20.4383	0	156.8	50.25	75.2	0	0	0	0	0	25.8	9.1	3.6	0.57	14	8	9	0.7	7	4.5	81	5.5	3.3	0.66	168	48	62	93	0.29	-3.0503	0.671477	2.52927	106	0	2.6	0.4	0.153846	10	1	0	0	0.00595619	0	0	0	0	0	normal
35	1	22.8379	0	163.9	61.35	80.9	0	0	0	0	4.90704	21.4	9.7	5.8	0.76	22	22	16	1	7.2	4.1	81	5.6	3	0.6	182	40	62	110	0.99	-2.73123	0.767124	5.86014	180	0	5.2	0.4	0.0769231	10	1	0	0	0.0686204	0	0	1	0	0	normal
34	2	19.5698	0	158.8	49.35	76.6	0	0	0	0	0	28.3	9.3	4.3	0.49	20	14	32	1	7.3	4.4	84	5.3	4.6	0.954074	140	28	42	100	0.24	-3.74615	0.642182	3.55366	154	0	7.7	0.7	0.0909091	10	1	0	0	0.0735262	0	0	0	0	1	normal
32	1	24.1479	1	184.5	82.2	92	1	1	0	0	87.789	31.1	15.7	7.4	0.77	21	25	78	0.8	7.3	4.7	95	5.3	5.2	1.21975	188	98	64	112	0.32	-4.5345	0.432154	49.6287	207	0	5	0.8	0.16	10	1	0	1	0.0626054	0	0	0	0	0	MD+obe
32	2	18.6811	0	167.8	52.6	80.3	1	0	0	0	0	18.9	12	3.6	0.49	16	9	8	0.5	6.7	4.3	76	5.4	2.6	0.487901	125	25	55	60	0.75	-2.26998	0.902998	1.29733	214	0	2.2	0.2	0.0909091	10	1	0	0	0.0109662	0	0	1	0	0	MD
28	1	21.2976	0	170	61.55	79.7	0	0	0	0	21.8809	29.1	11.6	7.5	0.75	23	18	22	1.8	6.8	4.6	92	4.3	3.5	0.795062	160	65	62	92	0.78	-4.19103	0.521623	8.60398	216	0	3.7	0.7	0.189189	10	1	0	0	0.0609857	0	0	0	0	0	normal
28	2	17.676	0	158.4	44.35	72.3	0	1	0	0	0	34.3	11.6	3.9	0.46	14	14	24	1	7.2	4.4	75	5.5	2.7	0.5	175	37	83	82	0.17	-5.35046	0.305441	2.336	139	0	4.3	0.8	0.186047	10	1	0	0	0.0105683	0	0	0	0	0	normal
36	2	18.2384	0	157.6	45.3	67.6	0	0	1	0	0	31.9	18.8	4.9	0.48	16	12	12	1.2	6.9	4.4	75	5.7	0.9	0.166667	153	20	77	65	0.22	-3.22959	0.521244	0.677329	118	0	3.9	0.2	0.0512821	10	1	0	0	0.0162018	0	0	0	0	0	normal
36	1	24.1564	1	160.4	62.15	83.2	0	0	1	0	14.8108	17	17.1	7.2	0.63	17	20	34	0.6	6.7	4.3	97	6.1	5	1.19753	206	181	43	134	0.34	-1.1488	0.804984	37.9525	202	0	5.7	0.5	0.0877193	10	1	0	0	0.0358473	0	0	0	1	0	MD+obe
40	2	19.5225	0	165	53.15	74.2	0	0	0	0	20.2194	34.7	11.2	4.4	0.67	14	10	13	3	6.4	4.2	83	5.6	3.4	0.69679	153	60	80	59	0.22	-4.25689	0.510339	3.37244	224	0	3.5	0.5	0.142857	10	1	0	1	0.0106446	0	0	0	0	0	normal
39	1	20.972	0	182.5	69.85	91	1	0	1	0	42.6638	18.2	9.7	6.1	0.64	21	24	24	1.1	7.8	5.2	92	5.7	5.4	1.22667	243	157	55	156	0.41	-2.06238	0.918559	28.7729	203	0	2.7	0.3	0.111111	10	1	0	1	0.0329587	0	0	0	1	0	MD
38	2	18.8205	0	163.4	50.25	74	0	1	0	0	17.5658	31.6	9	3.1	0.57	17	12	24	0.6	6.7	4.2	86	5.5	5.7	1.21037	136	57	55	66	0.32	-3.97737	0.59014	4.42739	205	0	4.2	0.5	0.119048	10	1	0	0	0.0263694	0	0	0	0	0	normal
48	1	24.5196	1	172.9	73.3	88.5	0	1	0	0	9.792	21.6	12.7	5.9	0.71	26	33	82	0.9	7.3	4.6	87	5.5	6.5	1.3963	299	131	82	196	0.32	-2.65815	1.00578	54.0863	182	0	3.7	0.9	0.243243	10	1	0	0	0.0741694	0	0	0	1	0	MD+obe
40	1	25.5098	1	168.7	72.6	91	1	0	0	0	0	24.6	17	5.9	0.85	24	19	34	1.5	7.3	4.8	90	5.6	6.2	1.37778	241	83	60	169	0.47	-2.91256	0.895281	34.6817	213	0	3.3	0.2	0.0606061	10	1	0	0	0.0599202	0	0	0	0	0	obe
30	1	22.4013	0	173.2	67.2	89.3	0	0	0	0	0	27.2	10	6.1	0.55	18	26	30	0.3	6.2	4	90	5.5	17.3	3.84444	139	121	43	74	0.49	-3.94989	0.389348	29.1963	327	1	4.4	0.5	0.113636	10	3	0	0	0.0659114	0	1	0	0	0	normal
35	1	15.4713	0	180.4	50.35	69.8	0	0	0	0	34.4169	30.6	16.1	5.9	0.76	12	9	17	1.4	7	4.5	84	5.5	1.8	0.373333	198	64	75	107	0.16	-4.5537	0.457516	1.98904	152	0	5.4	0.5	0.0925926	10	1	0	1	0.00651482	0	0	0	0	0	normal
36	2	17.8156	0	157.6	44.25	74.6	0	0	0	0	0	20	10.9	4	0.53	15	12	9	0.9	6.6	4.1	86	5.3	2.8	0.594568	115	40	51	57	0.33	-2.73683	0.779423	1.44612	170	0	6.6	1.1	0.166667	10	1	0	0	0.0236571	0	0	0	0	0	normal
32	2	16.9343	0	173.2	50.8	72.9	0	0	1	0	3.51315	17.3	8.4	5	0.52	16	5	19	0.5	6.9	4.5	93	5.7	5.3	1.21704	145	44	47	90	0.25	0.179827	1.32355	2.17322	159	0	4.3	0.4	0.0930233	10	1	0	0	0.0191033	0	0	0	0	1	MD
37	1	21.1576	0	170.7	61.65	78.8	0	1	0	0	25.0939	27	18	6.2	0.8	26	27	38	0.8	8	5.3	91	5.5	6	1.34815	222	66	73	134	0.39	-4.37185	0.685693	11.6792	194	0	2.8	0.3	0.107143	10	1	0	0	0.0579376	0	0	0	0	0	normal
33	2	22.1474	0	158.8	55.85	80.6	1	0	0	0	0	26.7	14.4	3.6	0.46	13	13	15	0.7	6.6	4.5	86	5.4	4.7	0.998025	173	37	74	88	0.57	-3.82315	0.44563	4.70151	171	0	2	0.2	0.1	10	1	0	0	0.00352425	0	0	0	0	0	normal
53	1	21.7993	0	170	63	80.9	0	1	0	0	66.4676	24.1	11.3	4.3	0.8	23	24	23	1.7	6.6	4.3	83	5.1	4.4	0.901728	253	68	71	175	0.38	-2.68712	1.03248	10.3891	244	0	3.7	0.7	0.189189	10	1	0	1	0.0681256	0	0	0	0	0	normal
38	2	17.9186	0	159	45.3	67.2	0	0	1	0	0.501879	21.8	11.4	4	0.5	18	13	14	0.8	6.7	4.4	81	5.8	4.4	0.88	182	61	92	77	0.43	-1.82188	0.870218	2.02288	173	0	5.4	0.6	0.111111	10	1	0	0	0.0382544	0	0	0	0	0	normal
66	2	25.5442	1	147.6	55.65	87.8	1	1	2	1	0	22.8	15.2	4.8	0.54	14	13	21	0.6	6.5	4.2	133	7.6	10.6	3.48099	260	199	42	184	0.72	-0.371691	1.124	42.3	324	1	3.1	0.5	0.16129	10	5	0	0	0.0170216	0	1	0	1	1	MD+DM+obe
70	1	24.752	1	162.3	65.2	90.8	1	1	1	0	33.21	23.6	19	5.6	1.06	24	15	40	1.2	7.3	4.4	93	5.7	4.5	1.03333	214	109	79	116	0.72	-0.0163106	1.83803	40.7913	168	0	2.9	0.7	0.241379	10	1	0	1	0.046436	0	0	0	0	0	MD+obe
46	2	19.6875	0	160	50.4	72.6	0	0	0	0	0	25.9	6.7	5	0.73	15	14	14	0.5	7.5	4.5	77	5.4	1.5	0.285185	188	49	77	94	0.15	-3.39866	0.712009	2.77362	188	0	3.5	0.2	0.0571429	10	1	0	0	0.0127072	0	0	0	0	0	normal
47	1	26.4332	1	172	78.2	94.1	1	1	1	0	34.1707	20.5	14.8	6.3	0.77	37	56	85	0.9	6.7	4.6	100	5.4	7.4	1.82716	226	563	39	92	0.82	-1.36817	1.13358	89.4915	323	1	4.1	1	0.243902	10	4	0	1	0.277944	0	0	0	1	1	MD+obe
65	2	21.191	0	142.2	42.85	81.4	1	0	1	0	0	27.6	18.5	4.4	0.53	24	16	16	0.8	6.6	4.2	105	6.5	2.9	0.751852	212	66	55	138	0.82	-1.02305	1.41304	7.57328	225	0	4.9	1.3	0.265306	10	1	0	0	0.0924544	0	0	0	0	0	MD
35	2	21.0886	0	162.3	55.55	81.7	1	0	1	0	20.5838	27.8	9.2	5.7	0.65	14	15	17	1.2	7.2	4.5	99	6.1	6.7	1.63778	249	257	47	157	0.59	-2.92767	0.455099	23.8472	266	1	2.9	0.4	0.137931	10	4	0	1	0.0106494	0	0	0	1	1	MD
36	1	23.6719	1	171.1	69.3	87.7	0	0	0	0	63.9495	15.2	11.3	8.7	0.83	24	29	47	0.9	6.8	4.8	94	5.4	4.8	1.11407	192	107	50	124	0.43	-2.44253	1.05553	35.6889	249	1	4.8	1.3	0.270833	10	4	0	1	0.0998921	0	0	0	0	0	obe
56	2	21.5437	0	152.8	50.3	79	0	0	1	0	0	32.2	14.5	4.2	0.7	30	16	16	1.8	7	4.5	92	5.8	3.5	0.795062	221	58	74	132	0.66	-1.74764	1.30435	6.27908	333	1	4	0.5	0.125	10	3	0	0	0.215104	0	0	0	0	0	normal
28	2	21.7852	0	168.7	62	85	1	0	0	0	4.77321	35.2	8.2	2.7	0.63	17	11	12	0.6	7.1	4.4	83	5.5	5.5	1.12716	132	59	55	59	0.38	-4.54119	0.407726	7.29792	208	0	3.1	0.7	0.225806	10	1	0	0	0.0193873	0	0	0	0	0	normal
38	1	20.9566	0	170.4	60.85	74.6	0	1	0	0	14.3196	25.7	10.5	5.5	0.69	23	17	17	2.1	7.4	4.7	91	5.2	3.5	0.78642	166	79	56	95	0.27	-3.40267	0.82481	6.417	173	0	3.9	0.3	0.0769231	10	1	0	0	0.0568826	0	0	0	0	0	normal
39	1	22.0027	0	166.3	60.85	81.4	0	1	0	0	0	17.6	15	7.1	0.88	17	20	21	1.2	7.5	4.6	85	5.2	6	1.25926	164	113	29	115	0.3	-2.64625	0.842337	15.6929	208	0	7	0.4	0.0571429	10	1	0	0	0.0451297	0	0	0	0	1	MD
22	2	17.1756	0	160.6	44.3	72.6	0	0	0	0	0	28.7	10.1	3.7	0.55	18	12	15	0.8	7.5	4.8	82	5.4	4.9	0.992099	164	32	69	86	0.23	-4.66049	0.398311	1.38905	140	0	5.2	0.3	0.0576923	10	1	0	0	0.0345692	0	0	0	0	0	normal
29	1	25.7891	1	175.3	79.25	94.8	1	1	0	0	10.0376	27.9	15.3	6.6	0.76	26	39	29	1.5	7.5	4.9	93	5.3	3.6	0.826667	152	144	41	89	0.32	-4.37883	0.432748	50.4507	215	0	2.8	0.3	0.107143	10	1	0	0	0.0618869	0	0	0	0	0	MD+obe
31	1	24.1426	1	177.6	76.15	92.1	1	0	1	0	14.7211	29.7	14.5	6.8	0.77	20	35	86	1	7.7	4.8	87	5.7	3.1	0.665926	230	99	57	150	0.34	-3.59188	0.352859	51.7366	235	0	3	0.3	0.1	10	1	0	0	0.0357682	0	0	0	0	0	MD+obe
66	2	20.5816	0	167	57.4	88.3	1	0	1	0	0	25	13.7	4.9	0.75	20	13	20	0.6	7	4.6	89	5.7	7.5	1.64815	254	173	53	170	1.35	-0.931253	1.46441	24.191	278	1	3.3	0.7	0.212121	10	5	0	0	0.0489856	0	0	0	1	0	MD
69	1	21.6913	0	166.8	60.35	86.8	0	1	1	0	2.02188	21.4	13.4	6.3	0.72	25	33	29	0.7	7.1	4.6	113	6	7.5	2.09259	154	134	47	79	1	-1.02102	1.4032	26.035	230	0	4.2	0.6	0.142857	10	1	0	0	0.0892508	0	0	0	0	0	MD
35	1	23.7009	1	175.2	72.75	87.9	0	0	0	0	0.585525	26.6	13.8	5.6	0.8	18	15	26	1	6.7	4.3	91	5.6	4	0.898765	172	51	66	95	0.15	-3.26012	0.611524	15.3744	187	0	5.6	0.8	0.142857	10	1	0	0	0.0411164	0	0	0	0	0	obe
35	2	16.4119	0	159.4	41.7	63.8	0	0	0	0	0	31.7	6.5	4.8	0.54	21	11	13	1	7.1	4.7	83	5.4	5.4	1.10667	211	59	87	113	0.25	-4.17028	0.699088	1.26819	260	1	2.6	0.2	0.0769231	10	3	0	0	0.0401418	0	0	0	0	0	normal
31	1	19.2112	0	174.8	58.7	72.5	0	1	0	0	10.0376	26.4	9.6	4.1	0.78	17	9	16	0.8	7.4	4.4	83	5.6	2.3	0.471358	134	68	43	76	0.61	-3.18814	0.665404	3.84115	166	0	3	0.5	0.166667	10	1	0	0	0.0166863	0	0	0	0	0	normal
37	1	24.6778	1	163.6	66.05	87.7	0	1	2	1	84.3908	32.7	11.2	6.6	0.77	17	24	74	1.4	7.5	4.8	142	7.7	0.9	0.315556	244	234	52	152	0.51	-3.57404	0.392642	65.0799	266	1	3.4	0.6	0.176471	10	4	0	1	0.0275598	0	0	0	1	0	MD+DM+obe
37	2	20.2999	0	167.2	56.75	82.7	1	0	0	0	0.23421	28.9	10.2	4.4	0.49	13	7	12	0.4	7.3	4.2	89	5.4	5.3	1.16469	161	32	59	89	0.58	-3.08824	0.629069	3.06733	223	0	2.6	0.2	0.0769231	10	1	0	0	0.00547621	0	0	0	0	0	normal
37	1	19.8291	0	168.8	56.5	73.8	0	0	0	0	34.1707	30.6	12.8	6.5	0.72	16	13	22	0.7	6.6	4.4	82	5.6	1.6	0.323951	165	61	60	94	0.17	-4.1056	0.536573	5.0196	158	0	5.2	0.9	0.173077	10	1	0	1	0.023265	0	0	0	0	0	normal
35	2	24.2694	1	162.2	63.85	85.8	1	0	1	0	1.11375	27.3	12	3.4	0.47	20	21	55	1.2	7.4	4.6	95	5.7	9.1	2.13457	231	151	57	146	0.79	-2.61082	0.559533	45.8739	302	1	2.9	0.4	0.137931	10	5	0	0	0.0500637	0	0	0	1	0	MD+obe
40	1	24.78	1	164.8	67.3	84.6	0	0	1	0	52.6973	23.4	12.4	6.1	0.72	25	21	81	0.6	6.7	4.4	97	5.8	5.6	1.34123	160	44	66	80	0.22	-1.50311	0.932555	25.8221	275	1	8.4	0.8	0.0952381	10	4	0	1	0.20561	0	0	0	0	0	obe
38	2	27.1101	1	152.2	62.8	91.9	1	0	1	0	0	30.8	12.2	4.4	0.56	13	17	38	0.5	6.8	3.9	79	5.9	8.3	1.61901	192	155	47	113	0.56	-2.4116	0.389002	57.7414	301	1	12.6	1.3	0.103175	10	5	0	0	0.0438236	0	0	1	1	1	MD+obe
33	2	19.3927	0	159.2	49.15	78.8	0	0	0	0	0	22.8	11.1	3.2	0.55	20	15	11	0.9	6.7	4	73	5.4	3.2	0.57679	138	31	47	80	0.24	-2.91509	0.747418	2.0258	202	0	7.2	1.8	0.25	10	1	0	0	0.0770241	0	0	0	0	1	normal
49	1	21.4782	0	164.4	58.05	83.4	0	1	0	0	38.4727	39.1	9.1	5.5	0.81	18	15	22	1.5	6.9	4.4	93	5.3	2.8	0.642963	184	56	70	103	0.31	-4.64205	0.582433	9.24738	262	1	3.3	0.3	0.0909091	10	2	0	1	0.0319604	0	0	0	0	0	normal
30	2	18.1609	0	160.1	46.55	73.8	0	0	0	0	1.11375	25.9	8.9	4	0.57	17	13	14	1.7	6.9	4.4	78	5.2	3.3	0.635556	171	39	71	91	0.29	-3.83426	0.546133	1.93976	181	0	3.8	0.4	0.105263	10	1	0	0	0.0221537	0	0	0	0	0	normal
33	2	22.1118	0	158	55.2	82.4	1	0	1	0	0	18.8	14.1	5.1	0.63	16	17	12	1.1	6.9	4.4	86	5.8	3.4	0.721975	202	92	55	126	0.93	-1.66172	0.681164	9.87825	214	0	3.8	1	0.263158	11	1	0	0	0.0195103	0	0	0	0	0	MD
20	1	20.8877	0	170.4	60.65	78.8	0	0	0	0	54.2337	22.7	13.9	7.8	0.93	16	9	21	1.8	7.5	4.9	84	5.1	5.7	1.18222	155	50	63	77	0.43	-3.39655	0.469897	6.00258	186	0	7.1	1.7	0.239437	11	1	0	1	0.0342976	0	0	0	0	0	normal
36	1	23.1381	1	170.8	67.5	88.4	0	0	1	0	21.914	25.1	13.9	8.3	0.84	21	27	70	0.5	7.2	4.6	111	5.9	10.9	2.98741	177	243	37	110	0.98	-2.56702	0.57965	60.8665	296	1	4.4	0.4	0.0909091	10	5	0	0	0.0840065	0	1	0	1	1	MD+obe
44	1	30.93	1	178.5	98.55	116.7	1	0	1	0	0	21.7	12.3	7	0.72	16	20	37	0.9	7.3	4.6	90	5.9	7.1	1.57778	240	340	40	136	0.48	-1.07458	0.725434	94.72	368	1	4.6	1.2	0.26087	10	5	0	0	0.066129	0	0	0	1	0	MD+obe
40	2	19.2838	0	163.5	51.55	78.8	0	1	1	0	0	30.1	11.5	4.4	0.67	16	10	20	0.9	7	4.3	85	5.7	5.7	1.1963	201	135	61	114	0.52	-2.41932	0.672378	11.2797	114	0	5.5	0.4	0.0727273	10	1	0	0	0.0231405	0	0	0	0	0	MD
39	1	24.3627	1	168.9	69.5	86.8	0	0	0	0	5.01879	20.8	11.1	5	0.84	17	19	19	0.9	7.1	4.3	92	5.5	6.9	1.56741	196	147	44	128	0.69	-2.59812	0.731263	29.1483	243	0	3.6	0.3	0.0833333	10	1	0	0	0.0260524	0	0	0	0	0	obe
38	2	20.4741	0	163.9	55	78.9	0	0	1	0	0	29	14.1	5.6	0.59	16	13	12	1	6.9	4.2	86	5.7	2.7	0.573333	205	26	68	123	0.26	-2.53797	0.581479	2.12843	199	0	5.8	0.8	0.137931	10	1	0	0	0.0288683	0	0	0	0	0	normal
22	2	19.5938	0	158.3	49.1	74.1	0	0	0	0	3.6413	31.2	9.8	5	0.61	17	10	13	0.7	6.9	4.5	86	5.5	5.3	1.12543	184	143	51	104	0.4	-4.36218	0.379068	7.42662	159	0	4.3	0.7	0.162791	10	1	0	0	0.0239888	0	0	0	0	0	normal
50	2	18.8193	0	160.7	48.6	71.7	0	0	1	0	3.51315	29.6	11.4	3.5	0.64	18	10	15	1	7.1	4.4	87	5.7	2.9	0.622963	213	49	90	114	0.3	-1.89598	0.961503	2.47052	204	0	3.8	0.2	0.0526316	10	1	0	0	0.0289617	0	0	0	0	0	normal
34	1	20.7067	0	175.6	63.85	81.4	0	0	1	0	5.01879	22.3	11.8	5.5	1.06	22	16	26	1.4	7	5	81	5.7	2.4	0.48	190	64	61	114	0.3	-2.17832	0.838565	9.53638	155	0	5	1.2	0.24	12	1	0	0	0.0626132	0	0	0	0	0	normal
42	2	21.3686	0	152.2	49.5	80.9	1	0	0	0	19.0197	39.7	9.1	3.3	0.56	16	10	11	0.9	7.3	4.4	88	5.5	3.9	0.847407	229	79	84	130	0.48	-4.59335	0.535277	6.90552	194	0	2.4	0.2	0.0833333	10	1	0	0	0.0112588	0	0	0	0	0	normal
32	1	18.0901	0	170.6	52.65	71.8	0	0	0	0	0	35.1	9.6	5.1	0.67	19	18	36	0.8	6.9	4.6	90	5.4	3	0.666667	191	135	54	106	0.36	-5.34453	0.408282	10.18	218	0	4	1.1	0.275	12	1	0	0	0.0383218	0	0	0	0	0	normal
32	2	18.1834	0	153.6	42.9	72.6	0	0	0	0	0	25.7	8.6	3.5	0.53	17	9	11	1.1	7.3	4.4	83	5.6	4.5	0.922222	162	54	74	79	0.32	-3.15676	0.705577	2.09075	116	0	3.7	0.2	0.0540541	10	1	0	0	0.0192257	0	0	0	0	0	normal
57	1	25.1696	1	162.3	66.3	84.3	0	1	1	0	39.168	29	12.9	6.8	0.73	32	25	96	0.8	6.8	4.3	105	5.5	3.8	0.985185	183	109	64	94	0.41	-1.41086	1.25793	49.2384	273	1	4.5	0.4	0.0888889	10	4	0	1	0.185798	0	0	0	0	0	MD+obe
34	2	23.0295	1	147.2	49.9	80.6	1	0	0	0	50.1879	26	10.8	3.5	0.61	13	14	20	0.6	7.1	4.5	81	5.2	7.2	1.44	140	74	54	68	0.45	-3.68294	0.454344	11.7182	203	0	2.3	0.2	0.0869565	10	1	0	1	0.00447173	0	0	0	0	0	obe
26	2	28.3789	1	160	72.65	97.6	1	0	0	0	8.92385	27.7	10.5	5.7	0.58	13	14	19	0.5	7.1	4.2	87	5.4	12.6	2.70667	165	82	50	99	0.66	-3.4991	0.326117	42.2182	361	1	3.4	0.6	0.176471	10	5	0	0	0.0187364	0	1	0	0	0	MD+obe
22	2	18.3961	0	161.7	48.1	66.1	0	0	0	0	0	27.3	9.2	3.8	0.5	11	7	12	0.6	6.4	4.1	77	5.2	3.8	0.722469	148	49	67	68	0.25	-3.83106	0.335045	1.48971	166	0	4.9	0.4	0.0816327	10	1	0	0	0.00374946	0	0	0	0	0	normal
38	2	17.7706	0	158.6	44.7	70.3	0	0	1	0	0	20.1	12.3	2.5	0.64	16	11	12	1.1	6.7	4.5	76	5.7	3.8	0.713086	171	34	87	83	0.3	-1.61157	0.912034	1.20781	135	0	6.7	1.9	0.283582	12	1	0	0	0.0291548	0	0	0	0	0	normal
71	2	22.5144	0	161.4	58.65	82.6	1	0	1	0	0	23.5	18.8	3.7	0.72	17	12	9	0.8	6.7	4.4	102	5.8	8.8	2.2163	193	71	71	105	0.46	-0.358144	1.48268	6.92832	241	0	2.8	0.4	0.142857	10	1	0	0	0.01985	0	0	0	1	1	MD
28	2	23.0215	1	164.9	62.6	84.3	1	0	0	0	43.6956	31.1	7.3	4.5	0.5	18	12	14	1.5	7.1	4.7	84	4.9	6.4	1.32741	166	109	57	94	0.6	-4.13498	0.467821	15.298	117	0	3.3	0.3	0.0909091	10	1	0	1	0.0209065	0	0	0	0	0	obe
31	1	24.3492	1	171.6	71.7	83	0	0	0	0	58.9016	21.8	15.2	8.5	0.84	26	39	81	0.8	7.2	4.8	90	5.3	5.7	1.26667	228	95	63	149	0.62	-3.58118	0.592033	38.5468	185	0	3.8	0.5	0.131579	10	1	0	1	0.0767219	0	0	0	0	0	obe
36	2	21.3291	0	160.8	55.15	86.4	1	0	0	0	8.96014	23.1	7.7	4.5	0.51	16	12	16	0.5	7	4.6	82	5.6	7	1.41728	168	103	69	76	0.67	-3.05706	0.719813	14.2652	145	0	2.7	0.3	0.111111	10	1	0	0	0.0114034	0	0	0	0	0	normal
50	2	18.8412	0	155.4	45.5	74.5	0	0	0	0	0	23.9	13.9	2.7	0.53	19	18	19	0.7	6.9	4.2	90	5.6	4.6	1.02222	217	47	67	139	1.62	-2.88792	0.936892	3.2475	214	0	3.5	0.3	0.0857143	10	1	0	0	0.0329126	0	0	0	0	0	normal
40	2	18.8275	0	160.5	48.5	74.5	0	0	0	0	0	21.4	9.6	3.1	0.56	18	14	27	0.6	6.4	4.2	80	5.2	5.2	1.02716	257	56	117	131	0.52	-2.70636	0.899197	4.84799	163	0	3.5	0.6	0.171429	10	1	0	0	0.0238691	0	0	0	0	0	normal
35	1	24.3597	1	176.4	75.8	86	0	0	0	0	35.1315	27.3	12.5	6.4	0.69	20	29	45	0.6	6.8	4.5	87	5.4	5.7	1.22444	205	81	51	137	0.66	-3.92643	0.476142	29.3197	100	0	3.2	0.4	0.125	10	1	0	1	0.0280906	0	0	0	0	0	obe
46	2	20.2222	0	157.4	50.1	70.4	0	0	0	0	0	23.3	10.5	3.5	0.62	16	11	20	1	7.1	4.3	81	5.4	2.5	0.5	157	33	64	91	0.42	-2.49911	0.952414	2.3665	145	0	3.6	0.4	0.111111	10	1	0	0	0.0154503	0	0	0	0	0	normal
46	2	17.8946	0	161.2	46.5	67.5	0	0	0	0	1.3938	24.2	12.8	5	0.7	17	8	13	1.6	6.8	4	85	5.4	3.7	0.776543	192	84	98	80	0.2	-1.97315	1.14247	2.61873	208	0	4.5	0.9	0.2	10	1	0	0	0.0286149	0	0	0	0	0	normal
42	2	20.0875	0	152.8	46.9	76.8	0	0	0	0	0	28.7	9.8	2.9	0.49	13	11	18	1.2	6.9	4.5	78	5.4	3.3	0.635556	202	80	73	116	0.72	-3.76377	0.573607	6.71649	224	0	3	0.3	0.1	10	1	0	0	0.00640184	0	0	0	0	0	normal
64	2	18.6374	0	146.5	40	72.6	0	0	0	0	17.5658	25.5	10.1	4.5	0.46	23	17	21	0.6	6.8	4	76	5.3	3.6	0.675556	174	163	55	91	0.66	-2.17067	1.40005	9.39532	184	0	2.6	0.2	0.0769231	10	1	0	0	0.0386396	0	0	0	1	0	normal
31	2	27.5175	1	154.4	65.6	96.9	1	0	1	0	0	31.8	7.2	5.2	0.42	21	23	36	0.4	7.2	4.1	91	5.7	9.7	2.17951	158	83	38	98	1.56	-2.74744	0.426864	49.9939	291	1	3.5	0.6	0.171429	10	5	0	0	0.0648671	0	0	0	0	1	MD+obe
44	2	18.9762	0	164.5	51.35	75.8	0	0	0	0	3.59368	18.7	10.3	4.5	0.52	13	13	10	0.6	6.7	4.2	92	5.3	4.9	1.11309	184	48	67	107	0.43	-2.47624	0.848365	2.30358	143	0	2.7	0.5	0.185185	10	1	0	0	0.00459278	0	0	0	0	0	normal
38	2	19.4636	0	154.4	46.4	72.1	0	1	0	0	26.2637	32.6	9.4	4.3	0.6	15	10	15	0.8	7.4	4.6	87	5.5	4.5	0.966667	221	70	74	139	0.54	-4.22842	0.552914	3.82334	198	0	3.9	0.7	0.179487	10	1	0	1	0.0146685	0	0	0	0	0	normal
23	1	24.1364	1	162.2	63.5	85	0	0	0	0	0	28.9	16.5	6.2	0.87	21	38	19	1	7.4	4.9	90	5.6	3.3	0.733333	190	78	50	119	0.35	-4.99908	0.271117	16.5344	272	1	4.4	0.8	0.181818	10	5	0	0	0.0728522	0	0	0	0	0	obe
36	1	26.7582	1	177.6	84.4	99.7	1	1	0	0	1.34796	26.2	15.9	6.8	0.78	90	217	47	1.5	7.5	5	89	5.4	6.3	1.38444	224	65	56	155	0.3	-4.12313	0.839487	50.0271	330	1	9.5	1.6	0.168421	10	5	0	0	0.733308	1	0	0	0	0	MD+obe
35	2	19.7831	0	157.3	48.95	73.9	0	1	0	0	0	23.5	10.9	3.9	0.51	22	19	23	0.7	7.5	4.3	81	5.1	5.8	1.16	187	38	85	91	1.46	-3.26707	0.751703	3.35517	227	0	4.9	0.7	0.142857	10	1	0	0	0.0747684	0	0	0	0	0	normal
39	2	20.9449	0	161.9	54.9	75.6	0	0	0	0	0	25.1	9.9	5.1	0.51	15	10	16	0.9	6.7	4.3	77	5.5	5	0.950617	187	64	66	108	0.6	-2.87918	0.737025	5.35186	199	0	3	0.4	0.133333	10	1	0	0	0.0111527	0	0	0	0	0	normal
59	2	21.8864	0	163	58.15	85.9	1	0	1	0	35.1315	28.8	15.8	5.5	0.58	31	37	48	0.8	6.9	4.4	101	5.7	3.7	0.922716	228	97	109	94	0.33	-2.12322	1.04405	26.681	215	0	4	0.9	0.225	18	1	0	1	0.125183	0	0	0	0	0	MD
46	2	24.3207	1	170.8	70.95	91.6	1	0	1	0	0	23.7	11.6	4.7	0.65	17	15	13	0.7	6.8	4.1	87	5.7	6.9	1.48222	211	133	54	135	0.91	-1.22185	0.851947	26.7473	290	1	4.6	0.6	0.130435	10	4	1	0	0.0434425	0	0	0	0	0	MD+obe
56	2	20.6079	0	161.8	53.95	73	0	0	0	0	0	22.3	17.1	4	0.7	21	20	15	0.8	7	4.3	81	5.6	3.5	0.7	211	63	74	123	0.52	-2.36335	1.1792	4.2342	203	0	4	0.7	0.175	10	1	0	0	0.0493396	0	0	0	0	0	normal
34	2	20.7857	0	157.1	51.3	75.1	0	0	0	0	11.9606	22.8	6.2	4	0.58	20	15	30	0.9	6.9	4.5	91	5.4	8.1	1.82	151	70	66	69	0.44	-3.07714	0.770067	8.43538	156	0	3.9	0.5	0.128205	13	1	0	0	0.0370487	0	0	0	0	0	normal
34	1	23.2401	1	173.8	70.2	89.7	0	0	0	0	15.0564	27.4	13.8	6.4	0.68	25	19	43	1.1	7	4.9	90	5.4	3.8	0.844444	196	210	62	101	0.51	-3.7258	0.711691	50.8951	194	0	5.1	0.8	0.156863	10	1	0	0	0.0958253	0	0	0	1	0	obe
34	1	22.7248	0	178.8	72.65	86.9	0	0	1	0	16.7835	22.8	15.3	4.9	0.77	17	14	18	0.7	6.9	4.4	93	5.7	6.8	1.56148	175	46	77	89	0.23	-1.81672	0.677531	9.47845	269	1	4.5	1.1	0.244444	10	3	0	0	0.0374567	0	0	0	0	0	normal
29	1	23.947	1	165.7	65.75	85.2	0	0	1	0	67.0177	35	13	7.3	0.66	17	22	51	0.4	6.6	4.5	86	5.8	3.2	0.679506	245	201	60	154	0.73	-3.97598	0.300308	49.4083	213	0	5.3	0.7	0.132076	10	1	0	1	0.0344885	0	0	0	1	0	MD+obe
47	1	21.8339	0	170	63.1	80.5	0	1	1	0	18.8734	28.3	20.3	6.5	0.82	23	22	31	1	7.4	4.5	94	5.7	5.7	1.32296	186	58	66	110	0.46	-2.36761	0.814382	10.8285	233	0	2.8	0.3	0.107143	10	1	0	0	0.0490786	0	0	1	0	0	MD
32	1	24.4616	1	173.4	73.55	86.9	0	0	0	0	0.45696	26.1	15	5.5	0.76	21	23	18	1	7.2	4.5	89	5.5	6.4	1.40642	178	95	49	111	0.85	-3.6507	0.536865	21.0152	100	0	3.1	0.3	0.0967742	11	1	0	0	0.0314596	0	0	0	0	0	obe
32	2	24.1631	1	160.7	62.4	87.7	1	0	0	0	0	27.2	6.4	2.9	0.47	20	25	14	0.7	6.7	4.2	79	5.3	5.7	1.11185	164	96	58	82	2.25	-3.73567	0.470588	18.3388	240	0	2.9	0.1	0.0344828	10	1	0	0	0.0352964	0	0	0	0	0	obe
50	2	22.2689	0	152	51.45	74.7	0	0	1	0	23.8661	24.3	12.2	3.1	0.47	20	9	14	0.8	6.9	4.3	95	5.9	5.1	1.1963	192	84	73	104	0.44	-0.398726	1.37174	7.08888	204	0	2.6	0.2	0.0769231	10	1	0	1	0.0274708	0	0	0	0	0	normal
48	2	18.3668	0	159.2	46.55	73.7	0	1	0	0	0	47.2	10.9	3.6	0.74	14	9	11	0.4	7.2	4.3	89	5.6	2.5	0.549383	230	68	97	123	0.52	-5.60652	0.474576	2.81123	229	0	4.8	0.5	0.104167	10	1	0	0	0.0151637	0	0	0	0	0	normal
42	1	32.0754	1	166.2	88.6	100.5	1	1	1	0	36.1675	29.1	12	6.3	0.84	30	37	57	1.1	7.1	4.6	105	5.4	7.7	1.9963	229	110	59	148	0.74	-1.99221	0.711831	80.5721	301	1	6.6	1.2	0.181818	10	4	0	1	0.265919	0	0	0	0	0	MD+obe
38	2	19.7454	0	154.2	46.95	76.4	0	0	0	0	0.22275	28.6	11.8	4.4	0.57	14	8	22	0.9	6.7	4.2	87	5.4	6.6	1.41778	224	48	76	134	0.4	-3.17043	0.657659	4.55397	167	0	5.5	1.1	0.2	12	1	0	0	0.0144364	0	0	0	0	0	normal
37	2	21.5123	0	154.8	51.55	79.8	0	0	0	0	1.11375	37.5	9.5	3.6	0.51	16	12	12	0.6	7.6	4.5	80	5.6	4.9	0.967901	246	71	73	164	0.57	-4.80884	0.455722	6.42303	195	0	3.6	0.3	0.0833333	10	1	0	0	0.0173201	0	0	0	0	0	normal
38	2	24.4701	1	167.8	68.9	96	1	1	1	0	4.2515	30.3	5.6	5.3	0.47	22	27	30	0.6	7.4	4.3	88	5.7	14.3	3.10716	272	177	50	191	0.42	-2.80915	0.530984	52.9782	382	1	4.9	0.6	0.122449	10	5	0	0	0.206848	0	1	0	1	0	MD+obe
46	1	22.874	0	165.1	62.35	82.6	0	1	0	0	12.0558	33.7	10.5	7.3	0.79	25	37	67	0.8	6.9	4.2	88	5.5	5.3	1.1516	198	117	57	119	0.95	-4.30692	0.561005	34.7422	195	0	3.8	0.5	0.131579	10	1	0	0	0.0720035	0	0	0	0	0	normal
58	2	21.7546	0	160.8	56.25	81.1	1	1	1	0	10.0887	25.4	13.3	4.6	0.62	27	24	34	0.6	7.3	4.6	100	5.3	6.1	1.50617	263	97	102	148	0.9	-1.57832	1.2585	17.782	275	1	2.9	0.5	0.172414	10	5	0	0	0.0909569	0	0	0	0	0	MD
37	1	23.9941	1	175.2	73.65	95.3	1	0	1	0	21.6685	28.9	15.5	8.9	0.97	22	31	140	1	7.4	4.6	104	5.6	6.1	1.56642	219	182	67	126	0.62	-3.01097	0.505878	75.9255	119	0	3.2	0.2	0.0625	10	1	0	0	0.037765	0	0	0	1	0	MD+obe
37	2	20.4019	0	156	49.65	75.3	0	0	0	0	17.5658	22.8	8.7	2.2	0.54	22	11	23	0.6	7	4.3	88	5.1	3	0.651852	185	40	75	99	0.47	-2.21022	1.07645	4.10341	275	1	4.4	0.7	0.159091	11	3	0	0	0.0840339	0	0	0	0	0	normal
46	1	23.3032	1	171.7	68.7	85.8	0	0	1	0	2.50939	32	17.5	4.9	0.79	20	23	15	0.5	6.7	4.3	86	5.9	4.8	1.01926	202	57	61	129	0.31	-2.78963	0.599479	10.3304	288	1	4.9	1.2	0.244898	10	5	0	0	0.0773363	0	0	0	0	0	obe
46	2	21.9827	0	157.6	54.6	84.5	1	0	1	0	4.455	25.9	8.3	5.1	0.58	19	17	20	0.5	7.3	4	90	5.7	6.4	1.42222	230	228	70	121	0.37	-1.67716	0.818441	29.1976	150	0	4.3	0.5	0.116279	10	1	0	0	0.03452	0	0	0	1	0	MD
22	2	22.4924	0	158	56.15	77.9	0	0	0	0	0	29.4	10.2	3.6	0.58	11	9	14	0.7	6.6	4.2	92	5.3	7.4	1.68099	194	46	65	116	0.21	-4.13072	0.274376	4.99108	163	0	4.7	0.5	0.106383	10	1	0	0	0.00356345	0	0	0	0	0	normal
25	2	22.5833	0	153.7	53.35	78	0	0	0	0	0.23421	32.2	13.8	3.9	0.57	15	11	15	0.7	7.1	4.7	88	5.5	6	1.3037	214	52	67	133	0.74	-4.56517	0.351139	5.94119	242	0	4.5	0.4	0.0888889	11	1	0	0	0.0201608	0	0	0	0	0	normal
34	2	23.7224	1	161.6	61.95	89.1	1	0	1	0	0	25.7	9.8	3.3	0.47	14	14	18	0.5	6.8	4.2	100	5.9	8.8	2.17284	140	31	61	69	0.36	-2.18009	0.495005	8.49116	259	1	6.1	0.7	0.114754	10	5	0	0	0.0224357	0	0	0	0	0	MD+obe
66	2	20.2344	0	154.5	48.3	75	0	1	1	0	0	30.2	12.6	4.3	0.63	17	13	18	0.8	6.6	4	90	5.7	3.6	0.8	203	66	78	116	0.36	-1.47235	1.03042	5.26805	181	0	7.3	1.1	0.150685	11	1	0	0	0.0435728	0	0	0	0	0	MD
31	2	20.3062	0	150.1	45.75	74.6	0	1	0	0	20.907	17.3	7.3	3.7	0.64	20	8	16	0.8	6.7	3.9	86	5.5	1.3	0.276049	150	86	71	60	0.51	-0.967213	1.26707	6.10586	102	0	4.1	0.6	0.146342	10	1	0	1	0.0363682	0	0	0	0	0	normal
32	2	21.243	0	158.4	53.3	77.2	0	0	0	0	0	33.3	9.3	4.9	0.61	17	12	12	1.1	7	4.3	83	5.3	3.4	0.69679	178	48	61	109	0.3	-4.25865	0.471589	3.81549	129	0	6.1	0.8	0.131148	10	1	0	0	0.0328768	0	0	0	0	0	normal
55	2	22.0893	0	155.7	53.55	82.2	1	0	0	0	18.5037	26.4	10	4.2	0.58	19	15	20	1	6.8	4.2	89	5.4	3.9	0.857037	223	97	66	141	0.43	-2.5136	1.02204	14.0959	309	1	3.4	0.4	0.117647	10	3	0	0	0.0527828	0	0	0	0	0	normal
58	1	24.3323	1	171.3	71.4	96.5	1	0	1	0	17.136	26.8	15.9	7.1	0.8	29	44	106	0.9	7.5	4.7	100	6	7.4	1.82716	241	147	72	147	0.84	-2.04526	0.946161	70.1808	180	0	4.4	0.7	0.159091	10	1	0	0	0.109846	0	0	0	0	0	MD+obe
43	1	20.0025	0	169.4	57.4	75.2	0	0	1	0	10.9239	20	20.4	6.7	0.91	19	22	16	0.9	7.3	4.9	106	5.9	3.5	0.916049	214	79	62	138	0.44	-2.05276	0.870925	5.6028	146	0	4.1	1.1	0.268293	16	1	0	0	0.0326398	0	0	0	0	0	normal
32	2	15.5472	0	160.6	40.1	64.9	0	0	0	0	0	16.1	10.3	4	0.62	25	17	27	1.4	7.7	4.4	86	5.6	3.9	0.828148	169	63	70	88	0.36	-2.57068	1.20515	2.12605	112	0	4.6	0.3	0.0652174	10	1	0	0	0.0750386	0	0	0	0	0	normal
43	1	19.4736	0	166.6	54.05	75.7	0	0	1	0	0	27.8	12.7	5.5	0.8	21	18	46	2.7	7.3	4.8	91	5.7	3.2	0.719012	219	59	98	111	0.13	-2.75048	0.765608	8.3845	230	0	5.6	0.9	0.160714	10	1	0	0	0.0760489	0	0	0	0	0	normal
34	1	20.7356	0	183.8	70.05	88.8	0	0	1	0	15.0564	19.8	12	6	0.78	15	12	15	0.9	7.1	4.8	103	5.4	4.6	1.16988	148	81	50	81	0.44	-1.84235	0.743557	11.67	282	1	3.8	1.1	0.289474	10	3	0	0	0.0209381	0	0	0	0	0	normal
21	2	30.6667	1	165.7	84.2	93.6	1	0	1	0	3.34125	33.4	12.3	4.7	0.49	12	12	21	0.3	7.5	4.2	124	5.9	20.3	6.21531	191	92	43	132	0.65	-3.00933	0.217803	49.3426	238	0	6.5	1	0.153846	10	1	0	0	0.0103172	0	1	0	0	1	MD+obe
30	2	18.456	0	158.9	46.6	76.9	0	0	0	0	7.52818	30.8	12.6	3.8	0.58	21	19	14	0.5	7.3	4.4	82	5.5	3.3	0.668148	182	37	72	104	0.3	-4.64392	0.469259	2.25797	154	0	5.7	1.6	0.280702	11	1	0	0	0.0626886	0	0	0	0	0	normal
45	2	20.0865	0	160.2	51.55	79.5	0	0	1	0	0	29.9	12.4	4.9	0.69	15	11	16	1	7.4	4.3	98	5.9	3.7	0.895309	172	86	46	108	0.31	-2.36687	0.680669	7.55944	225	0	5.2	0.9	0.173077	10	1	0	0	0.0218183	0	0	0	0	1	MD
37	1	22.1532	0	170.5	64.4	79	0	1	1	0	1.17105	27.2	11.8	6.4	0.79	21	27	22	1.7	7.5	4.9	99	5.9	3.4	0.831111	234	64	74	152	0.62	-3.0936	0.549756	9.14617	227	0	4	0.8	0.2	10	1	0	0	0.0536664	0	0	0	0	0	MD
45	2	18.6258	0	161.2	48.4	73.6	0	1	0	0	6.72375	32.3	23.8	4.1	0.5	25	19	18	0.6	7.1	4	89	5.3	3.4	0.74716	212	42	78	123	0.41	-3.79554	0.799049	2.61368	171	0	4.4	1	0.227273	11	1	0	0	0.0784441	0	0	0	0	0	normal
43	1	24.7487	1	180.8	80.9	94.8	1	1	0	0	37.6316	22.7	15.4	5	0.76	29	33	137	0.5	7.4	4.7	87	5.3	8.5	1.82593	174	150	40	104	0.38	-2.94063	0.956277	73.6362	223	0	7.9	1.3	0.164557	11	1	0	1	0.209783	0	0	0	1	0	MD+obe
38	2	19.7765	0	168.5	56.15	79.9	0	0	1	0	0	30.1	8	3.1	0.53	13	8	8	0.6	7	4.2	80	5.8	4.4	0.869136	153	45	73	73	0.54	-2.35626	0.58025	2.55665	121	0	4	1.1	0.275	17	1	0	0	0.00676791	0	0	0	0	0	normal
54	2	21.8118	0	148.5	48.1	83.3	1	1	1	0	0	30	13.5	6.5	0.5	24	36	36	0.7	6.6	4.2	100	6	14.4	3.55556	232	241	50	124	0.89	-2.50869	0.72	37.7946	275	1	5.2	0.9	0.173077	10	5	0	0	0.122363	0	1	0	1	1	MD
29	1	21.4644	0	177.4	67.55	76.3	0	0	0	0	0	27.4	9	3.2	0.85	16	16	15	1.4	7.3	4.7	83	5.4	3.5	0.717284	151	59	56	81	0.24	-4.25835	0.423358	5.2786	205	0	7.4	0.4	0.0540541	11	1	0	0	0.0378513	0	0	0	0	0	normal
37	1	25.7755	1	171.6	75.9	90.9	1	0	0	0	17.0967	28.1	14.6	6.2	0.85	19	17	15	0.8	6.8	4.5	90	5.6	6.8	1.51111	172	95	42	108	0.61	-3.39963	0.606771	25.7256	255	1	2.9	0.5	0.172414	10	5	0	0	0.0322557	0	0	0	0	0	obe
40	2	26.1587	1	164.4	70.7	89.1	1	0	0	0	0	29.3	14.9	3.6	0.59	21	40	10	0.5	7	4.3	85	5.5	4.5	0.944444	135	31	42	83	0.63	-3.86333	0.453296	7.86525	229	0	3.7	0.3	0.0810811	10	1	0	0	0.0499767	0	0	0	0	1	MD+obe
36	2	19.5277	0	164.2	52.65	77.8	0	0	0	0	0	38.8	6.6	2	0.47	12	14	11	0.5	6.2	3.5	79	5.3	3.6	0.702222	123	46	53	61	0.42	-5.01282	0.297569	2.82815	119	0	4.8	1.3	0.270833	10	1	0	0	0.00547673	0	0	1	0	0	normal
38	2	18.6304	0	157.9	46.45	73.8	0	0	0	0	17.5658	21.3	14.1	4.5	0.56	19	18	17	0.7	7	4.3	83	5.4	3.1	0.635309	195	62	116	63	0.28	-3.07975	0.798953	3.63837	193	0	6.3	0.9	0.142857	11	1	0	0	0.0562019	0	0	0	0	0	normal
38	1	19.5726	0	173.4	58.85	75.4	0	0	0	0	52.6973	19.5	11.4	5.6	0.8	20	25	52	0.9	7.2	4.5	81	5.4	4.2	0.84	152	83	84	52	0.32	-3.14218	0.779487	12.1312	164	0	7.1	1.7	0.239437	10	1	0	1	0.0691148	0	0	0	0	0	normal
38	2	20.939	0	156.6	51.35	68.8	0	0	0	0	5.01879	32.6	11.7	5.8	0.72	21	13	15	1.1	7	4.3	87	5.6	4.2	0.902222	230	50	84	135	0.31	-3.7775	0.678912	2.88734	176	0	6.3	0.7	0.111111	10	1	0	0	0.0724345	0	0	0	0	0	normal
36	1	29.3332	1	175.6	90.45	98.3	1	0	0	0	45.9784	26.1	12.7	7.5	0.86	21	25	50	0.5	6.6	4.5	85	5.6	4.2	0.881481	211	111	45	142	0.97	-3.11708	0.57931	69.8303	307	1	4.6	0.4	0.0869565	11	4	0	1	0.0943408	0	0	0	0	0	obe
36	2	22.4674	0	161.5	58.6	77.7	0	0	0	0	43.7128	23.7	10.2	4	0.54	16	17	12	0.6	6.7	4.1	94	5.5	7.9	1.83358	198	73	75	106	0.48	-3.0863	0.589454	6.71721	225	0	2.8	0.4	0.142857	10	1	0	1	0.0147512	0	0	0	0	0	normal
39	1	24.8267	1	164.4	67.1	88.2	0	1	1	0	0	23.5	9.5	5.5	0.71	28	59	126	0.9	7.1	4.5	90	5.7	9.3	2.06667	194	120	61	108	0.56	-2.32346	0.604963	60.2392	303	1	5.6	0.6	0.107143	10	5	0	0	0.209591	0	0	0	0	0	MD+obe
34	2	21.083	0	157.2	52.1	75.4	0	0	1	0	2.386	20.9	9.9	3.5	0.57	24	18	54	0.6	7.7	4.3	87	5.8	5.8	1.24593	225	72	64	148	2.93	-1.5402	0.920254	13.256	166	0	3.7	0.4	0.108108	10	1	0	0	0.0591945	0	0	0	0	0	normal
64	2	23.0501	1	154.4	54.95	85.8	1	1	1	0	0	22.9	19.3	4.7	0.7	18	20	22	0.8	6.4	4.2	92	5.8	5.5	1.24938	235	106	59	152	0.63	-0.868289	1.12487	20.9158	239	0	3.4	0.7	0.205882	10	1	0	0	0.029481	0	0	0	1	1	MD+obe
54	1	17.2016	0	173.7	51.9	72	0	1	0	0	52.6973	30.7	12.7	6.5	0.7	52	26	58	0.9	5.9	3.7	85	5.5	1.1	0.230864	185	238	65	70	0.44	-2.51305	1.79379	19.6627	115	0	8.6	0.9	0.104651	10	1	0	1	0.371808	1	0	0	1	0	MD
71	1	20.7181	0	171.8	61.15	78.7	0	1	2	1	7.15982	30.7	23.1	7	0.92	13	14	17	0.6	7.1	4.5	116	6.9	4.1	1.17432	193	135	50	115	0.69	-2.01221	0.803525	12.0775	100	0	3.4	0.8	0.235294	10	1	0	0	0.00557878	0	0	0	0	0	DM
68	2	20.6172	0	154.4	49.15	79.7	0	0	2	1	2.37214	32.4	15.2	5.8	0.53	16	22	22	0.5	7	4.2	114	6.5	13	3.65926	188	152	49	111	0.79	-2.35499	0.715933	16.1381	294	1	4.2	0.3	0.0714286	10	5	0	0	0.0324601	0	1	0	1	1	MD+DM
33	2	26.3794	1	164	70.95	98.2	1	1	1	0	0	34.8	6.2	4.7	0.46	16	9	14	0.7	7.5	4.4	95	5.8	6.6	1.54815	154	168	37	81	0.58	-2.51234	0.505747	47.6097	222	0	6.6	1.8	0.272727	11	1	1	0	0.0357068	0	0	0	1	1	MD+obe
34	2	23.0203	1	168.1	65.05	91.2	1	0	0	0	0	35.3	7.8	4.2	0.53	19	8	11	0.9	7.2	4.2	86	5.5	3.7	0.785679	141	48	51	77	0.4	-3.26284	0.647013	9.10709	163	0	3.1	0.2	0.0645161	10	1	1	0	0.0251904	0	0	0	0	0	obe
32	2	18.5538	0	166.2	51.25	68.5	0	0	0	0	0	21.7	12.1	4.2	0.63	15	11	13	1.5	7.3	4.8	77	5	5.2	0.988642	154	41	74	70	0.34	-3.38595	0.666938	1.54457	152	0	3.8	0.6	0.157895	10	1	0	0	0.0127658	0	0	0	0	0	normal
33	1	23.8969	1	178.1	75.8	89.9	0	1	0	0	33.9587	30	15.5	4.7	0.81	22	30	26	0.6	6.6	4.2	92	5.6	6.5	1.47654	168	81	41	107	0.28	-4.15369	0.44183	24.3901	163	0	4.1	0.5	0.121951	10	1	0	1	0.0520391	0	0	0	0	0	obe
40	1	20.1633	0	176.2	62.6	79.8	0	0	1	0	45.5164	23.4	12.8	5.9	0.79	27	19	55	0.9	7.5	4.9	78	5.7	2.4	0.462222	246	122	62	160	0.3	-2.0388	1.05884	22.1422	159	0	4.1	0.4	0.097561	10	1	0	1	0.084884	0	0	0	0	0	normal
59	2	23.7943	1	157.2	58.8	85.2	1	0	2	1	0	23.4	17	4.8	0.63	19	11	15	0.9	7	4.1	94	6.5	3.8	0.881975	129	50	84	34	0.35	-0.163339	1.44442	9.53961	290	1	4.4	0.9	0.204545	10	5	0	0	0.0602272	0	0	0	0	0	DM+obe
56	1	26.2304	1	162.6	69.35	91	1	0	1	0	0	34.7	16.8	7.8	0.96	27	19	22	0.7	7.5	4.6	98	6.1	8.1	1.96	242	159	56	150	0.44	-2.1475	0.999644	44.3755	344	1	6.8	0.8	0.117647	10	5	0	0	0.297232	0	0	0	1	1	MD+obe
47	1	29.8567	1	170.8	87.1	103.7	1	1	1	0	0.23421	21.2	15.2	7.1	0.86	26	39	39	0.5	7	4.5	96	6	11.3	2.67852	152	236	41	70	0.45	-1.06547	0.923003	85.0516	351	1	7.3	1.4	0.191781	10	5	0	0	0.308464	0	1	0	1	1	MD+obe
44	2	19.5459	0	162.4	51.55	72.9	0	0	0	0	8.66546	25.4	12.9	4.8	0.58	18	12	15	0.7	7.1	4.2	81	5.3	4.3	0.86	199	66	106	81	0.25	-2.79868	0.900121	3.81515	249	1	5.2	0.3	0.0576923	10	3	0	0	0.0477911	0	0	0	0	0	normal
45	2	24.1778	1	150	54.4	85.3	1	1	0	0	5.42143	31.3	12.5	4.1	0.63	23	18	20	0.6	7.2	4.3	88	5.6	4.9	1.06469	230	52	85	131	0.34	-3.37929	0.779399	12.489	248	1	4	0.5	0.125	11	5	0	0	0.0749443	0	0	0	0	0	MD+obe
24	1	27.5855	1	168.1	77.95	87.1	0	0	1	0	0	28.6	16.3	5.4	0.87	21	17	13	0.5	6.9	4.4	102	5.5	5	1.25926	167	54	42	111	0.24	-2.46302	0.427405	16.0949	121	0	4.5	1	0.222222	10	1	0	0	0.0470748	0	0	0	0	0	obe
34	2	20.5256	0	158.4	51.5	72.5	0	0	0	0	24.48	23.4	19.7	3.7	0.6	16	14	11	0.6	7.4	4.8	84	5.3	3	0.622222	186	63	75	96	0.36	-3.56616	0.621325	3.29475	139	0	2.8	0.7	0.25	10	1	0	1	0.011738	0	0	0	0	0	normal
34	1	23.3399	1	178	73.95	85.1	0	0	0	0	48.4564	21.4	13.4	6.1	0.85	24	40	42	0.7	7.2	4.6	84	5.4	3.2	0.663704	200	74	61	125	0.5	-3.44705	0.602902	23.058	222	0	3.3	0.1	0.030303	10	1	0	1	0.0618632	0	0	0	0	0	obe
33	1	25.1579	1	178.1	79.8	89.8	0	0	1	0	7.52818	28.4	11.8	6.5	0.82	23	29	41	0.6	7.5	4.5	101	5.8	6.5	1.62099	149	162	39	79	0.35	-2.83598	0.496277	50.6544	244	0	4.8	1.3	0.270833	11	1	0	0	0.0880771	0	0	0	1	1	MD+obe
61	2	23.1264	1	160.4	59.5	83.2	1	0	1	0	0	17.4	17.6	4	0.62	20	15	22	0.9	6.8	4.3	101	5.6	6.3	1.57111	218	97	72	132	0.73	0.105883	1.81036	17.6279	207	0	3.5	0.5	0.142857	10	1	0	0	0.0377384	0	0	0	0	0	MD+obe
60	1	20.2409	0	173.6	61	77.8	0	0	0	0	5.01879	23.2	13.8	5.8	0.85	27	19	40	0.9	7.4	4.3	91	5.6	3.8	0.853827	228	108	69	133	0.52	-1.99951	1.60195	15.4802	196	0	5.1	0.4	0.0784314	10	1	0	0	0.113964	0	0	0	0	0	normal
36	1	24.9931	1	170.2	72.4	89.7	0	1	0	0	59.1334	29.8	8	5.9	0.88	22	17	39	1	7.3	4.6	92	5.3	5.5	1.24938	208	90	65	125	0.51	-3.62248	0.644591	35.4777	271	1	4.3	0.3	0.0697674	10	4	0	1	0.0803835	0	0	0	0	0	obe
33	1	24.9735	1	167.6	70.15	87.7	0	1	0	0	14.688	42.9	12	6.3	0.7	18	21	23	1.2	7.1	4.4	97	5.1	3.8	0.910123	184	51	63	108	0.62	-5.73892	0.302148	16.4205	224	0	3.7	0.2	0.0540541	10	1	0	0	0.030243	0	0	0	0	0	obe
43	1	21.7191	0	168	61.3	84.9	0	0	1	0	0	27.5	14.3	6.2	0.89	19	30	94	0.5	7	4.6	92	5.7	6.7	1.52198	210	129	49	133	0.5	-2.8964	0.542411	41.7545	219	0	4.8	0.9	0.1875	10	1	0	0	0.0463636	0	0	0	0	0	normal
28	2	23.3355	1	163	62	85.6	1	0	0	0	0	30.6	14.3	5.1	0.54	14	9	14	1.3	7.3	4.5	88	5.5	7.5	1.62963	246	63	46	186	0.52	-3.85347	0.427015	10.7042	100	0	7.6	1.5	0.197368	11	1	0	0	0.0184384	0	0	0	0	1	MD+obe
25	1	19.9601	0	167.2	55.8	76.3	0	0	0	0	2.98382	24.8	15.5	4.4	0.65	21	29	57	0.7	7.7	4.8	86	5.5	8.2	1.74123	217	137	65	125	0.26	-4.54886	0.393105	20.8333	209	0	5.4	1.4	0.259259	10	1	0	0	0.0680524	0	0	0	0	0	normal
33	2	22.3655	0	155.6	54.15	79.4	0	0	0	0	0	32.5	8.9	3.8	0.58	14	12	16	0.6	7	4.3	96	5.6	8.6	2.03852	187	77	53	118	0.66	-4.25964	0.410363	9.13198	199	0	3.9	0.6	0.153846	10	1	0	0	0.0109267	0	0	0	0	0	normal
35	1	26.8315	1	168.3	76	93.6	1	0	1	0	2.2275	30.7	11.3	4.6	0.83	24	44	27	0.8	7.3	4.5	85	6.3	5.9	1.23827	188	124	37	119	0.39	-3.14884	0.412491	47.6398	267	1	5.6	1.1	0.196429	10	5	0	0	0.125886	0	0	0	0	1	MD+obe
34	2	19.8737	0	169.8	57.3	75.9	0	0	1	0	1.11375	30.5	45.2	6.6	6.9	13	8	13	0.7	7.1	4.2	122	8.9	17.9	5.3921	244	43	90	142	1.08	-2.54712	0.512363	2.83658	134	0	3.9	0.4	0.102564	10	1	0	0	0.00669961	0	1	0	0	0	MD
61	1	24.6848	1	173.2	74.05	93.7	1	1	1	0	4.15753	22	18.3	6.7	0.67	19	22	24	0.5	6.6	4.2	101	5.8	8.6	2.14469	206	169	47	132	0.66	-0.744631	1.12318	45.5846	245	0	5.1	1.4	0.27451	10	1	0	0	0.054831	0	0	0	1	0	MD+obe
37	2	21.1026	0	161	54.7	79.9	0	1	0	0	4.2515	35.1	17	4.7	0.62	21	15	18	0.9	7.2	4.6	69	5.5	3.6	0.613333	165	49	70	80	0.27	-4.53536	0.571568	5.77118	191	0	4.4	0.9	0.204545	10	1	0	0	0.0524697	0	0	0	0	0	normal
50	2	21.802	0	162.4	57.5	89.6	1	0	0	0	1.11375	20.3	8.4	4.1	0.66	34	13	11	1.1	6.5	3.8	86	5.3	3.2	0.679506	153	38	67	75	1.49	-0.333384	2.32264	5.85568	189	0	4.7	1.2	0.255319	10	1	0	0	0.157587	0	0	0	0	0	normal
24	2	25.3339	1	166.7	70.4	87.7	1	0	0	0	0	21.9	9.3	5	0.68	14	11	13	1	6.7	4.5	82	5.4	6.6	1.3363	123	26	65	52	0.41	-2.96262	0.462593	6.73019	270	1	4.8	1	0.208333	10	5	0	0	0.018534	0	0	0	0	0	obe
20	2	24.3211	1	166.1	67.1	86.1	1	0	0	0	0	23.7	10.8	5.2	0.72	14	15	14	0.9	6.9	4.5	85	5.6	6.1	1.28025	154	33	65	82	0.68	-3.77582	0.305045	7.08272	168	0	7	1.1	0.157143	10	1	0	0	0.0186483	0	0	0	0	0	obe
44	2	28.1405	1	158	70.25	92.8	1	0	2	1	0	32.9	8.3	5	0.48	18	23	32	1	6.9	4	153	9	12.3	4.64667	219	153	56	135	0.95	-2.41401	0.501956	59.0816	339	1	11.8	2.1	0.177966	10	5	0	0	0.183995	0	1	1	1	0	MD+DM+obe
50	1	25.9128	1	169.9	74.8	90.8	1	1	1	0	20.907	29.1	21.5	6.3	0.81	29	31	34	0.5	6.9	4.6	101	5.8	9.9	2.46889	174	97	49	105	0.69	-2.15206	0.894941	39.1958	197	0	5.7	1.3	0.22807	11	1	0	0	0.145904	0	0	0	0	0	MD+obe
39	1	19.7315	0	181.5	65	78.8	0	0	0	0	2.81303	24.5	12.9	5.1	0.76	14	16	28	0.9	6.9	4.7	88	5.5	4.1	0.890864	209	80	53	137	0.46	-3.79799	0.557143	9.47193	188	0	4.3	1.2	0.27907	10	1	0	0	0.0117282	0	0	0	0	0	normal
29	2	19.288	0	166	53.15	76.2	0	0	0	0	1.11375	25.1	6.4	2.6	0.59	17	10	12	0.4	7	4.6	82	5.3	6.3	1.27556	150	51	51	86	0.9	-3.40493	0.621117	2.94784	229	0	3.7	0.8	0.216216	11	1	0	0	0.0252298	0	0	0	0	0	normal
37	2	27.9406	1	154.1	66.35	91.7	1	0	0	0	43.1576	36.3	7.2	5.2	0.59	18	9	19	1.1	7.2	4.6	76	5.5	5.9	1.10716	199	90	47	134	1	-3.45458	0.61157	35.4634	229	0	4.7	1	0.212766	11	1	0	1	0.0394931	0	0	0	0	1	MD+obe
37	1	21.475	0	168.4	60.9	81.2	0	0	0	0	50.3505	30.2	14.4	6.9	0.92	17	24	61	1.7	6.7	4.5	92	5.5	3.9	0.885926	210	61	62	131	0.36	-4.4821	0.425146	16.9792	179	0	3.3	0.4	0.121212	10	1	0	1	0.0190123	0	0	0	0	0	normal
52	2	21.5724	0	158.8	54.4	81.7	1	0	1	0	0	24.7	11	4.4	0.57	32	44	50	0.9	7.1	4.5	84	5.8	5.8	1.20296	204	189	63	110	0.63	-2.0542	1.01562	35.1575	295	1	6.4	0.6	0.09375	10	5	0	0	0.277078	0	0	0	1	0	MD
36	1	21.1616	0	178.4	67.35	81.2	0	0	0	0	29.1304	24.4	14.7	4.7	0.88	14	10	11	0.8	7.1	4.7	89	5.4	3.5	0.769136	174	61	56	103	0.3	-3.24181	0.653192	5.41365	237	0	2.7	0.2	0.0740741	10	1	0	0	0.00853889	0	0	0	0	0	normal
35	1	27.7429	1	182.4	92.3	102.1	1	0	0	0	20.7975	18.3	19.9	9.3	0.75	25	50	40	0.6	7.5	4.8	94	5.5	8.3	1.92642	225	192	46	144	0.53	-2.82417	0.676195	76.5231	293	1	5.1	0.6	0.117647	10	5	0	0	0.145589	0	0	0	1	0	MD+obe
39	2	23.5496	1	146.8	50.75	74.5	0	0	1	0	0	26.4	11.1	4.5	0.57	42	47	43	0.9	6.8	3.9	84	5.8	4.3	0.891852	195	79	62	113	1.05	-2.00965	0.905026	15.9967	161	0	5.1	0.8	0.156863	10	1	0	0	0.213686	0	0	0	0	0	obe
39	2	19.3808	0	152.8	45.25	71.7	0	0	1	0	1.33515	44.1	15.1	2.7	0.5	22	14	13	0.6	7.5	4.1	84	5.7	2.3	0.477037	163	39	52	102	0.32	-4.16349	0.519978	1.9494	226	0	4.5	0.3	0.0666667	10	1	0	0	0.0684427	0	0	0	0	0	normal
37	2	19.895	0	162.6	52.6	77.4	0	0	0	0	0	31.9	13.3	3.7	0.65	16	16	15	0.7	7	4.1	89	5.6	5	1.09877	166	46	57	98	0.53	-4.29887	0.46395	3.61132	199	0	2.9	0.2	0.0689655	10	1	0	0	0.0139616	0	0	0	0	0	normal
32	2	19.3858	0	157.6	48.15	71.5	0	0	1	0	4.455	23.2	10.8	4.5	0.55	14	10	13	0.7	7.5	4.8	89	5.7	3.8	0.835062	170	55	74	83	0.4	-2.33673	0.610647	2.65905	217	0	3	0.8	0.266667	11	1	0	0	0.00880051	0	0	0	0	0	normal
31	1	20.3179	0	173.2	60.95	74.7	0	0	1	0	30.1127	43	7	4.6	0.56	20	18	24	0.8	7.3	4.4	100	5.9	6.3	1.55556	141	43	44	86	0.35	-4.88212	0.33985	4.32953	153	0	3.5	0.4	0.114286	10	1	0	1	0.0329495	0	0	0	0	0	normal
27	1	21.798	0	169.6	62.7	77	0	0	0	0	5.6766	21.8	13	5.7	0.83	15	11	19	1.1	6.5	4.6	88	5.5	3.1	0.67358	160	63	57	88	0.16	-3.14699	0.560147	7.09908	184	0	4.6	0.7	0.152174	10	1	0	0	0.0167673	0	0	0	0	0	normal
25	1	19.001	0	184.6	64.75	76.5	0	0	1	0	50.1561	19.5	14	8.3	0.75	25	31	54	1.7	7.6	4.6	98	5.7	3.3	0.798519	140	80	50	73	0.19	-2.60652	0.575658	11.824	104	0	4.1	0.3	0.0731707	10	1	0	1	0.0664638	0	0	0	0	0	normal
25	2	22.2573	0	160.8	57.55	84.6	1	0	0	0	0	33.2	14.2	4.4	0.49	15	13	13	1.8	7.4	4.2	98	5.6	6	1.45185	205	37	75	118	1.15	-4.6035	0.313272	5.29205	186	0	4.1	0.8	0.195122	10	1	0	0	0.0149339	0	0	0	0	0	normal
33	2	26.6752	1	156.1	65	87.4	1	1	1	0	0	28.6	13.1	5.6	0.59	13	9	11	0.5	7.1	4.1	89	5.7	5.4	1.18667	161	67	58	88	0.35	-1.81053	0.5	15.7601	261	1	5.8	0.5	0.0862069	10	5	0	0	0.0152864	0	0	0	0	0	MD+obe
36	1	19.2602	0	176.5	60	77.2	0	0	0	0	0	21.4	13.7	5.7	0.8	22	25	17	0.8	6.9	4.8	91	5.4	4.2	0.943704	169	81	40	115	0.57	-3.61134	0.740187	5.98573	178	0	3.8	0.3	0.0789474	10	1	0	0	0.0497931	0	0	0	0	0	normal
26	1	23.4471	1	181.1	76.9	89.3	0	0	0	0	0	28.3	11.3	6.8	0.76	21	21	39	0.8	7.6	4.8	79	5.4	4.5	0.877778	155	103	49	86	0.28	-4.36597	0.421014	33.0568	200	0	4	0.3	0.075	10	1	0	0	0.0488856	0	0	0	0	0	obe
29	2	34.9733	1	158.4	87.75	115.2	1	1	2	1	0	40.9	12.5	7.1	0.53	23	37	40	0.5	7.7	4	119	7.8	18.6	5.46519	165	87	40	104	0.67	-3.5261	0.268103	89.3454	337	1	8.2	1.9	0.231707	10	5	0	0	0.243664	0	1	0	0	1	MD+DM+obe
38	2	35.7552	1	162.4	94.3	116.3	1	1	2	1	0	25.5	14	5.2	0.5	15	14	20	1.1	7.1	3.9	142	7.4	7.6	2.66469	186	68	54	117	0.91	-0.606294	0.597407	82.6497	358	1	7.3	1.5	0.205479	10	5	0	0	0.0742962	0	1	0	0	0	MD+DM+obe
40	2	28.9894	1	160.9	75.05	97.7	1	0	0	0	0	19.8	8.8	3.7	0.53	19	23	12	0.8	6.4	3.9	89	5.6	4.8	1.05481	190	58	66	109	0.78	-1.80017	0.800358	29.2429	278	1	5	0.2	0.04	10	5	0	0	0.0636863	0	0	0	0	0	obe
45	1	35.5092	1	177.4	111.75	119.3	1	1	1	0	0	28	29.1	6	0.82	33	60	29	0.5	7.2	4.3	119	6.1	27.7	8.13901	209	171	46	131	0.82	-1.47564	0.684688	94.4349	375	1	7.1	1.7	0.239437	11	5	0	0	0.48297	1	1	0	1	0	MD+obe
28	2	17.6277	0	163.2	46.95	67.7	0	0	1	0	0	23.7	14.5	3.3	0.55	16	11	11	0.9	7.2	4.6	92	5.9	5.8	1.31753	171	53	61	102	0.59	-2.529	0.569945	1.47555	120	0	5.6	1.6	0.285714	16	1	0	0	0.0237317	0	0	0	0	0	normal
36	2	22.975	0	158.2	57.5	76.7	0	0	1	0	5.01879	38.4	12.1	3.5	0.66	12	9	13	0.5	6.7	3.9	90	6	4	0.888889	177	29	63	110	0.73	-3.29935	0.375	3.11978	249	1	4.1	0.3	0.0731707	10	3	0	0	0.00666243	0	0	0	0	0	normal
58	2	27.9196	1	155.2	67.25	89.5	1	0	1	0	0	33.9	20	4.3	0.51	21	21	32	1.1	7.1	4.3	102	6.4	10.9	2.74519	207	111	80	108	1.04	-2.02956	0.784039	46.4038	197	0	6.4	0.3	0.046875	11	1	0	0	0.0776524	0	1	0	1	1	MD+obe
31	2	23.5196	1	163.6	62.95	80	1	0	0	0	0	27.2	10.7	4.6	0.59	15	12	10	1.3	7.1	4.7	93	5.5	3	0.688889	180	52	71	101	0.41	-3.71766	0.493507	5.64129	166	0	4.9	0.5	0.102041	10	1	0	0	0.0171604	0	0	0	0	0	obe
57	2	24.531	1	153.3	57.65	86.7	1	0	1	0	0	23.8	18.7	4.5	0.62	19	11	10	0.8	7	4.1	90	6	3.9	0.866667	222	75	72	140	0.56	-0.220087	1.372	12.2145	228	0	5.1	0.9	0.176471	10	1	0	0	0.0510273	0	0	0	0	0	MD+obe
44	2	17.522	0	157.2	43.3	65.3	0	0	0	0	0.23421	19.8	10.8	4.2	0.58	15	9	14	0.4	6.5	4.4	96	5.6	5.2	1.23259	164	83	58	85	0.26	-2.22794	1.11111	2.31452	161	0	3.7	0.5	0.135135	12	1	0	0	0.0126287	0	0	0	0	0	normal
43	2	23.2913	1	156.3	56.9	77.5	0	0	0	0	36.4001	28.9	13	4.6	0.48	87	42	17	0.6	6.8	4.4	96	5.4	4.5	1.06667	162	57	85	66	0.3	-2.5049	1.9974	7.49706	229	0	6.1	0.7	0.114754	10	1	0	1	0.469219	1	0	0	0	0	obe
32	1	26.9271	1	173.6	81.15	94.2	1	0	1	0	72.4674	41.2	17.3	7.9	0.76	42	70	103	0.8	7.5	4.4	109	6.4	11.7	3.14889	208	69	49	142	0.72	-4.49586	0.3899	58.7418	270	1	4.4	0.8	0.181818	10	4	0	1	0.25956	0	1	0	0	0	MD+obe
49	1	23.5079	1	169.2	67.3	87.6	0	1	1	0	0	39.8	8	6.1	0.7	17	27	21	0.8	7.4	4.6	110	5.9	4.6	1.24938	224	84	60	148	0.39	-4.10892	0.402791	19.3713	267	1	4.9	0.9	0.183673	10	5	0	0	0.0404368	0	0	0	0	0	MD+obe
59	2	18.7782	0	157.7	46.7	75	0	0	1	0	0	28.9	21.3	3.4	0.54	19	13	18	0.6	6.5	4	93	5.9	3.3	0.757778	214	46	82	119	0.57	-1.54693	1.07581	3.11936	175	0	3.5	1	0.285714	26	1	0	0	0.0293531	0	0	0	0	0	normal
34	2	17.9713	0	157.8	44.75	71.3	0	0	0	0	9.54643	37.3	14	2.8	0.51	17	8	31	0.9	7.6	4.6	84	5.2	5.3	1.09926	172	57	81	84	0.3	-4.50895	0.547866	4.11125	174	0	5.1	0.8	0.156863	10	1	0	0	0.0295949	0	0	0	0	0	normal
65	1	21.4839	0	176.2	66.7	89.6	0	0	2	1	17.5658	22.1	19	4.8	0.55	24	35	132	0.3	7	4.2	124	6.5	6.4	1.95951	164	61	64	80	0.89	-1.08665	1.19316	35.7457	168	0	3.1	0.2	0.0645161	10	1	1	0	0.0497	0	0	1	1	1	MD+DM
49	1	25.4504	1	178.4	81	86.1	0	0	1	0	20.8916	28.6	27	5.9	0.93	25	22	14	0.9	7.1	4.7	97	6.1	4.7	1.12568	232	33	115	113	0.21	-2.03466	0.913185	8.188	266	1	3	0.3	0.1	10	5	0	0	0.0754495	0	0	0	0	0	obe
34	2	19.1325	0	156.4	46.8	76.4	0	0	1	0	0	23.2	13	2.7	0.55	23	18	16	0.7	6.7	4.3	85	5.7	3.2	0.671605	225	88	57	149	0.37	-2.07754	0.794479	5.84829	148	0	2.7	0.6	0.222222	10	1	0	0	0.0372134	0	0	0	0	0	normal
36	1	18.5908	0	179.2	59.7	76.8	0	0	1	0	12.1396	28.5	16.3	5	0.62	23	18	20	0.4	6.8	4.6	91	5.8	3.5	0.78642	153	39	64	77	0.31	-2.94146	0.684777	3.08236	157	0	4.7	0.8	0.170213	10	1	0	0	0.0664005	0	0	0	0	0	normal
44	1	28.2284	1	163	75	95.1	1	1	1	0	0	32.2	12.2	6.2	0.95	23	36	23	1	7	4.6	93	5.7	7.2	1.65333	183	208	44	106	0.5	-2.85303	0.52381	63.5759	326	1	5.9	0.4	0.0677966	10	5	0	0	0.170598	0	0	0	1	0	MD+obe
37	2	16.3586	0	162.6	43.25	64.3	0	0	0	0	0	25.5	16.3	3.6	0.55	22	18	35	0.6	7	4.3	85	5.4	3.4	0.71358	170	70	70	90	0.42	-3.7113	0.752399	3.04217	321	1	7.7	0.3	0.038961	10	3	0	0	0.187957	0	0	0	0	0	normal
39	2	21.8745	0	166.1	60.35	83.1	1	0	0	0	0	22.3	10.7	5	0.63	14	12	11	0.6	7.1	4.4	98	5.6	8.1	1.96	222	68	72	132	0.61	-2.8238	0.706801	7.19399	313	1	3.5	0.9	0.257143	10	3	0	0	0.0177179	0	0	0	0	0	normal
42	2	22.6259	0	159.9	57.85	78.6	0	0	1	0	1.17105	41.7	9.5	3.9	0.58	15	16	13	0.5	7.1	4	89	6	8.3	1.82395	195	62	62	118	1.24	-3.99704	0.377698	6.54118	306	1	6.3	1.3	0.206349	10	3	0	0	0.0415487	0	0	0	0	0	normal
39	1	20.5168	0	167.7	57.7	78.9	0	0	0	0	11.2824	21.6	15.9	5	0.83	20	13	26	1	6.6	4.5	89	5.5	2.9	0.637284	151	31	66	77	0.2	-2.55834	1.00154	4.31254	145	0	3.9	0.5	0.128205	10	1	0	0	0.0363455	0	0	0	0	0	normal
38	2	17.4497	0	161.3	45.4	66.9	0	0	1	0	0	27.7	11.3	3.9	0.66	16	15	18	0.7	6.7	4.2	88	5.9	4.8	1.04296	155	42	69	77	0.31	-2.81573	0.566733	1.57272	249	1	3.9	0.4	0.102564	10	3	0	0	0.0232177	0	0	0	0	0	normal
75	2	37.0753	1	144.3	77.2	121.8	1	0	2	1	0	22.4	24.8	4.2	0.61	31	32	49	0.8	6.9	4.4	166	9	11.1	4.54963	184	110	56	108	1.06	0.85814	1.83485	95.8423	400	1	5.9	1.7	0.288136	22	5	0	0	0.477431	1	1	0	1	1	MD+DM+obe
48	2	20.5686	0	163.3	54.85	74.9	0	0	1	0	10.5969	37.2	14.7	4.5	0.71	14	10	14	0.8	7.1	4.5	87	5.9	2.6	0.558519	189	50	79	99	0.16	-3.25555	0.57125	3.58029	243	0	4.6	1.3	0.282609	13	1	0	0	0.0154152	0	0	0	0	0	normal
46	1	24.7087	1	164.3	66.7	87	0	1	1	0	0	37.2	15.9	5.4	0.84	22	23	22	0.9	7	4.6	92	5.9	7.1	1.61284	204	94	67	120	0.49	-3.44542	0.567249	24.0424	205	0	3.7	0.8	0.216216	10	1	0	0	0.0522429	0	0	0	0	0	MD+obe
44	2	21.9516	0	158	54.8	80.6	1	0	1	0	0.22275	25.6	11.7	4.4	0.56	18	9	14	0.8	6.4	4.4	86	5.7	4.4	0.934321	178	42	62	107	0.3	-1.10555	1.03125	4.90284	246	0	3.8	1	0.263158	13	1	0	0	0.0341508	0	0	0	0	0	MD
32	1	24.0832	1	174.4	73.25	89	0	0	0	0	5.01879	29.3	10.9	7.7	0.74	22	37	38	0.7	7.1	4.7	87	5.4	4.8	1.03111	153	85	49	89	0.25	-4.54953	0.395006	30.2632	189	0	4.6	0.3	0.0652174	10	1	0	0	0.0621052	0	0	0	0	0	obe
31	2	17.5276	0	167.2	49	72.2	0	0	0	0	0	13.2	8.2	3.4	0.55	18	13	13	0.7	6.9	4.5	88	5.6	3.1	0.67358	172	174	53	84	0.56	-2.19563	1.17243	6.15809	200	0	6.1	0.4	0.0655738	11	1	0	0	0.046575	0	0	0	1	0	normal
34	2	22.4126	0	150.7	50.9	78	0	0	0	0	0	25.4	12.2	4.7	0.49	16	16	11	0.7	6.6	3.9	76	5.5	4.2	0.788148	160	28	61	88	0.49	-3.19622	0.535433	2.66391	118	0	4.4	0.7	0.159091	10	1	0	0	0.0183929	0	0	0	0	0	normal
[truncated: 3 more columns]

## Sheet: table 3
Age（years）	Gender	BMI（kg/m2）	[BMI≧23] 1:yes, 0:no	Height（cm）	Body weight（kg）	Waist wircumference（cm）	[Waist wircumference>male 90cm/female 80cm] 1:yes, 0:no	[blood pressure>130/85mmHg or drug treatment] 1:yes, 0:no	[DM]2:Diabetes Diagnosis+drug treatment, 1:Pre-diabetes, 0:non-diabetes	1:Diabetes, 0:non-Diabetes	Alcohol intake（g/day）	Platelet count（×104/µL）	BUN（mg/dL）	Uric acid（mg/dL）	Creatinine（mg/dL）	AST（U/L）	ALT（U/L）	γ-GTP（U/L）	Total bilirubin（mg/dL）	Total protein（g/dL）	Albumin（g/dL）	Fasting plasma glucose（mg/dL）	HbA1c（%）	Insulin（µU/mL）	HOMA-R	Total cholesterol（mg/dL）	Triglyceride（mg/dL）	HDL-cholesterol（mg/dL）	LDL-cholesterol（mg/dL）	M2BPGi（C.O.I）	NAFLD fibrosis score	FIB-4 index	FLI	CAP（dB/m）	CAP≧248, 1:yes, 0:no	LSM（kPa）	E_IQR (kPa)	E_IQR / E_med.	FibroScan;Valid measures number	[Five categories] 1:non-fatty liver, 2:non-NAFLD/non-MAFLD, 3:NAFLD, 4:MAFLD, 5:overlap	[HBV antigen /HCV antibody] 1:yes, 0:no	[alcohol intake>male 30g/female 20g] 1:yes, 0:no	FAST score	[FAST score≧0.35] 1:yes, 0:no	[HOMA-R>2.5] 1:yes, 0:no	[CRP>2 mg/dL] 1:yes, 0:no	[Triglyceride>150 mg/dL or or drug treatment]1:yes, 0:no	[HDL<male 40/female 50 mg/dL, or drug treatment] 1:yes, 0:no	risk item
58	2	23.3464	1	156.8	57.4	87.6	1	0	1	0	0	24.9	21.7	4.9	0.69	15	19	19	1.9	7.9	4.8	98	6.1	12.1	2.9279	225	96	52	150	0.61	-1.82786	0.801573	19.891	357	1	4.8	0.9	0.1875	10	5	0	0	0.0482779	0	1	0	0	0	MD+obe
68	2	25.5922	1	143.5	52.7	88.6	1	1	1	0	0	20.8	16.7	6.8	0.81	55	84	112	1.1	7.6	4.7	112	6.8	11.8	3.26321	223	91	76	128	0.57	-0.781123	1.96186	54.8557	316	1	9.6	1.9	0.197917	10	5	0	0	0.612665	1	1	0	0	0	MD+obe
77	2	19.1525	0	152	44.25	73.4	0	0	1	0	0	17.8	16.6	3	0.51	26	15	26	0.8	7.9	4.9	122	5.9	8.8	2.65086	197	70	74	105	0.8	0.272338	2.90401	5.70831	268	1	3	0.6	0.2	13	5	0	0	0.0833955	0	1	0	1	1	MD
72	1	24.4776	1	153.6	57.75	85.6	0	1	1	0	2.39764	18.6	16.6	4.5	0.65	21	17	21	1.1	7.5	4.3	84	5.7	8.8	1.82519	224	69	54	155	0.82	0.386839	1.97158	17.0126	281	1	3.8	1	0.263158	12	5	0	0	0.0662587	0	0	0	0	0	MD+obe
55	2	23.7088	1	155.8	57.55	85	1	0	0	0	20.2194	24.3	11.9	5.7	0.56	27	18	14	0.8	6.3	3.9	81	5.1	3.3	0.66	204	43	102	93	0.37	-1.65937	1.4404	7.83338	280	1	4.5	0.4	0.0888889	10	4	0	1	0.14171	0	0	0	0	0	obe
60	2	26.2719	1	153	61.5	98.4	1	1	1	0	4.77321	23.8	17.3	4.8	0.46	34	31	31	0.5	7	4.6	92	5.7	5.7	1.29481	229	209	61	135	0.37	-0.899631	1.53947	66.3482	323	1	3.6	0.8	0.222222	10	5	0	0	0.223603	0	0	0	1	1	MD+obe
46	2	25.6757	1	166.7	71.35	95.5	1	0	0	0	0	29.4	8.6	5.2	0.64	19	19	64	0.7	7	4.3	79	5.3	6.2	1.20938	305	149	71	207	0.94	-3.22948	0.682005	65.4813	307	1	5.7	1	0.175439	10	5	0	0	0.0870957	0	0	0	0	0	obe
74	2	26.8079	1	160.2	68.8	102.5	1	1	1	0	0	27.2	17.4	4.8	0.6	25	15	19	0.9	6.9	4.3	92	5.7	5	1.1358	239	63	91	137	0.74	-0.0110538	1.75613	37.1992	250	1	4.4	1.2	0.272727	12	5	0	0	0.101464	0	0	0	0	0	MD+obe
75	1	25.1021	1	163.8	67.35	88.7	0	1	1	0	18.0403	20.3	19.3	7.3	0.69	39	69	30	0.6	7.6	4.5	112	5.8	13.5	3.73333	190	59	49	127	0.53	-0.459839	1.73462	22.6749	331	1	5.6	1	0.178571	12	5	0	0	0.385782	1	1	0	0	0	MD+obe
72	2	24.2546	1	149.9	54.5	84.5	1	0	1	0	0	26.2	17.6	4	0.5	26	23	14	1.2	6.8	4	91	5.9	3.7	0.831358	161	39	59	91	0.91	-0.527942	1.48984	7.52366	263	1	3.2	0.5	0.15625	11	5	0	0	0.0865781	0	0	0	0	0	MD+obe
68	1	28.3624	1	168	80.05	104.2	1	1	1	0	0	23.4	12.4	5.9	0.72	19	21	21	0.9	7.2	4.3	107	6	6.4	1.69086	198	81	59	121	0.51	-0.347221	1.20486	52.3445	298	1	3.2	0.2	0.0625	11	5	0	0	0.0459538	0	0	0	0	0	MD+obe
49	1	27.3079	1	171.8	80.6	94.8	1	1	1	0	62.9303	28.6	18.8	7.5	0.75	24	22	56	0.5	7.1	4.4	97	5.8	5.6	1.34123	257	206	47	161	0.67	-1.70705	0.876657	73.9403	359	1	5	1.1	0.22	10	4	0	1	0.208389	0	0	0	1	0	MD+obe
74	2	26.3214	1	153.6	62.1	89.2	1	1	0	0	0	24.3	13.3	5.4	0.86	30	25	24	1	6.8	4.2	87	5.5	5.8	1.24593	258	139	69	159	0.41	-1.20579	1.82716	40.7496	305	1	4.2	1.2	0.285714	10	5	0	0	0.186981	0	0	0	0	0	MD+obe
59	1	23.5438	1	168	66.45	85.6	0	1	1	0	50.1187	30.6	10.6	5.5	0.65	21	19	45	0.8	6.4	4.2	107	5.6	4.7	1.24173	243	243	55	148	0.44	-1.80467	0.928909	50.8114	267	1	3.5	0.6	0.171429	10	4	0	1	0.0563847	0	0	0	1	0	MD+obe
66	1	26.1615	1	157.2	64.65	89.4	0	0	0	0	40.0799	22.4	22.1	5.5	0.74	33	25	17	0.6	6.6	4.1	99	5.4	6.3	1.54	163	71	65	84	0.98	-1.08501	1.94464	21.8614	257	1	5.2	0.4	0.0769231	10	4	0	1	0.205447	0	0	0	0	0	obe
56	1	20.6318	0	176.4	64.2	89.3	0	1	1	0	70.3381	22.5	12.1	5.6	0.7	23	32	179	1.1	7.3	4.7	100	5	4.3	1.06173	191	244	58	86	0.5	-1.84904	1.01195	69.4039	283	1	4.6	0.6	0.130435	10	4	0	1	0.102809	0	0	0	1	0	MD
44	1	24.1217	1	166.1	66.55	83.7	0	1	0	0	70.3381	22.2	20.8	7.6	0.79	40	43	131	0.6	7.5	4.6	88	5.3	3	0.651852	273	114	78	169	0.52	-2.78063	1.209	51.4499	352	1	5.8	0.9	0.155172	10	4	0	1	0.452282	1	0	0	0	0	obe
70	2	22.9325	0	150.8	52.15	83.6	1	1	0	0	0	19	13.2	2.9	0.62	50	57	48	1.1	7.6	4.4	85	5.6	4.1	0.860494	193	105	72	100	0.58	-1.43492	2.43993	28.6625	289	1	3.3	0.5	0.151515	10	5	0	0	0.269641	0	0	1	0	0	MD
50	2	26.9117	1	159.6	68.55	92.9	1	0	1	0	25.4891	49.8	17.5	5.9	0.65	19	13	26	0.5	8	4.2	101	5.8	4.3	1.07235	236	181	61	136	0.52	-3.96437	0.529082	55.3028	292	1	6.3	0.7	0.111111	10	4	0	1	0.0870715	0	0	0	1	0	MD+obe
62	2	30.9295	1	155.2	74.5	100.5	1	1	1	0	0	23.7	11.1	4.8	0.51	47	51	57	1	7.4	4.3	111	6.1	19	5.20741	178	106	58	100	1.47	-0.350274	1.72169	77.3445	327	1	12.3	1.8	0.146342	10	5	0	0	0.649889	1	1	0	0	0	MD+obe
42	2	30.3688	1	159.8	77.55	95.9	1	0	0	0	0	22.7	7.6	4.8	0.55	16	16	20	0.7	7	4.2	91	5.6	10.6	2.38173	214	116	49	142	0.9	-1.99933	0.740088	55.9732	301	1	5	1.4	0.28	10	5	0	0	0.0407481	0	0	0	0	1	MD+obe
47	1	27.257	1	166.1	75.2	105.3	1	1	0	0	68.343	16.2	16.3	8.5	0.88	23	32	51	0.8	6.9	4.2	87	5.1	7.6	1.63259	208	57	47	147	0.32	-1.54028	1.1796	57.4615	371	1	4	0.3	0.075	10	4	0	1	0.173573	0	0	0	0	0	MD+obe
60	1	33.9719	1	165.5	93.05	109.6	1	1	1	0	10.9239	21.7	13.2	8.4	0.81	43	56	116	0.7	6.8	4.2	102	6	12	3.02222	235	172	58	136	0.35	0.0355412	1.58879	95.708	359	1	11.7	3.1	0.264957	12	5	0	0	0.677084	1	1	0	1	0	MD+obe
53	1	23.0766	1	164.9	62.75	90.8	1	1	0	0	1.17105	27.3	12.8	7.7	0.73	32	57	147	0.6	7.1	4.6	86	5.5	4	0.849383	278	187	56	187	0.33	-3.57401	0.82286	69.9187	263	1	3	0.3	0.1	10	5	0	0	0.122527	0	0	0	1	0	MD+obe
82	1	22.472	0	170.4	65.25	87.4	0	1	2	1	8.78288	26.9	18.9	5	1.02	20	16	18	1.3	7.5	4.4	123	6.1	4.1	1.24519	206	68	60	129	0.8	-0.562134	1.52416	13.0935	281	1	3.7	0.6	0.162162	10	5	0	0	0.0559943	0	0	0	0	0	DM
40	1	30.2062	1	179.2	97	113.6	1	0	2	1	14.6446	32.7	8.8	5.9	0.64	23	37	53	0.7	7.1	4.2	147	8.8	13.6	4.9363	204	194	36	132	0.61	-2.63321	0.462529	91.2568	361	1	7.4	1.5	0.202703	10	5	0	0	0.267142	0	1	0	1	1	MD+DM+obe
68	2	22.1847	0	154.2	52.75	94.8	1	1	1	0	0	28.8	13.5	3.2	0.55	19	16	18	1	7	4	94	5.7	4.7	1.09086	265	86	70	176	0.74	-1.15201	1.12153	21.1377	305	1	4.6	0.4	0.0869565	10	5	0	0	0.0695264	0	0	0	0	0	MD
67	2	22.4563	0	153.7	53.05	81.1	1	1	0	0	3.51315	26.6	16.1	4	0.55	21	21	21	1.4	6.6	4.4	97	5.6	4.5	1.07778	224	105	65	137	0.68	-2.45711	1.15426	15.3932	254	1	5.3	0.8	0.150943	11	5	0	0	0.0798826	0	0	0	0	0	MD
66	1	23.2856	1	169.5	66.9	85	0	1	1	0	0	38.4	14.7	5.2	0.76	22	24	75	0.7	6.9	4.2	90	5.8	6.1	1.35556	186	90	60	109	0.64	-2.77066	0.771844	35.0912	299	1	4.4	0.8	0.181818	11	5	0	0	0.0970086	0	0	0	0	0	MD+obe
55	2	25.8783	1	168.3	73.3	95.6	1	0	1	0	9.09527	22.8	12.4	3.4	0.53	20	17	21	0.7	7.2	4.1	91	6.1	3.7	0.831358	200	56	76	111	0.63	-0.582734	1.17013	25.7503	336	1	4.6	0.6	0.130435	10	5	0	0	0.102192	0	0	0	0	0	MD+obe
68	1	31.2226	1	157.6	77.55	107.5	1	1	1	0	43.5221	27.4	17.6	6.4	0.69	23	26	73	1.2	7.2	4.4	116	6.2	4.4	1.26025	242	168	58	149	0.44	-0.684304	1.11944	90.5178	307	1	4.2	0.8	0.190476	10	4	0	1	0.109391	0	0	0	1	0	MD+obe
77	2	22.4245	0	146	47.8	89	1	0	1	0	0	35.5	20.2	3.9	0.72	22	12	16	0.6	7.2	4.5	105	5.8	7.1	1.84074	171	86	59	87	1.95	-1.3581	1.37751	15.7721	290	1	6.1	1.4	0.229508	10	5	0	0	0.125247	0	0	0	1	0	MD
81	1	27.5475	1	168	77.75	104.9	1	1	1	0	1.31292	25.3	20.1	5.9	0.74	30	28	28	1.1	7.6	4.8	105	6.4	8	2.07407	187	86	41	120	0.97	-0.354823	1.81513	56.9869	312	1	4.5	0.8	0.177778	10	5	0	0	0.207057	0	0	0	0	0	MD+obe
66	1	25.8414	1	161.2	67.15	93.7	1	1	2	1	50.9782	12.7	18.3	5.3	1.08	52	43	140	1.2	7	3.9	123	6.5	9.8	2.9763	194	342	53	86	0.42	1.2983	4.12106	87.2331	281	1	4.6	1.2	0.26087	12	4	0	1	0.344292	0	1	1	1	1	MD+DM+obe
68	2	22.1923	0	153	51.95	81.2	1	0	1	0	8.78288	24.1	18.4	5.2	0.53	21	17	16	0.9	7.1	4.5	116	6.5	2.3	0.658765	183	59	72	98	0.44	-0.822981	1.4371	7.72682	253	1	3.8	0.3	0.0789474	10	5	0	0	0.057051	0	0	0	0	0	MD
66	1	26.4552	1	166	72.9	95.3	1	0	0	0	25.3879	31.5	11.9	4.1	0.96	57	49	325	1	8	4.8	92	5.3	9.5	2.15802	151	141	69	57	0.75	-2.85758	1.70612	86.4377	267	1	15	3.6	0.24	10	5	0	0	0.655521	1	0	0	0	0	obe
68	2	25.5604	1	141.6	51.25	93.1	1	0	1	0	0	24	20.1	4.2	0.49	23	21	15	1.5	7	4.3	95	5.7	4.6	1.07901	193	57	60	116	0.68	-0.500038	1.42205	18.8406	265	1	3	0.4	0.133333	11	5	0	0	0.0611318	0	0	0	1	1	MD+obe
65	2	28.5651	1	151.6	65.65	90.2	1	1	2	1	0	28.7	13	3.9	0.57	19	26	28	0.6	7.3	4.5	139	7.4	8.7	2.98593	198	88	60	114	0.68	-1.43242	0.843914	41.7165	381	1	3.9	1.1	0.282051	10	5	0	0	0.11363	0	1	0	0	0	MD+DM+obe
64	2	25.5111	1	150	57.4	88	1	0	1	0	0	24.8	11.4	4.2	0.49	46	43	53	1.1	7.5	4	111	6.2	17.9	4.90593	215	70	65	125	1.86	-0.583886	1.81031	34.6271	257	1	6.5	0.6	0.0923077	11	5	0	0	0.360837	1	1	0	0	0	MD+obe
65	2	24.8015	1	151.4	56.85	86	1	0	0	0	0	32.8	10.5	4.6	0.58	20	20	18	0.7	7	4.1	82	5.6	4.5	0.911111	227	123	46	149	0.69	-2.91865	0.886246	25.383	295	1	4.3	0.5	0.116279	10	5	0	0	0.0710021	0	0	0	0	1	MD+obe
65	1	23.9461	1	168.7	68.15	91.7	1	1	1	0	3.51315	22.6	11.4	5.1	0.88	21	21	27	2.3	7.3	4.6	105	5.5	3.9	1.01111	175	49	70	92	0.35	-0.873062	1.318	18.5266	249	1	4.9	0.5	0.102041	10	5	0	0	0.0722154	0	0	0	0	0	MD+obe
59	2	19.6805	0	148.5	43.4	81.8	1	1	2	1	17.5658	33.2	12.1	6.5	0.41	34	28	215	0.6	7.5	4.8	144	7.3	5.4	1.92	228	260	94	94	0.4	-2.79389	1.14186	61.8088	249	1	4.4	1.2	0.272727	16	5	0	0	0.180082	0	0	0	1	1	MD+DM
54	2	24.7329	1	159.6	63	85.4	1	0	1	0	10.0376	19.7	18.9	4.2	0.58	20	24	14	0.6	6.7	4.4	93	5.7	9.5	2.18148	199	98	72	110	0.64	-0.862109	1.11906	17.9961	277	1	2.9	0.2	0.0689655	10	5	0	0	0.0426801	0	0	0	1	1	MD+obe
76	2	24.3134	1	148.2	53.4	89.1	1	1	1	0	0	33.5	23.2	6.7	1.07	29	20	16	0.5	8.1	4.7	105	6.4	8.9	2.30741	233	184	53	139	0.38	-1.46904	1.47113	33.5683	288	1	6.2	0.3	0.0483871	10	5	0	0	0.223554	0	0	0	1	1	MD+obe
68	1	25.1281	1	160.4	64.65	88.7	0	1	1	0	3.34125	24.7	17.9	5.3	0.63	36	33	21	0.6	7.1	4.4	114	5.8	10.6	2.9837	202	118	71	103	0.41	-0.701958	1.72527	30.6047	273	1	3.9	0.7	0.179487	10	5	0	0	0.196096	0	1	0	0	0	MD+obe
65	1	25.0506	1	176.4	77.95	90.9	1	1	2	1	0	19.9	22.4	6	0.76	18	14	12	0.9	7.5	4.7	142	7	4.4	1.54272	224	69	67	132	0.34	-0.201382	1.57133	16.438	302	1	4.9	1.3	0.265306	11	5	0	0	0.0610239	0	0	1	1	1	MD+DM+obe
70	1	21.9604	0	165.5	60.15	82.8	0	1	1	0	34.1707	21.3	15.1	6.8	0.67	27	21	42	1.1	8.2	4.2	95	5.7	4.2	0.985185	199	173	62	101	0.7	-0.158868	1.9363	32.9737	312	1	3.5	0.5	0.142857	10	4	0	1	0.13633	0	0	0	1	0	MD
64	2	26.0515	1	151	59.4	86.6	1	1	1	0	0	27.2	12.7	4	0.54	21	24	18	0.7	6.5	4.4	94	5.8	6	1.39259	235	107	74	134	0.74	-1.30191	1.00861	26.7852	260	1	4.5	1	0.222222	10	5	0	0	0.0699537	0	0	0	0	0	MD+obe
78	1	21.9186	0	169.2	62.75	88.7	0	1	2	1	38.067	19.6	15.9	7.5	0.98	38	57	69	1	7.8	4.3	153	7.4	6.2	2.34222	241	218	76	125	0.88	-0.324651	2.00302	54.3465	280	1	5.8	1.3	0.224138	12	4	0	1	0.299232	0	0	0	1	1	MD+DM
69	1	25.3069	1	165.6	69.4	100.5	1	0	1	0	49.9162	23.1	17.3	5.7	0.85	28	31	104	0.7	7	4.5	106	6.3	6.6	1.72741	198	124	66	106	0.4	-0.691959	1.50215	73.6442	260	1	4.3	0.3	0.0697674	11	4	0	1	0.132105	0	0	0	1	1	MD+obe
50	2	22.6448	0	165.2	61.8	84.4	1	1	2	1	14.3747	38.8	8.6	3.7	0.51	99	173	96	0.5	7.3	4.4	163	7.9	5.3	2.13309	222	87	65	132	1.12	-3.94786	0.969952	35.6414	257	1	7.4	1.1	0.148649	10	5	0	0	0.57535	1	0	0	0	0	MD+DM
68	1	23.3515	1	157.6	58	86.5	0	0	1	0	0	25.1	15	4.8	0.7	27	36	37	1	6.5	4.2	100	5.5	5.6	1.38272	185	72	47	110	1.03	-1.12646	1.21912	22.3335	296	1	4.5	0.9	0.2	10	5	0	0	0.15509	0	0	1	0	0	MD+obe
47	2	30.3501	1	158.4	76.15	96.3	1	0	1	0	4.4756	25.1	11.4	3.7	0.68	12	16	17	0.5	6.8	4.1	112	5.6	8	2.21235	156	84	48	86	0.78	-1.17959	0.561753	45.8688	297	1	6.6	0.9	0.136364	10	5	0	0	0.0146441	0	0	0	0	1	MD+obe
76	2	23.9147	1	147.6	52.1	86.5	1	0	1	0	0	22.6	32.6	5.6	1.78	11	6	10	0.6	7	3.9	93	5.7	4.8	1.10222	191	163	55	101	1.2	0.817982	1.51016	20.9365	251	1	5.8	1.5	0.258621	13	5	0	0	0.00604173	0	0	0	1	1	MD+obe
68	2	22.7129	0	151.6	52.2	87.8	1	0	1	0	0	15	13.9	5	0.57	17	11	17	1.1	7	4.5	108	6.3	5.8	1.54667	232	71	62	142	0.68	0.71601	2.32365	13.7296	279	1	3.2	0.8	0.25	10	5	0	0	0.0278882	0	0	0	0	0	MD
52	1	20.9659	0	171.2	61.45	86.1	0	1	2	1	4.79338	21.4	19.5	5.6	0.96	27	44	50	0.6	7.4	4.8	121	6.3	10.1	3.01753	202	297	35	106	0.24	-1.9927	0.98907	49.1882	296	1	5	0.8	0.16	10	5	0	0	0.170443	0	1	0	1	1	MD+DM
40	1	31.4537	1	180.3	102.25	111.6	1	1	0	0	6.84654	22.1	11.6	5.7	0.95	19	25	38	1	6.7	4.4	89	5.6	22	4.83457	203	141	43	132	0.76	-2.26295	0.687783	86.6438	312	1	4.3	0.3	0.0697674	10	5	0	0	0.0683075	0	1	0	0	0	MD+obe
76	1	25.6299	1	172.2	76	101.3	1	1	1	0	0	17.3	21.9	5.4	0.89	27	30	28	0.9	6.7	4	96	5.8	4.8	1.13778	212	76	48	146	0.61	0.678213	2.16556	42.7067	271	1	3.2	0.5	0.15625	10	5	0	0	0.0979276	0	0	0	0	0	MD+obe
57	1	24.3722	1	170.8	71.1	92.3	1	1	1	0	75.6079	24.3	16.8	4.4	0.77	28	43	112	1.2	7.1	4.6	103	5.7	3.7	0.940988	218	95	64	132	0.58	-1.69537	1.0016	56.5215	289	1	4.3	0.6	0.139535	10	4	0	1	0.153432	0	0	0	0	0	MD+obe
59	2	19.2428	0	159.9	49.2	78.3	0	1	1	0	0	29.6	12.9	3.5	0.53	16	13	21	0.8	7.5	4.6	108	7.1	5.7	1.52	262	191	54	171	0.41	-2.21872	0.884522	15.072	336	1	4.1	0.5	0.121951	10	5	0	0	0.0436269	0	0	0	1	0	MD
47	2	23.7209	1	168	66.95	92.4	1	0	0	0	30.1127	30.7	14.3	6.1	0.48	19	24	36	1	7.2	4.6	98	5.4	9.1	2.20198	192	83	81	93	0.6	-3.94948	0.593755	31.7244	287	1	3.1	0.6	0.193548	10	4	0	1	0.0414014	0	0	0	0	0	obe
47	2	19.2773	0	160	49.35	79.4	0	1	0	0	35.1315	34	8.2	5.7	0.54	19	14	28	0.6	7.3	4.7	84	5.4	2.8	0.580741	163	154	67	68	0.16	-4.30236	0.701954	15.9157	256	1	2.7	0.3	0.111111	10	4	0	1	0.0301042	0	0	0	1	0	MD
65	2	20.6877	0	163.2	55.1	81.5	1	0	1	0	17.5658	20.9	12.3	5.4	0.58	17	19	55	0.8	6.6	4.2	104	6.1	2.4	0.616296	234	96	99	108	0.47	-0.798571	1.21294	21.0348	275	1	5.8	1.7	0.293104	17	5	0	0	0.0502387	0	0	0	0	0	MD
42	1	26.9396	1	179.5	86.8	100.3	1	1	1	0	35.6893	36	12.3	7.8	0.7	28	27	80	0.9	7.6	4.7	99	6	12.3	3.00667	214	332	47	110	0.57	-3.21401	0.62867	88.0175	318	1	5.4	1.1	0.203704	10	4	0	1	0.222548	0	1	0	1	0	MD+obe
51	1	23.0976	1	172.4	68.65	91.1	1	1	0	0	68.6213	28.2	10.1	5	0.63	38	65	179	0.6	7.5	4.5	99	5.6	4	0.977778	214	123	58	131	0.3	-3.67406	0.852409	64.6666	278	1	4.1	1	0.243902	10	4	0	1	0.225389	0	0	0	0	0	MD+obe
63	2	19.6357	0	157	48.4	86.5	1	1	0	0	0	24.4	16.8	4.1	0.65	17	13	13	1.1	7.2	4.6	99	5.5	5	1.22222	235	85	61	149	0.57	-2.41163	1.21739	8.6617	257	1	3.4	0.3	0.0882353	10	5	0	0	0.0262736	0	0	0	0	0	MD
60	2	27.7037	1	150.8	63	93.4	1	1	0	0	0	32.9	17.2	5.2	0.69	23	19	18	1	7.6	4.2	96	5.6	10.2	2.41778	222	78	60	134	0.78	-2.70143	0.962291	32.8108	254	1	6.6	1.1	0.166667	10	5	0	0	0.124868	0	0	0	0	0	MD+obe
45	1	24.0384	1	171.8	70.95	88.3	0	0	0	0	48.2233	19	11	7.1	0.77	26	39	56	0.5	7.1	4.7	87	5.4	4.9	1.05259	246	663	41	93	0.56	-2.66239	0.986052	79.5413	266	1	4.6	0.6	0.130435	10	4	0	1	0.124434	0	0	0	1	0	obe
80	1	30.6974	1	166.5	85.1	112.1	1	0	0	0	7.11643	23.1	9.6	7.8	1.06	29	24	54	0.6	7.6	4	96	5.3	10	2.37037	211	181	35	138	0.86	-0.276198	2.05008	90.7333	261	1	6.5	1.9	0.292308	24	4	1	0	0.204729	0	0	0	1	1	MD+obe
50	1	30.5064	1	172	90.25	101.6	1	1	1	0	5.62605	32.2	18.1	7.2	0.83	33	48	70	1.5	7.3	4.2	107	6.4	7.1	1.8758	216	271	39	132	0.5	-2.10478	0.739618	90.6313	252	1	3.4	0.3	0.0882353	10	5	0	0	0.137874	0	0	0	1	1	MD+obe
60	1	24.5648	1	164.1	66.15	96.3	1	1	1	0	66.825	29.9	11.2	5.5	0.53	24	25	45	0.7	6.7	4.1	106	5.6	7	1.8321	203	73	65	132	0.68	-1.65851	0.963211	40.0206	314	1	5.9	0.7	0.118644	10	4	0	1	0.172961	0	0	0	1	1	MD+obe
68	2	21.9948	0	151.9	50.75	85.2	1	1	1	0	0	37.5	13	4	0.59	20	13	16	1	6.9	3.9	91	5.7	5.8	1.30321	270	131	70	179	0.8	-1.88741	1.00586	17.7214	253	1	3.7	0.8	0.216216	10	5	0	0	0.0481395	0	0	0	0	0	MD
74	2	23.7019	1	148.9	52.55	85.4	1	1	2	1	0	15.5	17.8	5.3	0.61	23	19	14	1.1	6.9	4.5	113	6.2	9	2.51111	165	96	55	93	0.69	0.6344	2.51913	15.7153	278	1	4.6	0.7	0.152174	10	5	0	0	0.0999488	0	1	0	1	1	MD+DM+obe
66	1	25.9832	1	162.9	68.95	100.5	1	1	0	0	50.1187	23	12.6	8.4	0.75	37	33	135	0.5	6.6	4.2	88	5.5	3.7	0.803951	168	491	45	50	0.69	-1.44258	1.84825	93.216	306	1	5.5	1.3	0.236364	10	4	0	1	0.315491	0	0	0	1	0	MD+obe
68	1	23.9139	1	161.6	62.45	91	1	1	1	0	25.4891	23.2	17.6	7.3	0.76	18	17	28	0.8	6.6	4.3	100	6	5.2	1.28395	221	228	47	131	0.41	-0.586862	1.27958	49.218	288	1	5.4	0.3	0.0555556	10	5	0	0	0.0614102	0	0	0	1	0	MD+obe
58	1	22.4811	0	163.3	59.95	83.7	0	1	1	0	87.545	34.5	13.6	6.5	0.67	21	24	20	0.8	7	4.3	102	5.8	2.4	0.604444	159	119	55	88	0.42	-2.74253	0.720647	18.564	254	1	3.1	0.8	0.258064	17	4	0	1	0.0466286	0	0	0	1	1	MD
68	1	27.6666	1	161.6	72.25	97.3	1	1	2	1	0	22.1	21.6	5.4	0.8	18	22	19	0.7	6.8	4.3	122	6.5	5.7	1.71704	146	95	36	89	0.78	-0.329344	1.1808	42.8372	263	1	4.6	0.3	0.0652174	10	5	0	0	0.0452221	0	0	0	1	1	MD+DM+obe
61	2	24.197	1	157.6	60.1	85.4	1	1	2	1	0	20.3	14	4.4	0.62	46	46	70	0.9	7.4	4.6	136	7.7	9.4	3.15654	204	200	50	122	0.83	-0.698479	2.03804	56.0774	338	1	11.6	1.3	0.112069	11	5	0	0	0.651044	1	1	0	1	1	MD+DM+obe
58	1	25.8481	1	168.8	73.65	94	1	0	0	0	21.5885	27.4	17.7	6	0.85	19	14	30	0.9	7.6	4.3	98	5.4	5.1	1.23407	257	118	63	175	0.74	-2.15571	1.0749	45.4725	288	1	3.4	0.4	0.117647	10	5	0	0	0.0457942	0	0	0	0	0	obe
73	2	22.2719	0	152.8	52	86.3	1	1	1	0	0.23421	23.4	20.5	3.6	0.62	28	22	20	1	7.2	4.5	102	6.4	4.2	1.05778	177	37	95	71	0.52	-0.502444	1.86232	7.70465	266	1	4.8	0.5	0.104167	10	5	0	0	0.150376	0	0	0	1	1	MD
42	1	23.3951	1	171.3	68.65	91.1	1	1	0	0	52.6973	26.3	8.5	6.8	0.63	21	27	91	1	7.8	4.6	87	5.4	4	0.859259	230	232	62	135	0.32	-3.60686	0.645403	68.2387	257	1	3.7	0.3	0.0810811	10	4	1	1	0.056634	0	0	0	1	0	MD+obe
73	2	28.1599	1	148.8	62.35	97.8	1	1	1	0	17.5658	21.5	13.9	7.5	0.56	21	16	34	0.9	7.1	4.2	101	6.1	8.4	2.09481	223	112	78	126	0.68	0.535402	1.78256	59.4181	308	1	12.8	2	0.15625	10	5	0	0	0.238817	0	0	0	1	1	MD+obe
63	1	23.4762	1	164.4	63.45	91.1	1	1	1	0	70.263	30.2	11.2	8.5	0.74	30	27	88	1	7.2	4.3	100	5.7	2.6	0.641975	242	85	117	111	0.36	-1.67124	1.20441	44.8945	271	1	3.7	1.1	0.297297	10	4	0	1	0.138158	0	0	0	0	0	MD+obe
78	2	26.2477	1	149.8	58.9	96	1	1	1	0	0	33.2	17.6	4.7	0.59	25	15	20	0.7	7.1	4.4	92	6	6.3	1.43111	174	50	66	97	1.01	-0.761714	1.51653	24.4258	290	1	4.9	0.8	0.163265	10	5	0	0	0.137909	0	0	0	1	1	MD+obe
58	1	25.424	1	175.1	77.95	100.1	1	1	1	0	62.2999	27.1	17.6	7.3	0.77	27	40	82	0.5	7.1	4.4	94	6.1	8.1	1.88	213	94	76	118	0.69	-1.76789	0.913677	64.2911	276	1	4.6	1.1	0.23913	10	4	0	1	0.14157	0	0	0	0	0	MD+obe
74	1	30.0096	1	168.1	84.8	108.4	1	1	1	0	0	27.2	12.7	6.9	0.89	25	20	25	0.8	7.8	4.1	87	5.9	4.2	0.902222	191	84	47	127	0.59	0.00940382	1.52086	66.9352	309	1	5	1	0.2	10	5	0	0	0.157745	0	0	0	0	0	MD+obe
68	2	21.5484	0	157.2	53.25	82.3	1	1	0	0	12.1039	26.6	14.4	4	0.62	27	22	15	1.1	7	4.4	92	5.3	5.3	1.20395	227	80	75	133	0.71	-2.28045	1.47157	9.3857	274	1	8.8	2.4	0.272727	12	5	0	0	0.24596	0	0	0	0	0	MD
69	1	26.2855	1	160.9	68.05	97.5	1	1	2	1	3.51315	25.3	33	4.4	9.9	19	15	49	0.5	7.5	4.4	157	10.2	17.3	6.70642	228	184	46	146	0.99	-0.460164	1.33794	69.8538	289	1	10	2.4	0.24	10	5	0	0	0.132877	0	1	0	1	1	MD+DM+obe
41	1	24.0532	1	185.2	82.5	96	1	1	1	0	0	33.5	14.4	6	0.65	37	83	107	0.8	6.8	4.4	88	5.8	6.3	1.36889	195	105	57	117	0.66	-3.58468	0.497052	61.6969	367	1	4.9	0.4	0.0816327	10	5	0	0	0.414482	1	0	0	0	0	MD+obe
59	1	26.8601	1	177	84.15	100.3	1	1	1	0	67.6845	35	11.2	7.7	0.72	19	20	38	0.6	6.8	4.2	94	6.1	4	0.928395	208	673	35	92	0.52	-2.21865	0.716181	89.3017	263	1	5.6	0.9	0.160714	10	4	0	1	0.0657229	0	0	0	1	1	MD+obe
80	1	25.9835	1	163.9	69.8	96.7	1	0	2	1	4.77321	21.4	21.6	3.9	0.82	20	24	30	0.9	6.8	4.1	83	7.4	138	28.2815	157	124	38	96	0.94	0.194448	1.52616	50.6898	261	1	5.9	1.5	0.254237	10	5	0	0	0.079962	0	1	0	1	1	MD+DM+obe
66	2	28.9303	1	153.2	67.9	98.2	1	1	1	0	0	29.6	12	5.6	0.56	21	15	29	0.7	7.4	4.7	99	5.7	7.5	1.83333	208	118	64	121	1.43	-0.947556	1.209	60.947	313	1	6.1	0.5	0.0819672	10	5	0	0	0.128561	0	0	0	1	1	MD+obe
48	2	27.7105	1	160.8	71.65	94.9	1	1	0	0	0	28.9	8.7	4.3	0.56	16	12	14	0.9	7.4	4.6	83	5.6	3.8	0.778765	219	124	61	142	0.51	-2.76721	0.767137	40.734	275	1	2.8	0.3	0.107143	10	5	0	0	0.0188658	0	0	0	0	0	MD+obe
65	2	21.1094	0	156.8	51.9	83.1	1	1	0	0	0	31.4	15.6	4.4	0.54	17	13	12	1.3	6.9	4.3	91	5.3	5.7	1.28074	195	97	81	92	0.41	-2.9111	0.976025	9.42651	261	1	2.9	0.6	0.206897	10	4	1	0	0.0227239	0	0	0	1	1	MD
68	1	25.6189	1	162.5	67.65	96.7	1	1	1	0	33.21	21	12.8	6.5	0.62	23	29	45	0.9	6.4	4	107	6.1	7.4	1.95506	225	134	55	141	0.51	-0.205648	1.38299	58.4666	286	1	4.1	1.2	0.292683	17	4	0	1	0.0936258	0	0	0	0	0	MD+obe
46	2	34.7611	1	164.4	93.95	119.9	1	1	2	1	52.6973	36.2	15.2	3.6	0.57	131	202	89	0.5	7.5	3.6	155	8.8	11.4	4.36296	225	108	63	149	1.78	-2.01543	1.17124	95.7969	400	1	24.8	7.3	0.294355	14	4	0	1	0.95279	1	1	0	0	0	MD+DM+obe
70	1	22.3033	0	167.4	62.5	89	0	1	1	0	41.9929	25.5	20.4	9.1	1.08	22	14	64	0.5	7.4	4.5	100	6.2	4.3	1.06173	208	228	49	121	1.29	-0.587776	1.61405	55.7841	262	1	3.8	0.5	0.131579	10	4	0	1	0.0678352	0	0	0	1	1	MD
64	2	28.3387	1	155.7	68.7	99.9	1	1	1	0	0	19	13.2	4.7	0.55	21	25	23	0.7	6.7	4	113	6	11.1	3.09704	131	83	50	64	0.93	0.208435	1.41474	48.7806	281	1	5.7	1.2	0.210526	10	5	0	0	0.0986972	0	1	0	1	1	MD+obe
72	1	25.1386	1	160.8	65	88.1	0	1	0	0	70.1356	14.7	10.4	6.5	0.58	44	40	129	0.7	7.1	4.3	89	5.1	4.1	0.900988	168	554	37	56	1.35	-0.307971	3.40752	87.3047	319	1	13.2	3.8	0.287879	13	4	0	1	0.630807	1	0	0	1	1	MD+obe
68	2	24.4565	1	153.4	57.55	86.4	1	0	1	0	0.585525	25.2	15	2.8	0.5	20	23	31	0.6	7.4	4.4	88	6	7.5	1.62963	184	43	57	115	0.74	-1.04922	1.12532	15.2346	286	1	5.9	1.6	0.271186	15	5	0	0	0.0916602	0	0	0	0	0	MD+obe
68	2	21.8053	0	151.2	49.85	86.3	1	1	1	0	0	20.2	17.5	3.7	0.52	24	21	18	0.8	6.5	4.5	90	5.8	6.1	1.35556	231	100	63	149	0.67	-0.443876	1.76303	15.7606	262	1	3.4	0.8	0.235294	10	5	0	0	0.0758816	0	0	0	0	0	MD
66	2	20.1872	0	159.8	51.55	83	1	0	1	0	0	24.6	14	4.2	0.75	17	10	12	0.9	7	4.3	83	5.9	3.6	0.737778	239	97	79	142	0.4	-0.558407	1.44231	8.34688	253	1	3.2	0.9	0.28125	12	5	0	0	0.0241697	0	0	0	0	0	MD
70	1	25.3578	1	174.2	76.95	96.1	1	1	1	0	0	18.5	17.1	5.7	0.72	12	16	19	0.9	6.9	4.3	88	5.7	5.6	1.21679	207	152	62	120	0.4	-0.0718627	1.13514	44.3963	338	1	5	1.1	0.22	10	4	1	0	0.0151311	0	0	0	1	0	MD+obe
52	2	32.8208	1	149.8	73.65	107.1	1	1	1	0	15.9943	41.4	14.4	7.7	0.51	20	20	29	0.5	7.2	4.3	112	6.8	5	1.38272	250	146	51	170	0.51	-2.76585	0.561718	84.0303	258	1	4.3	1	0.232558	10	5	0	0	0.0574612	0	0	0	0	0	MD+obe
62	2	33.09	1	150.4	74.85	109.2	1	1	1	0	0	23.2	6.8	6.5	0.43	74	71	42	0.9	7.6	4.1	113	6.1	11.4	3.18074	190	120	49	117	2.03	0.169286	2.34696	86.8554	269	1	16.5	3.5	0.212121	10	5	0	0	0.733404	1	1	0	1	1	MD+obe
65	1	30.4281	1	168.8	86.7	104.3	1	1	1	0	0	23.8	12.9	6.3	0.97	23	23	19	2.3	7.2	4.6	95	5.8	10.8	2.53333	164	64	42	111	1.19	-0.419763	1.30979	52.2466	332	1	6.9	0.6	0.0869565	10	5	0	0	0.20391	0	1	0	0	0	MD+obe
69	2	33.3548	1	149.2	74.25	107.6	1	1	1	0	0	19.2	18.1	4.9	0.54	17	18	21	0.7	6.6	4	102	6.3	3.3	0.831111	183	72	59	111	0.76	0.942355	1.43999	70.1772	279	1	4.1	0.3	0.0731707	10	4	1	0	0.0360517	0	0	0	0	0	MD+obe
59	1	25.3642	1	169.3	72.7	96.8	1	1	1	0	0	44	14	6.1	0.77	15	11	16	0.7	6.9	4.1	111	5.9	9.5	2.6037	200	93	69	116	0.46	-3.05377	0.606449	31.4601	267	1	4.6	0.8	0.173913	10	5	0	0	0.0234121	0	1	0	1	1	MD+obe
40	1	25.5802	1	174.9	78.25	98	1	1	1	0	117.832	28.9	13.6	8.7	0.58	14	14	51	0.9	7.2	4.4	92	6	7.1	1.61284	204	71	56	132	0.47	-2.33146	0.517876	47.2537	296	1	6.9	0.2	0.0289855	10	4	0	1	0.0318347	0	0	0	0	0	MD+obe
68	1	24.5875	1	163.9	66.05	92	1	1	1	0	6.8544	18.6	13	5.8	0.69	32	29	39	0.5	7	4.2	108	5.8	6.3	1.68	154	34	58	86	1.48	0.184642	2.17244	18.8425	250	1	3.9	0.5	0.128205	10	5	0	0	0.14726	0	0	0	1	1	MD+obe
54	2	22.7852	0	156	55.45	82.8	1	0	1	0	0	23	14.2	4.5	0.57	23	22	39	0.8	7.2	4.5	101	5.7	6.3	1.57111	239	98	84	136	0.68	-1.33019	1.15128	23.334	252	1	3.3	0.1	0.030303	10	5	0	0	0.0630326	0	0	0	0	0	MD
74	2	24.6004	1	154.8	58.95	92.3	1	1	1	0	0	20.8	16.3	3.6	0.63	30	34	31	0.6	7.1	4.7	119	5.9	14.2	4.17235	166	45	97	62	0.79	-0.427034	1.83042	20.7462	282	1	6.8	0.2	0.0294118	10	5	0	0	0.24743	0	1	0	1	1	MD+obe
78	1	23.0979	1	164.1	62.2	87.6	0	1	2	1	5.1231	24.4	18.5	3.6	0.8	16	12	19	0.8	7	4.1	133	6.5	5.7	1.87185	196	97	55	119	0.52	-0.0457938	1.4765	19.501	304	1	2.8	0.6	0.214286	10	5	0	0	0.0228153	0	0	0	1	1	MD+DM+obe
71	2	23.161	1	154.1	55	84.5	1	1	1	0	0	18.6	17.6	4.5	0.5	20	21	14	1.1	6.9	4.3	101	5.9	5.9	1.47136	221	105	64	130	1.2	-0.0540083	1.66596	15.2251	280	1	5	0.8	0.16	10	5	0	0	0.0752312	0	0	0	0	0	MD+obe
52	1	24.2234	1	166	66.75	88.4	0	1	0	0	6.27348	36.2	9.7	4.8	0.75	24	25	38	0.7	7.1	3.9	86	5.1	4.3	0.913086	171	97	54	97	0.33	-3.8036	0.689503	32.7115	303	1	4.6	1.3	0.282609	12	5	0	0	0.128459	0	0	0	0	0	obe
41	1	25.748	1	172.2	76.35	95.7	1	1	0	0	4.896	27.1	14.6	6.6	0.68	21	22	35	1.1	6.8	4.4	96	5.5	4.4	1.04296	214	394	41	112	0.4	-3.21969	0.677365	76.029	316	1	4.8	0.6	0.125	10	5	0	0	0.104657	0	0	0	1	0	MD+obe
41	2	32.5282	1	152.3	75.45	104	1	1	0	0	0	24.9	8.2	6.1	0.49	15	19	16	1	6.9	4	92	5.6	10	2.2716	166	94	47	100	1.57	-2.19577	0.566629	64.7688	400	1	4.2	0.2	0.0476191	10	5	0	0	0.0671034	0	0	1	0	1	MD+obe
62	1	18.6036	0	172.8	55.55	76.7	0	1	1	0	20.7746	24.3	12.9	4.8	0.76	43	38	31	0.9	7.6	4.7	102	5.6	2.9	0.73037	212	96	83	112	0.36	-1.643	1.77976	9.2913	252	1	3.2	0.1	0.03125	10	5	0	0	0.189718	0	0	0	1	1	MD
65	1	22.901	0	162.2	60.25	84.4	0	1	1	0	11.6932	24.7	15.6	6.8	0.71	26	29	70	1	7.7	4.7	114	5.7	7.5	2.11111	222	90	54	149	0.73	-1.41272	1.27055	32.0861	262	1	8.5	0.9	0.105882	10	5	0	0	0.211426	0	0	0	0	0	MD
69	1	25.6195	1	160.2	65.75	96	1	1	1	0	6.8544	27.1	11.2	6.1	0.84	19	15	26	0.8	7.2	4.4	102	5.8	5.1	1.28444	236	57	60	156	0.39	-0.756767	1.24907	28.8322	320	1	4.8	0.7	0.145833	10	5	0	0	0.0807997	0	0	0	1	1	MD+obe
62	1	27.2697	1	167.6	76.6	92.3	1	1	1	0	36.9256	19.1	11.1	6.5	0.75	26	23	38	1.5	6.5	4.3	101	5.4	4.4	1.09728	168	64	61	100	0.61	0.110484	1.75982	38.0505	313	1	7.3	1.1	0.150685	10	4	1	1	0.241968	0	0	0	0	0	MD+obe
42	1	23.3287	1	177.5	73.5	88.3	0	0	1	0	20.1181	39.5	11	5	0.78	28	21	85	1	7.1	4.6	113	5.9	7.4	2.06469	181	59	56	106	0.35	-3.6491	0.649682	32.1542	261	1	3.3	0.5	0.151515	10	5	0	0	0.103374	0	0	0	0	0	obe
81	1	23.7359	1	153.6	56	87.7	0	1	1	0	16.605	30.9	10.4	4	0.6	39	23	28	1.1	7.5	4.8	115	5.6	4	1.1358	221	88	70	141	0.82	-0.82313	2.13171	24.2654	275	1	5.6	0.6	0.107143	10	5	0	0	0.293899	0	0	0	0	0	MD+obe
43	1	23.5282	1	175.6	72.55	91	1	1	0	0	75.6079	26	10.3	6	0.64	24	33	186	1.5	6.9	4.5	88	5.2	12.2	2.65086	175	179	57	92	0.49	-3.50235	0.690954	73.9637	248	1	3.8	0.2	0.0526316	10	4	0	1	0.0791962	0	1	0	1	0	MD+obe
76	1	27.0861	1	165.4	74.1	100.5	1	1	1	0	70.3914	18.7	10.5	5.9	0.71	76	88	78	1.1	7	4.4	100	5.4	12.3	3.03704	223	116	78	120	1.34	0.333098	3.29264	73.1994	291	1	6.4	1.2	0.1875	10	4	0	1	0.539623	1	1	0	1	1	MD+obe
76	2	22.0278	0	143.8	45.55	80	1	1	1	0	0	32.3	10.5	4.4	0.64	19	33	81	0.7	7.2	4.1	99	5.9	7.9	1.93111	215	208	38	140	1.33	-1.99739	0.77823	44.9856	296	1	4.6	1	0.217391	10	4	0	0	0.0654459	0	0	1	1	1	MD
51	1	24.9358	1	171.1	73	88.1	0	1	1	0	47.3625	17.2	9.2	5.7	0.64	14	16	19	1.1	6.4	4.4	102	5.7	3	0.755556	180	62	49	118	0.29	-0.587787	1.03779	17.3308	253	1	3.6	0.3	0.0833333	10	4	0	1	0.0124924	0	0	0	0	0	MD+obe
73	2	25.1418	1	150.9	57.25	88.8	1	1	2	1	0	17.7	8.7	4.1	0.6	22	18	34	0.7	7.4	4.2	118	7	6.2	1.80642	217	141	56	134	1.13	0.656333	2.13863	42.6587	266	1	3.5	0.4	0.114286	10	5	0	0	0.0637941	0	0	0	1	1	MD+DM+obe
66	2	22.3499	0	156.8	54.95	90	1	0	1	0	0	24.2	13.4	4	0.42	14	11	22	1.2	6.9	4.5	96	5.9	11	2.60741	200	148	62	113	0.51	-0.858109	1.15123	29.1801	253	1	3	0.2	0.0666667	10	5	0	0	0.0103011	0	1	0	1	1	MD
51	2	24.8558	1	158	62.05	85.3	1	0	1	0	0	30.4	10.2	6.3	0.46	29	47	18	1.1	6.2	3.6	95	5.9	5.7	1.33704	202	127	47	127	0.59	-2.0387	0.709652	25.4008	319	1	4	0.5	0.125	10	5	0	0	0.184532	0	0	0	0	1	MD+obe
57	2	22.8326	0	152.5	53.1	85.5	1	0	0	0	0	26.4	14.5	6.6	0.59	18	15	19	0.7	7	4.1	93	5.6	6.1	1.40074	271	165	58	180	0.65	-2.36974	1.00345	25.7367	297	1	4.1	0.8	0.195122	10	5	0	0	0.049264	0	0	0	1	0	MD
60	2	21.4968	0	146.6	46.2	80.6	1	0	1	0	0	35.7	10.2	4.7	0.44	19	17	21	0.8	8.2	4.7	92	5.8	8.2	1.86272	249	208	88	131	0.65	-2.94083	0.774484	22.9259	273	1	2.5	0.4	0.16	10	5	0	0	0.030474	0	0	0	1	0	MD
47	1	23.5563	1	176.4	73.3	85.2	0	1	1	0	0.45799	36.6	12.8	7.8	0.9	29	63	82	0.5	7.2	4.3	93	6.2	6.8	1.56148	223	162	48	141	0.44	-3.73199	0.469185	51.4353	299	1	4.6	0.6	0.130435	10	5	0	0	0.184096	0	0	0	1	0	MD+obe
44	1	27.5087	1	170	79.5	100.6	1	0	1	0	3.39855	29.5	16.3	8.6	0.83	21	31	35	0.9	6.9	4.4	97	5.7	9.2	2.20346	303	115	64	219	1.01	-2.39954	0.56256	61.8966	285	1	5.4	0.7	0.12963	10	5	0	0	0.095862	0	0	0	0	0	MD+obe
44	2	21.8166	0	160.5	56.2	83	1	1	1	0	9.11036	29	10	3.2	0.5	16	21	82	0.9	7.4	4.6	97	5.7	8	1.91605	191	84	45	124	0.63	-2.91796	0.529743	28.3553	307	1	3.7	0.3	0.0810811	10	5	0	0	0.0311687	0	0	0	0	1	MD
65	1	24.296	1	166	66.95	88.4	0	1	0	0	42.1954	22.7	13.8	3.4	0.96	41	43	103	0.5	7.5	4.4	94	5.6	5.9	1.36938	179	154	49	106	1.03	-1.89722	1.79035	60.9519	316	1	9.9	2.2	0.222222	12	4	0	1	0.524595	1	0	0	1	0	MD+obe
71	2	22.7944	0	156.6	55.9	88.6	1	1	1	0	0	28	16.9	4.8	0.58	27	24	13	1.4	7.8	4.6	99	6	3.6	0.88	334	86	91	238	1.17	-1.33758	1.39752	14.2565	253	1	4.2	0.5	0.119048	10	5	0	0	0.11628	0	0	0	0	0	MD
68	2	23.3261	1	156.8	57.35	90.4	1	0	1	0	0	27.5	9.7	3.4	0.49	29	20	20	0.7	7.2	4.8	93	6	7	1.60741	151	96	52	80	0.62	-1.14385	1.60346	22.9574	358	1	3.5	0.3	0.0857143	10	5	0	0	0.218945	0	0	0	1	1	MD+obe
44	2	25.2013	1	171.3	73.95	94.9	1	0	1	0	0	35.1	16	4.8	0.58	21	28	14	0.8	7.3	4.4	91	5.7	6.7	1.50543	206	45	72	125	0.76	-3.27258	0.497492	15.5812	250	1	3.1	0.2	0.0645161	10	5	0	0	0.0457357	0	0	0	0	0	MD+obe
55	2	20.2694	0	158.7	51.05	83	1	1	1	0	1.69928	32.9	10.5	5	0.55	17	15	21	0.5	7.6	4.8	95	5.7	5.2	1.21975	203	72	80	112	0.6	-2.92767	0.733787	9.39002	273	1	3.5	0.3	0.0857143	10	5	0	0	0.0295448	0	0	0	0	0	MD
64	2	26.5696	1	160.8	68.7	93.3	1	1	1	0	0	27.3	11.5	5.7	0.82	24	36	31	1.5	7.9	4.5	123	6.4	12.4	3.76593	228	176	61	139	0.65	-1.53846	0.937729	57.1052	340	1	8.5	1.9	0.223529	10	5	0	0	0.278454	0	1	0	1	1	MD+obe
58	2	22.0008	0	152.7	51.3	86.5	1	0	1	0	0.585525	24.3	15.4	4.2	0.66	30	35	43	1	7.2	4.5	100	5.7	6.5	1.60494	239	133	63	153	0.57	-1.61135	1.21034	32.2711	299	1	3.6	0.5	0.138889	10	5	0	0	0.157313	0	0	0	0	0	MD
56	2	24.5924	1	167.2	68.75	91.1	1	1	2	1	0	33.4	14	5.5	0.63	17	19	32	0.9	7.2	4.3	125	6.6	8.9	2.74691	192	89	77	100	0.34	-2.45553	0.653904	32.4692	316	1	5.2	1.5	0.288461	10	5	0	0	0.0589606	0	1	0	1	1	MD+DM+obe
67	1	27.0205	1	167.6	75.9	96	1	0	1	0	3.97277	17.1	18.5	6.4	0.87	37	37	25	0.9	7.2	4.4	116	5.4	6.9	1.9763	206	45	79	110	0.7	0.336929	2.3833	27.6429	261	1	4.7	0.5	0.106383	10	5	0	0	0.225835	0	0	0	0	0	MD+obe
55	2	22.1474	0	158.8	55.85	84.3	1	0	1	0	0	34.3	10.5	3.9	0.57	15	11	20	0.8	6.8	3.9	95	6.1	4.5	1.05556	246	81	72	162	0.4	-2.11115	0.72521	13.473	252	1	5.4	0.7	0.12963	10	5	0	0	0.025584	0	0	0	0	0	MD
47	2	29.109	1	162.8	77.15	93.6	1	1	1	0	0	33.9	11.9	5.2	0.67	16	16	14	0.7	7.5	4.1	93	6.2	9.5	2.18148	206	202	43	135	1.28	-2.19275	0.554572	55.3685	259	1	4.6	0.4	0.0869565	11	5	0	0	0.0289946	0	0	0	1	1	MD+obe
59	2	24.7755	1	161.6	64.7	93	1	1	1	0	32.7458	20.9	10.1	5	0.54	19	16	28	0.6	6.4	4.3	92	6	5.1	1.15852	225	118	72	135	0.44	-0.412483	1.34091	39.3356	284	1	4.3	0.5	0.116279	11	4	0	1	0.056703	0	0	0	0	0	MD+obe
58	2	21.5714	0	148	47.25	77	0	1	1	0	17.5658	35.9	19.6	5.6	0.54	26	21	68	1	7	4.4	106	5.6	2.9	0.759012	249	127	114	114	0.42	-2.71657	0.916637	26.5133	264	1	4.3	1.2	0.27907	12	5	0	0	0.115632	0	0	0	0	0	MD
65	1	26.5473	1	164.8	72.1	94.4	1	1	2	1	1.33753	25.1	11.2	6.7	0.56	24	21	32	1.1	6.9	4	194	10.1	5.9	2.82617	213	146	30	150	0.89	-0.416122	1.35625	54.638	281	1	9	1.7	0.188889	10	5	0	0	0.206481	0	1	0	0	1	MD+DM+obe
49	1	30.4241	1	169.2	87.1	107.5	1	1	1	0	36.9256	25.7	14.5	6.4	0.55	34	58	191	0.6	7.6	4.5	105	6.1	11.9	3.08519	223	357	59	105	0.59	-1.60279	0.851193	97.2187	340	1	4.4	1.1	0.25	10	4	0	1	0.292979	0	1	0	1	1	MD+obe
45	1	25.9471	1	174.6	79.1	96.8	1	1	1	0	3.51315	35.2	13.2	7.2	0.76	18	25	21	0.7	7	4.6	98	5.9	8.4	2.03259	195	88	58	116	0.5	-3.34018	0.460227	36.4684	318	1	4.2	0.9	0.214286	10	5	0	0	0.0586494	0	0	0	0	0	MD+obe
53	2	24.9836	1	156	60.8	85.5	1	1	1	0	0	28.3	12.9	4.8	0.43	26	28	20	1	6.8	4.6	108	6.3	4.5	1.2	207	48	75	121	0.56	-2.03126	0.920203	13.0041	268	1	5.6	0.7	0.125	10	5	0	0	0.150685	0	0	0	0	0	MD+obe
43	1	30.3357	1	174.1	91.95	100.6	1	0	1	0	2.51135	25.1	20.8	7.2	0.92	31	52	60	1.2	6.9	4.7	90	6	9.1	2.02222	194	127	63	108	0.29	-1.87725	0.736469	79.5713	286	1	4	0.7	0.175	11	5	0	0	0.169901	0	0	0	0	0	MD+obe
59	1	24.9844	1	168.1	70.6	89.5	0	1	1	0	9.35593	23.9	18	8.3	0.81	30	29	19	0.8	6.8	4.5	95	5.8	6.8	1.59506	197	103	57	117	0.28	-1.06633	1.37523	26.9401	270	1	2.8	0.5	0.178571	10	5	0	0	0.105766	0	0	0	0	0	MD+obe
66	1	25.7647	1	161.8	67.45	96.4	1	1	1	0	12.547	20.9	14.2	4.9	0.88	24	27	41	0.7	7.5	4.4	100	6.3	11.5	2.83951	218	138	48	145	1.08	-0.422119	1.45857	57.6277	312	1	5.3	0.9	0.169811	10	5	0	0	0.155096	0	1	0	0	0	MD+obe
73	2	27.4673	1	145	57.75	90.9	1	0	2	1	0.23421	22.7	18.7	4.5	0.68	19	10	10	0.7	7	4.4	83	6.6	3	0.614815	204	42	71	121	0.68	0.763926	1.93219	13.0779	249	1	3.1	0.7	0.225806	12	5	0	0	0.0335588	0	0	0	1	1	MD+DM+obe
51	1	24.6127	1	180.4	80.1	88.7	0	0	1	0	0	26.5	11.8	3.9	0.76	18	14	24	1.3	6.7	4.3	94	5.9	3	0.696296	201	67	39	148	0.37	-1.35455	0.925833	20.8528	265	1	3.5	0.5	0.142857	10	5	0	0	0.0345164	0	0	0	0	1	MD+obe
66	1	30.6641	1	160	78.5	108.2	1	1	1	0	21.761	21.4	14.7	4.6	0.67	41	58	55	0.6	7.2	4.3	97	6	7.9	1.8921	182	96	47	110	0.99	-0.140751	1.66035	81.4421	297	1	8	0.9	0.1125	10	5	0	0	0.432408	1	0	0	1	1	MD+obe
58	1	24.7372	1	177.4	77.85	92.1	1	1	1	0	59.1334	28.4	15.2	7.4	1.03	31	36	153	1.4	6.5	4	95	6	5.1	1.1963	229	254	70	114	0.59	-1.5532	1.05516	81.21	305	1	6.1	0.5	0.0819672	10	4	0	1	0.268479	0	0	0	1	0	MD+obe
69	2	23.4804	1	152.7	54.75	91.1	1	1	1	0	0	16.5	14.2	6	0.74	48	66	65	0.9	6.8	4.1	119	6.3	11.5	3.37901	199	127	47	126	1.2	0.0841604	2.47078	49.0201	285	1	5.8	1.5	0.258621	10	5	0	0	0.384125	1	1	0	1	1	MD+obe
50	2	20.4463	0	165.2	55.8	83.1	1	1	1	0	0	29.9	12.1	5.5	0.79	18	13	16	0.5	6.7	4	82	5.8	4.9	0.992099	244	206	77	131	0.72	-1.92928	0.834833	19.3023	253	1	3.7	0.3	0.0810811	10	4	0	0	0.0343572	0	0	0	1	0	MD
66	1	24.2108	1	163.6	64.8	84.6	0	1	1	0	24.1369	31.5	10.2	4.9	0.59	53	76	87	0.9	7.3	4.1	95	6.2	4.4	1.0321	161	86	55	92	0.53	-1.93779	1.2738	39.0696	298	1	5.7	1	0.175439	13	5	0	0	0.430917	1	0	0	0	0	MD+obe
71	1	26.9491	1	162.2	70.9	98.8	1	1	2	1	33.4125	23	18.1	5.3	0.79	20	17	33	1.1	6.4	3.7	128	8.1	4.1	1.2958	183	70	55	110	0.95	0.347923	1.49739	44.9333	317	1	3.9	0.8	0.205128	10	4	0	1	0.075062	0	0	0	0	0	MD+DM+obe
65	1	29.4727	1	160	75.45	97.5	1	1	2	1	64.7862	23.2	16.6	6.3	0.86	29	24	114	0.9	7.2	4.4	148	6.6	4.4	1.6079	205	172	58	121	1.19	-0.0933203	1.65851	86.1207	317	1	5.1	1	0.196078	11	4	0	1	0.224066	0	0	0	1	0	MD+DM+obe
73	2	23.8444	1	150	53.65	94.3	1	0	1	0	0	33.4	22.2	7.4	0.6	28	16	24	1	6.9	4.2	107	6.3	9.5	2.50988	203	79	77	108	0.51	-0.984122	1.52994	27.1545	320	1	5.3	0.8	0.150943	10	5	0	0	0.221898	0	1	0	1	1	MD+obe
64	2	31.1006	1	154.2	73.95	103.9	1	1	2	1	0	19.9	13.2	5	0.59	24	40	89	0.5	6.8	3.8	188	8.6	13.1	6.08099	197	149	39	125	1.34	0.245461	1.22042	88.8577	306	1	6.3	1.8	0.285714	12	5	0	0	0.174228	0	1	1	1	1	MD+DM+obe
75	2	31.7968	1	146.4	68.15	107.2	1	0	1	0	0	22.2	23.3	4.8	0.46	38	37	22	1.2	7.2	4.4	109	6.4	6.5	1.74938	191	110	48	120	1.49	0.445658	2.11053	74.1788	332	1	8.6	2.2	0.255814	10	5	0	0	0.490003	1	0	0	0	1	MD+obe
70	1	25.2251	1	163.4	67.35	90.9	1	1	1	0	33.4898	24.6	15.8	6.6	0.71	22	13	32	1.3	7.2	4.9	102	6.1	6.1	1.5363	223	117	66	135	0.52	-0.340453	1.73626	40.2693	295	1	6.3	1.7	0.269841	12	4	0	1	0.132964	0	0	0	0	0	MD+obe
62	2	24.1896	1	158.8	61	83.7	1	0	1	0	0.33541	24	21	5.1	0.64	16	12	19	0.6	6.8	4.2	95	6	7.1	1.66543	207	90	71	118	0.41	-0.549177	1.19319	17.5937	349	1	4.1	0.6	0.146342	10	5	0	0	0.0489966	0	0	1	0	0	MD+obe
70	1	22.4058	0	178.2	71.15	93.9	1	1	2	1	8.72177	21	20	4.8	0.65	16	9	16	0.8	6.9	4.5	164	8.9	8.7	3.52296	220	91	56	143	0.35	0.211141	1.77778	20.3537	250	1	3.1	0.2	0.0645161	10	5	0	0	0.0183424	0	1	0	1	1	MD+DM
73	1	26.8887	1	164.6	72.85	98.7	1	0	1	0	34.272	23.5	13.7	6.3	0.73	24	17	35	0.8	6.6	4.3	98	5.8	4.6	1.11309	214	65	72	129	0.67	0.188185	1.80818	43.8946	252	1	4.9	0.2	0.0408163	10	4	0	1	0.103276	0	0	0	0	0	MD+obe
45	2	26.6663	1	153.4	62.75	92.7	1	0	1	0	0	35.5	9	3.6	0.53	13	15	31	0.9	7	3.9	86	6.1	8.1	1.72	205	119	53	126	1.09	-2.70437	0.425483	47.3731	256	1	4.2	1.1	0.261905	10	5	0	0	0.0105877	0	0	0	0	0	MD+obe
44	1	27.6855	1	180.4	90.1	98.2	1	1	1	0	5.79795	28.2	11.2	7.5	0.84	26	34	24	0.5	7.2	4.5	112	6.5	11.2	3.09728	174	102	48	114	0.45	-2.19351	0.695725	49.933	302	1	6.1	1.6	0.262295	16	5	0	0	0.195119	0	1	0	0	0	MD+obe
68	1	25.6019	1	154.8	61.35	89.5	0	0	0	0	0	21.1	17.4	6.1	1.09	28	23	26	0.9	7	4.5	94	5.6	4.5	1.04444	180	47	70	94	1.59	-1.2602	1.88157	19.2425	248	1	5.3	0.9	0.169811	10	5	0	0	0.151802	0	0	0	0	0	obe
45	2	30.248	1	153.8	71.55	92.6	1	1	2	1	0	37.9	14.3	5	0.67	19	20	19	0.5	7	4.2	117	6.9	11	3.17778	142	57	44	85	0.78	-2.79519	0.504443	33.9485	324	1	4.8	0.5	0.104167	11	5	0	0	0.0832921	0	1	0	1	1	MD+DM+obe
46	2	26.5781	1	161.3	69.15	91	1	0	1	0	0	25.3	12.4	4.7	0.52	20	23	17	0.6	7.1	4.5	104	6.3	6.2	1.5921	211	48	69	127	0.35	-1.74279	0.758234	18.1808	251	1	3.8	0.8	0.210526	12	5	0	0	0.0489896	0	0	0	0	0	MD+obe
41	1	25.2004	1	174.8	77	95.1	1	0	2	1	0	31.2	7.6	4.9	0.65	21	35	28	0.6	7.3	5.1	242	11.4	7.3	4.36198	223	178	41	149	0.76	-3.48716	0.46646	53.2186	335	1	7.4	0.8	0.108108	11	5	0	0	0.179069	0	1	0	1	0	MD+DM+obe
74	1	24.5502	1	165.2	67	87.5	0	1	1	0	0	24.1	16.2	5.1	0.78	22	23	25	0.9	7.2	4.6	118	6.7	3.2	0.932346	195	58	49	141	0.87	-0.721326	1.40855	18.0307	263	1	5.6	1.2	0.214286	12	5	0	0	0.0997487	0	0	0	0	0	MD+obe
69	1	24.6924	1	172	73.05	97.2	1	1	1	0	8.78288	16.4	13	6.9	0.88	29	29	48	1.8	6.9	4.4	108	5.7	5.1	1.36	170	85	54	96	0.51	0.283086	2.26571	46.312	255	1	5.8	1.6	0.275862	13	5	0	0	0.180822	0	0	0	0	0	MD+obe
31	1	39.996	1	182.8	133.65	124.8	1	1	1	0	0	17.3	12	7.4	0.94	30	44	39	1	6.9	4.3	104	5.7	16.4	4.21136	177	123	36	117	0.46	-0.0503758	0.810421	97.4551	289	1	8.1	1.6	0.197531	11	5	0	0	0.293251	0	1	0	0	1	MD+obe
30	1	23.405	1	164	62.95	78.5	0	1	0	0	0.585525	23.9	15.9	5.1	0.78	21	20	14	0.9	7	4.4	86	5.3	5.7	1.21037	214	58	76	128	0.33	-3.33643	0.589424	7.13083	261	1	5.5	0.5	0.0909091	11	5	0	0	0.0857029	0	0	0	0	0	obe
60	2	27.9883	1	160	71.65	97.6	1	1	1	0	2.16857	20.4	16.4	4.4	0.64	32	40	40	0.6	7.3	4.8	120	6.8	11.7	3.46667	268	136	59	185	0.54	-0.722102	1.48813	65.6683	358	1	10.4	2.2	0.211538	10	5	0	0	0.524502	1	1	0	0	0	MD+obe
63	2	22.3789	0	158.4	56.15	81.1	1	1	0	0	0	15.7	12.1	3	0.7	22	15	19	0.7	6.8	4.2	84	5.6	2.1	0.435556	209	62	78	117	0.26	-0.60138	2.27939	9.2058	250	1	3.5	0.8	0.228571	10	5	0	0	0.0589009	0	0	0	1	1	MD
38	1	30.4939	1	177.8	96.4	104.3	1	1	1	0	58.6455	28.5	12.4	8.9	0.74	43	64	300	0.7	7.1	4	85	5.7	7.9	1.65802	212	238	49	125	0.29	-1.95241	0.716667	96.5509	328	1	7.5	1.3	0.173333	10	4	0	1	0.493126	1	0	0	1	0	MD+obe
50	1	25.0309	1	171.3	73.45	92.7	1	1	0	0	3.90455	21.4	13.6	5.8	0.75	31	59	46	1.6	7.9	5.1	85	5.4	9.2	1.93086	245	154	48	172	0.58	-3.09992	0.942957	54.8987	380	1	5.4	0.8	0.148148	10	4	0	0	0.394629	1	0	0	1	0	MD+obe
41	1	22.4552	0	177	70.35	86.6	0	1	0	0	67.6845	27.1	11.1	6.8	0.72	23	25	66	0.9	7.3	4.5	90	5.4	5.1	1.13333	221	153	67	125	0.25	-3.62941	0.695941	44.2322	273	1	4.9	0.7	0.142857	14	4	0	1	0.103356	0	0	0	1	0	MD
40	1	22.97	0	172.5	68.35	90.6	1	1	0	0	1.67705	24.4	17.4	5.9	0.71	26	54	27	1	7.6	4.8	75	5.4	1.8	0.333333	188	33	61	115	0.24	-3.89916	0.580025	11.3871	249	1	3.2	0.3	0.09375	11	5	0	0	0.0809591	0	0	0	0	0	MD
42	1	25.1063	1	165.6	68.85	87.1	0	0	0	0	0	23.9	16.6	6	0.73	27	46	33	0.6	6.5	4.5	93	5.6	10.4	2.38815	262	90	49	190	0.53	-3.25692	0.699578	30.1512	273	1	3.5	0.3	0.0857143	12	5	0	0	0.107862	0	0	0	0	0	obe
35	2	27.4662	1	159.7	70.05	95.5	1	0	0	0	0	29.9	9.4	5.3	0.53	22	32	52	0.5	6.6	3.8	99	5.6	11.6	2.83556	175	114	52	107	0.66	-3.51255	0.455244	61.8902	291	1	4	0.6	0.15	13	5	0	0	0.0840572	0	1	0	0	0	MD+obe
71	1	26.7585	1	165	72.85	98.7	1	0	1	0	17.5658	20	8.2	5	0.76	20	27	41	0.8	7.4	4.5	96	5.7	11.3	2.67852	195	115	60	107	0.66	-0.239368	1.3664	59.7196	317	1	4.4	1.1	0.25	11	5	0	0	0.0845293	0	1	0	1	1	MD+obe
48	2	22.293	0	157	54.95	82.7	1	1	0	0	0	37.4	14.7	4.3	0.69	16	10	15	1.3	7	4.5	88	5.1	5.9	1.28198	257	61	60	174	0.46	-4.05146	0.649366	8.30865	304	1	4.1	0.3	0.0731707	11	5	0	0	0.033922	0	0	0	0	0	MD
58	2	26.538	1	151.3	60.75	90.9	1	1	0	0	0	31.5	17.3	3.7	0.41	17	16	28	0.9	7.4	4.3	93	5.6	5.2	1.19407	231	87	58	153	0.95	-2.91555	0.78254	35.6639	297	1	4.4	0.8	0.181818	10	5	0	0	0.0434657	0	0	0	0	0	MD+obe
62	2	24.0904	1	161.2	62.6	89.6	1	1	1	0	0	23.4	10.1	7.6	0.67	16	17	15	0.9	7	4.2	121	6.1	11.9	3.55531	221	178	42	141	0.93	-0.868736	1.02819	31.7559	325	1	7.1	0.4	0.056338	11	5	0	0	0.0694079	0	1	0	1	1	MD+obe
61	2	27.7016	1	147.6	60.35	90.2	1	0	1	0	0	23.8	13.3	6.1	0.65	22	22	18	0.7	6.7	4.1	102	5.2	7.7	1.93926	239	118	45	159	0.69	-0.494051	1.20217	37.9392	295	1	3.9	0.3	0.0769231	10	5	0	0	0.0840814	0	0	0	0	1	MD+obe
21	1	34.8875	1	170.4	101.3	115.8	1	0	0	0	0.585525	33.5	9.8	7.6	0.71	35	93	30	0.7	7.1	4.3	92	5.5	10.2	2.31704	148	85	32	94	0.31	-4.43899	0.22751	87.1879	297	1	3.7	0.7	0.189189	10	5	0	0	0.20395	0	0	0	0	1	MD+obe
31	1	25.2345	1	174	76.4	91	1	0	1	0	50.2318	16.5	13.9	6	0.82	17	15	12	1	7.3	4.7	100	5.1	5.9	1.45679	154	73	54	86	0.57	-1.15096	0.824672	17.6327	341	1	4.4	0.7	0.159091	10	4	0	1	0.0610268	0	0	0	0	0	MD+obe
35	1	35.5892	1	174	107.75	125.1	1	1	1	0	0	30.1	8.2	7.7	0.75	18	27	51	0.5	7.2	4.5	102	5.5	20.8	5.23852	159	83	42	93	0.73	-2.12761	0.402803	94.6161	342	1	4.8	0.6	0.125	11	5	0	0	0.0813456	0	1	0	0	0	MD+obe
69	1	26.3622	1	164.4	71.25	99.4	1	0	1	0	0	22.1	21.5	6.5	0.77	16	15	26	0.7	6.6	4.2	94	5.7	4.4	1.02123	247	161	44	161	0.45	-0.102956	1.28983	59.1322	289	1	5.4	1	0.185185	10	5	0	0	0.0407091	0	0	0	1	0	MD+obe
29	1	33.3289	1	173	99.75	114.2	1	1	0	0	74.5785	26.6	15.7	6.9	0.6	35	69	39	1.3	7.3	4.6	95	5.4	8.4	1.97037	200	60	49	132	0.35	-3.46091	0.459367	81.3462	308	1	3.2	0.3	0.09375	10	4	0	1	0.192042	0	0	0	0	0	MD+obe
26	2	29.9307	1	162	78.55	94.1	1	1	0	0	2.38661	25	12.6	7.2	0.74	26	24	29	0.7	7.1	4.5	97	5.4	11.2	2.68247	188	65	44	119	0.57	-3.04702	0.551952	44.9812	250	1	6.3	0.6	0.0952381	10	5	0	0	0.154517	0	1	0	0	1	MD+obe
38	1	23.9241	1	173.6	72.1	93.1	1	0	0	0	0	30.5	13.1	5.9	0.74	23	33	34	0.9	7.6	5	82	5.3	10.2	2.06519	265	343	42	145	1.22	-4.59513	0.498832	64.7949	291	1	4.1	0.3	0.0731707	10	5	0	0	0.0964823	0	0	0	1	0	MD+obe
59	2	24.8829	1	168.8	70.9	91.7	1	1	1	0	0.22275	32.3	18.2	5.9	0.77	22	19	23	0.6	6.6	4.3	107	5.8	6	1.58519	319	102	49	249	0.62	-1.91369	0.921925	31.7066	321	1	3.4	1	0.294118	10	5	0	0	0.0880238	0	0	0	0	1	MD+obe
62	2	28.6425	1	152.2	66.35	102.2	1	1	1	0	0	26.8	13.5	5.9	0.57	26	43	40	0.8	7.4	4.4	95	5.9	10.4	2.43951	252	102	68	153	0.54	-1.348	0.917268	67.0209	323	1	6.5	1.7	0.261539	10	5	0	0	0.23408	0	0	0	0	0	MD+obe
64	1	24.2681	1	173.2	72.8	92.7	1	1	2	1	33.4125	28.3	17.2	5.8	0.88	15	13	32	0.7	6.2	4	122	6.5	2.4	0.722963	195	107	50	123	0.33	-1.07249	0.940834	37.3547	266	1	7.3	1.7	0.232877	12	4	0	1	0.0376034	0	0	0	0	0	MD+DM+obe
35	1	27.5528	1	166.9	76.75	93.9	1	0	0	0	0	22.9	10.4	8.3	0.74	31	51	81	0.8	7.2	4.6	87	5.2	7	1.5037	187	140	40	119	0.54	-3.20127	0.663451	71.6291	272	1	4	0.5	0.125	10	5	0	0	0.157983	0	0	0	0	0	obe
36	1	26.7612	1	173.6	80.65	97.3	1	0	1	0	1.17105	29	14.3	5.1	0.8	24	40	49	0.7	6.8	4.2	76	5.7	4.2	0.788148	163	44	48	100	0.88	-2.64545	0.47107	38.5175	286	1	2.8	0.2	0.0714286	10	5	0	0	0.0715224	0	0	0	0	0	MD+obe
38	1	26.4402	1	178.4	84.15	98.1	1	1	0	0	0	34.5	9.3	3.7	0.59	18	41	35	0.5	7.4	4.8	94	5.3	6.7	1.55506	170	92	51	95	0.49	-5.00199	0.309631	49.7872	254	1	4	0.3	0.075	10	5	0	0	0.0374191	0	0	0	0	0	MD+obe
37	1	24.918	1	168.8	71	90.3	1	0	0	0	1.1424	25.3	18.2	5	0.71	20	16	13	0.9	7.9	4.7	84	5.4	3.2	0.663704	196	37	68	120	0.66	-3.11721	0.731225	9.86196	271	1	4.1	0.3	0.0731707	10	5	0	0	0.0586439	0	0	0	0	0	obe
71	2	25.5834	1	156.8	62.9	94.9	1	1	1	0	0	25	12.1	4.5	0.58	70	82	92	0.7	7.8	4.8	109	6.3	8.8	2.3684	240	156	47	154	1.4	-1.08604	2.19538	71.094	305	1	12.2	1.9	0.155738	10	5	0	0	0.706192	1	0	0	1	1	MD+obe
64	2	23.6719	1	160	60.6	92.1	1	1	1	0	0	25.8	13.2	5.4	0.58	21	25	22	0.9	7.5	4.8	89	5.9	6.3	1.38444	191	143	63	99	0.59	-1.64224	1.04186	34.8793	250	1	1.9	0.2	0.105263	10	5	0	0	0.027602	0	0	0	1	1	MD+obe
39	2	28.5449	1	157.1	70.45	97.2	1	1	1	0	0	22	12.1	5.9	0.54	24	22	27	0.6	7.3	4.4	84	5.8	8.9	1.84593	259	156	39	181	0.66	-1.10278	0.907072	63.4893	335	1	6.8	1.3	0.191176	10	5	0	0	0.225071	0	0	0	1	1	MD+obe
38	2	32.2928	1	157.1	79.7	98	1	1	0	0	5.0756	22.4	13.1	6.1	0.6	36	66	53	0.9	7.1	4.6	88	5.4	16.3	3.54173	245	149	49	166	1.3	-2.64148	0.751737	82.5941	290	1	7.2	1.7	0.236111	10	4	0	0	0.343594	0	1	0	0	1	MD+obe
37	1	23.4981	1	155.2	56.6	82	0	0	0	0	0.22275	24.1	12.6	5.7	0.64	24	39	28	1.1	7.2	4.9	87	5.3	6.7	1.43926	200	204	40	129	0.35	-3.85495	0.590016	33.8033	260	1	4.6	0.6	0.130435	10	5	0	0	0.100915	0	0	0	1	0	obe
30	1	27.7039	1	172.2	82.15	93.7	1	0	1	0	2.50939	25.8	13.3	7.8	0.74	40	89	171	0.7	7.3	4.7	106	6.3	7.8	2.04148	223	107	49	146	0.47	-2.84189	0.493022	77.1511	340	1	5	0.2	0.04	10	5	0	0	0.38582	1	0	0	0	0	MD+obe
71	2	22.8937	0	155.7	55.5	81.1	1	0	1	0	10.781	25.2	14.4	3.9	0.49	20	12	18	0.7	6.8	4.3	93	5.7	4.6	1.0563	192	110	55	115	1.11	-0.229993	1.62666	15.3211	260	1	3.3	0.5	0.151515	10	5	0	0	0.0443626	0	0	0	0	0	MD
43	1	32.0711	1	172.2	95.1	116.8	1	1	2	1	4.37619	18.4	12.1	6.6	0.64	50	80	379	1.2	8.1	4.5	199	10	30.9	15.183	231	312	38	121	1.41	-0.682564	1.3064	99.043	372	1	18.5	3.6	0.194595	10	5	0	0	0.828545	1	1	0	1	1	MD+DM+obe
27	2	23.4222	1	150	52.7	75.5	0	0	1	0	2.2378	54.6	11.4	3.8	0.51	20	23	18	0.5	7	4.3	91	6.1	6.2	1.39309	179	62	68	94	0.72	-6.41944	0.206223	7.73175	270	1	4.6	0.4	0.0869565	10	5	0	0	0.0654639	0	0	0	0	0	obe
33	1	26.557	1	176.2	82.45	96.9	1	1	2	1	58.2139	17.3	12.4	6.8	0.65	22	26	53	0.6	6.9	4.4	168	7.5	7.4	3.06963	259	484	40	135	0.94	-1.14295	0.823008	86.1083	346	1	5.6	0.5	0.0892857	10	4	0	1	0.170499	0	1	0	1	0	MD+DM+obe
30	1	35.0704	1	162.8	92.95	106.8	1	1	1	0	0	27	13.9	6.4	0.85	28	66	65	0.6	7.6	4.5	101	6.1	15.7	3.91531	227	88	154	67	0.5	-2.19838	0.382951	88.6381	338	1	11	2.1	0.190909	10	5	0	0	0.421207	1	1	0	0	0	MD+obe
45	2	23.137	1	160.7	59.75	85.4	1	0	0	0	0	51.9	10.7	4.9	0.67	14	8	10	0.8	7.6	4.5	81	5.4	5.8	1.16	157	107	55	79	0.48	-5.81963	0.429169	13.0528	269	1	3.2	0.2	0.0625	10	5	0	0	0.0120201	0	0	0	0	0	obe
45	1	30.7504	1	174	93.1	101.4	1	0	0	0	0	24	9	5.8	0.67	12	18	14	0.6	6.3	4.3	87	5.4	6.4	1.37481	188	124	45	118	0.61	-2.41746	0.53033	59.6784	322	1	8.1	1.3	0.160494	10	5	0	0	0.0219106	0	0	0	0	0	obe
39	2	36.1951	1	167.5	101.55	117.2	1	1	0	0	2.2378	35.8	6.9	4.4	0.49	11	11	19	0.4	6.6	3.8	84	5.5	8.5	1.76296	181	81	44	117	0.92	-3.00166	0.361308	85.8118	284	1	3.5	0.3	0.0857143	10	5	0	0	0.00425761	0	0	0	0	1	MD+obe
60	1	28.6361	1	160.1	73.4	96.1	1	1	1	0	51.7365	20.7	18.7	7.1	0.85	26	27	109	0.9	6.7	4.1	101	5.8	5.8	1.44642	227	95	95	117	0.42	-0.0768762	1.45035	73.826	290	1	4.4	0.9	0.204545	10	4	0	1	0.135808	0	0	0	0	0	MD+obe
56	1	23.1308	1	176	71.65	84.9	0	1	0	0	43.8281	22	17.6	4.8	0.79	20	12	18	1.1	6.5	4	94	5.2	2.3	0.533827	210	79	61	141	0.43	-1.2787	1.46962	14.2981	288	1	5.2	1.4	0.269231	19	4	0	1	0.081997	0	0	0	0	0	obe
48	1	31.7542	1	180.8	103.8	113.1	1	1	1	0	35.1315	24.4	13.9	7.8	0.87	22	29	39	1.2	7.2	4.3	100	5.7	7.9	1.95062	154	192	45	82	0.77	-1.04308	0.803665	90.9204	297	1	5.3	0.8	0.150943	10	4	0	1	0.114461	0	0	0	1	0	MD+obe
53	2	25.3042	1	153.6	59.7	82.9	1	0	0	0	0	23.4	16.7	4.9	0.71	18	11	14	0.6	7	4.2	86	5.5	6	1.27407	257	71	77	166	0.89	-1.52941	1.22924	13.2752	265	1	3.2	0.6	0.1875	10	5	0	0	0.0314598	0	0	0	0	0	obe
66	2	25.5442	1	147.6	55.65	87.8	1	1	2	1	0	22.8	15.2	4.8	0.54	14	13	21	0.6	6.5	4.2	133	7.6	10.6	3.48099	260	199	42	184	0.72	-0.371691	1.124	42.3	324	1	3.1	0.5	0.16129	10	5	0	0	0.0170216	0	1	0	1	1	MD+DM+obe
47	1	26.4332	1	172	78.2	94.1	1	1	1	0	34.1707	20.5	14.8	6.3	0.77	37	56	85	0.9	6.7	4.6	100	5.4	7.4	1.82716	226	563	39	92	0.82	-1.36817	1.13358	89.4915	323	1	4.1	1	0.243902	10	4	0	1	0.277944	0	0	0	1	1	MD+obe
35	2	21.0886	0	162.3	55.55	81.7	1	0	1	0	20.5838	27.8	9.2	5.7	0.65	14	15	17	1.2	7.2	4.5	99	6.1	6.7	1.63778	249	257	47	157	0.59	-2.92767	0.455099	23.8472	266	1	2.9	0.4	0.137931	10	4	0	1	0.0106494	0	0	0	1	1	MD
36	1	23.6719	1	171.1	69.3	87.7	0	0	0	0	63.9495	15.2	11.3	8.7	0.83	24	29	47	0.9	6.8	4.8	94	5.4	4.8	1.11407	192	107	50	124	0.43	-2.44253	1.05553	35.6889	249	1	4.8	1.3	0.270833	10	4	0	1	0.0998921	0	0	0	0	0	obe
66	2	20.5816	0	167	57.4	88.3	1	0	1	0	0	25	13.7	4.9	0.75	20	13	20	0.6	7	4.6	89	5.7	7.5	1.64815	254	173	53	170	1.35	-0.931253	1.46441	24.191	278	1	3.3	0.7	0.212121	10	5	0	0	0.0489856	0	0	0	1	0	MD
37	1	24.6778	1	163.6	66.05	87.7	0	1	2	1	84.3908	32.7	11.2	6.6	0.77	17	24	74	1.4	7.5	4.8	142	7.7	0.9	0.315556	244	234	52	152	0.51	-3.57404	0.392642	65.0799	266	1	3.4	0.6	0.176471	10	4	0	1	0.0275598	0	0	0	1	0	MD+DM+obe
35	2	24.2694	1	162.2	63.85	85.8	1	0	1	0	1.11375	27.3	12	3.4	0.47	20	21	55	1.2	7.4	4.6	95	5.7	9.1	2.13457	231	151	57	146	0.79	-2.61082	0.559533	45.8739	302	1	2.9	0.4	0.137931	10	5	0	0	0.0500637	0	0	0	1	0	MD+obe
40	1	24.78	1	164.8	67.3	84.6	0	0	1	0	52.6973	23.4	12.4	6.1	0.72	25	21	81	0.6	6.7	4.4	97	5.8	5.6	1.34123	160	44	66	80	0.22	-1.50311	0.932555	25.8221	275	1	8.4	0.8	0.0952381	10	4	0	1	0.20561	0	0	0	0	0	obe
38	2	27.1101	1	152.2	62.8	91.9	1	0	1	0	0	30.8	12.2	4.4	0.56	13	17	38	0.5	6.8	3.9	79	5.9	8.3	1.61901	192	155	47	113	0.56	-2.4116	0.389002	57.7414	301	1	12.6	1.3	0.103175	10	5	0	0	0.0438236	0	0	1	1	1	MD+obe
36	1	23.1381	1	170.8	67.5	88.4	0	0	1	0	21.914	25.1	13.9	8.3	0.84	21	27	70	0.5	7.2	4.6	111	5.9	10.9	2.98741	177	243	37	110	0.98	-2.56702	0.57965	60.8665	296	1	4.4	0.4	0.0909091	10	5	0	0	0.0840065	0	1	0	1	1	MD+obe
44	1	30.93	1	178.5	98.55	116.7	1	0	1	0	0	21.7	12.3	7	0.72	16	20	37	0.9	7.3	4.6	90	5.9	7.1	1.57778	240	340	40	136	0.48	-1.07458	0.725434	94.72	368	1	4.6	1.2	0.26087	10	5	0	0	0.066129	0	0	0	1	0	MD+obe
57	1	25.1696	1	162.3	66.3	84.3	0	1	1	0	39.168	29	12.9	6.8	0.73	32	25	96	0.8	6.8	4.3	105	5.5	3.8	0.985185	183	109	64	94	0.41	-1.41086	1.25793	49.2384	273	1	4.5	0.4	0.0888889	10	4	0	1	0.185798	0	0	0	0	0	MD+obe
26	2	28.3789	1	160	72.65	97.6	1	0	0	0	8.92385	27.7	10.5	5.7	0.58	13	14	19	0.5	7.1	4.2	87	5.4	12.6	2.70667	165	82	50	99	0.66	-3.4991	0.326117	42.2182	361	1	3.4	0.6	0.176471	10	5	0	0	0.0187364	0	1	0	0	0	MD+obe
31	2	27.5175	1	154.4	65.6	96.9	1	0	1	0	0	31.8	7.2	5.2	0.42	21	23	36	0.4	7.2	4.1	91	5.7	9.7	2.17951	158	83	38	98	1.56	-2.74744	0.426864	49.9939	291	1	3.5	0.6	0.171429	10	5	0	0	0.0648671	0	0	0	0	1	MD+obe
23	1	24.1364	1	162.2	63.5	85	0	0	0	0	0	28.9	16.5	6.2	0.87	21	38	19	1	7.4	4.9	90	5.6	3.3	0.733333	190	78	50	119	0.35	-4.99908	0.271117	16.5344	272	1	4.4	0.8	0.181818	10	5	0	0	0.0728522	0	0	0	0	0	obe
36	1	26.7582	1	177.6	84.4	99.7	1	1	0	0	1.34796	26.2	15.9	6.8	0.78	90	217	47	1.5	7.5	5	89	5.4	6.3	1.38444	224	65	56	155	0.3	-4.12313	0.839487	50.0271	330	1	9.5	1.6	0.168421	10	5	0	0	0.733308	1	0	0	0	0	MD+obe
46	2	24.3207	1	170.8	70.95	91.6	1	0	1	0	0	23.7	11.6	4.7	0.65	17	15	13	0.7	6.8	4.1	87	5.7	6.9	1.48222	211	133	54	135	0.91	-1.22185	0.851947	26.7473	290	1	4.6	0.6	0.130435	10	4	1	0	0.0434425	0	0	0	0	0	MD+obe
42	1	32.0754	1	166.2	88.6	100.5	1	1	1	0	36.1675	29.1	12	6.3	0.84	30	37	57	1.1	7.1	4.6	105	5.4	7.7	1.9963	229	110	59	148	0.74	-1.99221	0.711831	80.5721	301	1	6.6	1.2	0.181818	10	4	0	1	0.265919	0	0	0	0	0	MD+obe
38	2	24.4701	1	167.8	68.9	96	1	1	1	0	4.2515	30.3	5.6	5.3	0.47	22	27	30	0.6	7.4	4.3	88	5.7	14.3	3.10716	272	177	50	191	0.42	-2.80915	0.530984	52.9782	382	1	4.9	0.6	0.122449	10	5	0	0	0.206848	0	1	0	1	0	MD+obe
58	2	21.7546	0	160.8	56.25	81.1	1	1	1	0	10.0887	25.4	13.3	4.6	0.62	27	24	34	0.6	7.3	4.6	100	5.3	6.1	1.50617	263	97	102	148	0.9	-1.57832	1.2585	17.782	275	1	2.9	0.5	0.172414	10	5	0	0	0.0909569	0	0	0	0	0	MD
46	1	23.3032	1	171.7	68.7	85.8	0	0	1	0	2.50939	32	17.5	4.9	0.79	20	23	15	0.5	6.7	4.3	86	5.9	4.8	1.01926	202	57	61	129	0.31	-2.78963	0.599479	10.3304	288	1	4.9	1.2	0.244898	10	5	0	0	0.0773363	0	0	0	0	0	obe
34	2	23.7224	1	161.6	61.95	89.1	1	0	1	0	0	25.7	9.8	3.3	0.47	14	14	18	0.5	6.8	4.2	100	5.9	8.8	2.17284	140	31	61	69	0.36	-2.18009	0.495005	8.49116	259	1	6.1	0.7	0.114754	10	5	0	0	0.0224357	0	0	0	0	0	MD+obe
54	2	21.8118	0	148.5	48.1	83.3	1	1	1	0	0	30	13.5	6.5	0.5	24	36	36	0.7	6.6	4.2	100	6	14.4	3.55556	232	241	50	124	0.89	-2.50869	0.72	37.7946	275	1	5.2	0.9	0.173077	10	5	0	0	0.122363	0	1	0	1	1	MD
37	1	25.7755	1	171.6	75.9	90.9	1	0	0	0	17.0967	28.1	14.6	6.2	0.85	19	17	15	0.8	6.8	4.5	90	5.6	6.8	1.51111	172	95	42	108	0.61	-3.39963	0.606771	25.7256	255	1	2.9	0.5	0.172414	10	5	0	0	0.0322557	0	0	0	0	0	obe
36	1	29.3332	1	175.6	90.45	98.3	1	0	0	0	45.9784	26.1	12.7	7.5	0.86	21	25	50	0.5	6.6	4.5	85	5.6	4.2	0.881481	211	111	45	142	0.97	-3.11708	0.57931	69.8303	307	1	4.6	0.4	0.0869565	11	4	0	1	0.0943408	0	0	0	0	0	obe
39	1	24.8267	1	164.4	67.1	88.2	0	1	1	0	0	23.5	9.5	5.5	0.71	28	59	126	0.9	7.1	4.5	90	5.7	9.3	2.06667	194	120	61	108	0.56	-2.32346	0.604963	60.2392	303	1	5.6	0.6	0.107143	10	5	0	0	0.209591	0	0	0	0	0	MD+obe
68	2	20.6172	0	154.4	49.15	79.7	0	0	2	1	2.37214	32.4	15.2	5.8	0.53	16	22	22	0.5	7	4.2	114	6.5	13	3.65926	188	152	49	111	0.79	-2.35499	0.715933	16.1381	294	1	4.2	0.3	0.0714286	10	5	0	0	0.0324601	0	1	0	1	1	MD+DM
59	2	23.7943	1	157.2	58.8	85.2	1	0	2	1	0	23.4	17	4.8	0.63	19	11	15	0.9	7	4.1	94	6.5	3.8	0.881975	129	50	84	34	0.35	-0.163339	1.44442	9.53961	290	1	4.4	0.9	0.204545	10	5	0	0	0.0602272	0	0	0	0	0	DM+obe
56	1	26.2304	1	162.6	69.35	91	1	0	1	0	0	34.7	16.8	7.8	0.96	27	19	22	0.7	7.5	4.6	98	6.1	8.1	1.96	242	159	56	150	0.44	-2.1475	0.999644	44.3755	344	1	6.8	0.8	0.117647	10	5	0	0	0.297232	0	0	0	1	1	MD+obe
47	1	29.8567	1	170.8	87.1	103.7	1	1	1	0	0.23421	21.2	15.2	7.1	0.86	26	39	39	0.5	7	4.5	96	6	11.3	2.67852	152	236	41	70	0.45	-1.06547	0.923003	85.0516	351	1	7.3	1.4	0.191781	10	5	0	0	0.308464	0	1	0	1	1	MD+obe
45	2	24.1778	1	150	54.4	85.3	1	1	0	0	5.42143	31.3	12.5	4.1	0.63	23	18	20	0.6	7.2	4.3	88	5.6	4.9	1.06469	230	52	85	131	0.34	-3.37929	0.779399	12.489	248	1	4	0.5	0.125	11	5	0	0	0.0749443	0	0	0	0	0	MD+obe
36	1	24.9931	1	170.2	72.4	89.7	0	1	0	0	59.1334	29.8	8	5.9	0.88	22	17	39	1	7.3	4.6	92	5.3	5.5	1.24938	208	90	65	125	0.51	-3.62248	0.644591	35.4777	271	1	4.3	0.3	0.0697674	10	4	0	1	0.0803835	0	0	0	0	0	obe
35	1	26.8315	1	168.3	76	93.6	1	0	1	0	2.2275	30.7	11.3	4.6	0.83	24	44	27	0.8	7.3	4.5	85	6.3	5.9	1.23827	188	124	37	119	0.39	-3.14884	0.412491	47.6398	267	1	5.6	1.1	0.196429	10	5	0	0	0.125886	0	0	0	0	1	MD+obe
24	2	25.3339	1	166.7	70.4	87.7	1	0	0	0	0	21.9	9.3	5	0.68	14	11	13	1	6.7	4.5	82	5.4	6.6	1.3363	123	26	65	52	0.41	-2.96262	0.462593	6.73019	270	1	4.8	1	0.208333	10	5	0	0	0.018534	0	0	0	0	0	obe
44	2	28.1405	1	158	70.25	92.8	1	0	2	1	0	32.9	8.3	5	0.48	18	23	32	1	6.9	4	153	9	12.3	4.64667	219	153	56	135	0.95	-2.41401	0.501956	59.0816	339	1	11.8	2.1	0.177966	10	5	0	0	0.183995	0	1	1	1	0	MD+DM+obe
52	2	21.5724	0	158.8	54.4	81.7	1	0	1	0	0	24.7	11	4.4	0.57	32	44	50	0.9	7.1	4.5	84	5.8	5.8	1.20296	204	189	63	110	0.63	-2.0542	1.01562	35.1575	295	1	6.4	0.6	0.09375	10	5	0	0	0.277078	0	0	0	1	0	MD
35	1	27.7429	1	182.4	92.3	102.1	1	0	0	0	20.7975	18.3	19.9	9.3	0.75	25	50	40	0.6	7.5	4.8	94	5.5	8.3	1.92642	225	192	46	144	0.53	-2.82417	0.676195	76.5231	293	1	5.1	0.6	0.117647	10	5	0	0	0.145589	0	0	0	1	0	MD+obe
33	2	26.6752	1	156.1	65	87.4	1	1	1	0	0	28.6	13.1	5.6	0.59	13	9	11	0.5	7.1	4.1	89	5.7	5.4	1.18667	161	67	58	88	0.35	-1.81053	0.5	15.7601	261	1	5.8	0.5	0.0862069	10	5	0	0	0.0152864	0	0	0	0	0	MD+obe
29	2	34.9733	1	158.4	87.75	115.2	1	1	2	1	0	40.9	12.5	7.1	0.53	23	37	40	0.5	7.7	4	119	7.8	18.6	5.46519	165	87	40	104	0.67	-3.5261	0.268103	89.3454	337	1	8.2	1.9	0.231707	10	5	0	0	0.243664	0	1	0	0	1	MD+DM+obe
38	2	35.7552	1	162.4	94.3	116.3	1	1	2	1	0	25.5	14	5.2	0.5	15	14	20	1.1	7.1	3.9	142	7.4	7.6	2.66469	186	68	54	117	0.91	-0.606294	0.597407	82.6497	358	1	7.3	1.5	0.205479	10	5	0	0	0.0742962	0	1	0	0	0	MD+DM+obe
40	2	28.9894	1	160.9	75.05	97.7	1	0	0	0	0	19.8	8.8	3.7	0.53	19	23	12	0.8	6.4	3.9	89	5.6	4.8	1.05481	190	58	66	109	0.78	-1.80017	0.800358	29.2429	278	1	5	0.2	0.04	10	5	0	0	0.0636863	0	0	0	0	0	obe
45	1	35.5092	1	177.4	111.75	119.3	1	1	1	0	0	28	29.1	6	0.82	33	60	29	0.5	7.2	4.3	119	6.1	27.7	8.13901	209	171	46	131	0.82	-1.47564	0.684688	94.4349	375	1	7.1	1.7	0.239437	11	5	0	0	0.48297	1	1	0	1	0	MD+obe
32	1	26.9271	1	173.6	81.15	94.2	1	0	1	0	72.4674	41.2	17.3	7.9	0.76	42	70	103	0.8	7.5	4.4	109	6.4	11.7	3.14889	208	69	49	142	0.72	-4.49586	0.3899	58.7418	270	1	4.4	0.8	0.181818	10	4	0	1	0.25956	0	1	0	0	0	MD+obe
49	1	23.5079	1	169.2	67.3	87.6	0	1	1	0	0	39.8	8	6.1	0.7	17	27	21	0.8	7.4	4.6	110	5.9	4.6	1.24938	224	84	60	148	0.39	-4.10892	0.402791	19.3713	267	1	4.9	0.9	0.183673	10	5	0	0	0.0404368	0	0	0	0	0	MD+obe
49	1	25.4504	1	178.4	81	86.1	0	0	1	0	20.8916	28.6	27	5.9	0.93	25	22	14	0.9	7.1	4.7	97	6.1	4.7	1.12568	232	33	115	113	0.21	-2.03466	0.913185	8.188	266	1	3	0.3	0.1	10	5	0	0	0.0754495	0	0	0	0	0	obe
44	1	28.2284	1	163	75	95.1	1	1	1	0	0	32.2	12.2	6.2	0.95	23	36	23	1	7	4.6	93	5.7	7.2	1.65333	183	208	44	106	0.5	-2.85303	0.52381	63.5759	326	1	5.9	0.4	0.0677966	10	5	0	0	0.170598	0	0	0	1	0	MD+obe
75	2	37.0753	1	144.3	77.2	121.8	1	0	2	1	0	22.4	24.8	4.2	0.61	31	32	49	0.8	6.9	4.4	166	9	11.1	4.54963	184	110	56	108	1.06	0.85814	1.83485	95.8423	400	1	5.9	1.7	0.288136	22	5	0	0	0.477431	1	1	0	1	1	MD+DM+obe
[truncated: 3 more columns]

## Sheet: table 4
[Five categories] 1:non-fatty liver, 2:non-NAFLD/non-MAFLD, 3:NAFLD, 4:MAFLD, 5:overlap	Age（years）	Gender	BMI（kg/m2）	[BMI≧23] 1:yes, 0:no	Height（cm）	Body weight（kg）	IBW:ideal body weight	Energy intake	Energy intake/IBW	Total protein(BDHQ)	Total protein/IBW	animal-based protein	animal-based protein/IBW	plant-based protein	plant-based protein/IBW	total fat	total fat/IBW	animal-based protein	animal-based protein/IBW	plant-based protein	plant-based protein/IBW	carbohydrate	carbohydrate/IBW	saturated fatty acid	saturated fatty acid/IBW	monounsaturated fatty acid	monounsaturated fatty acid/IBW	polyunsaturated fatty acid	polyunsaturated fatty acid/IBW	cholesterol(BDHQ)	cholesterol(BDHQ)/IBW	soluble dietary fiber	soluble dietary fiber/IBW	insoluble dietary fiber	insoluble dietary fiber/IBW	total dietary fiber	total dietary fiber/IBW	salt	salt/IBW	ethanol（g/day）	ethanol/IBW
1	77	1	26.0342	1	165.2	71.05	20.1066	2217.76	36.9379	118.964	1.9814	85.1244	1.41779	33.8395	0.563614	83.3779	1.3887	48.7802	0.812457	34.5977	0.576241	235.825	3.92777	22.1689	0.369234	28.5783	0.475986	20.7548	0.345681	682.986	11.3755	2.87918	0.0479541	8.18318	0.136295	11.5319	0.19207	16.7605	0.279155	0	0
5	58	2	23.3464	1	156.8	57.4	16.8823	1451.09	26.8274	64.896	1.19978	41.2025	0.761743	23.6935	0.438041	46.666	0.862752	21.7585	0.402266	24.9075	0.460486	185.6	3.43133	11.1644	0.206404	17.1266	0.316633	12.6669	0.234182	386.974	7.1543	1.75149	0.0323812	6.15496	0.113792	8.59395	0.158883	10.2011	0.188595	0	0
1	49	2	21.3477	0	160	54.65	13.0777	1074.86	19.0849	48.4273	0.85986	27.0812	0.480846	21.3461	0.379014	28.9906	0.514748	12.718	0.225817	16.2726	0.288931	153.486	2.72524	6.79792	0.120702	9.99584	0.177483	8.51906	0.151262	138.847	2.46533	2.97466	0.0528171	7.36883	0.130839	10.7235	0.190402	7.96141	0.14136	1.17105	0.0207928
5	68	2	25.5922	1	143.5	52.7	17.2699	1637.34	36.1421	65.5068	1.44597	39.6025	0.87417	25.9043	0.571802	49.6933	1.09691	22.6504	0.499976	27.0429	0.596936	226.696	5.00401	12.1499	0.268193	18.167	0.401011	12.6631	0.27952	273.286	6.03241	2.55782	0.0564604	7.11154	0.156977	9.83201	0.217028	11.5005	0.253858	0	0
1	55	1	26.9783	1	166.4	74.7	15.895	3259.23	53.5039	146.27	2.40118	96.7383	1.58807	49.5313	0.813112	117.273	1.92516	60.376	0.991139	56.8967	0.934023	381.161	6.25719	33.2313	0.545529	41.5049	0.68135	27.3396	0.448811	1183.44	19.4275	5.90347	0.0969121	12.893	0.211653	19.0099	0.312069	14.2865	0.23453	7.28261	0.119552
5	77	2	19.1525	0	152	44.25	11.8526	2051.33	40.3576	104.855	2.0629	64.527	1.2695	40.3276	0.7934	46.9507	0.923702	21.0508	0.414151	25.8998	0.509551	293.788	5.77995	11.6719	0.229632	15.6166	0.30724	13.3267	0.262188	324.09	6.37611	3.94837	0.0776798	11.3829	0.223946	15.7231	0.309334	14.6147	0.287528	0	0
5	72	1	24.4776	1	153.6	57.75	16.1202	2383.63	45.9234	122.235	2.35499	86.7319	1.67099	35.5028	0.684002	87.0221	1.67658	52.7884	1.01703	34.2337	0.659552	269.707	5.19621	23.8425	0.459353	30.2142	0.582111	19.042	0.366866	790.92	15.238	5.12121	0.098666	13.3419	0.257047	18.9446	0.36499	19.8321	0.382088	2.39764	0.0461933
4	55	2	23.7088	1	155.8	57.55	15.895	2329.78	43.6273	117.271	2.19601	86.1811	1.61382	31.0902	0.582192	70.913	1.32791	39.3025	0.735974	31.6105	0.591934	260.93	4.88615	18.0273	0.337577	25.1255	0.470497	17.037	0.319032	676.896	12.6755	3.31896	0.0621504	10.2331	0.191623	14.4495	0.270579	15.1055	0.282865	20.2194	0.378626
1	62	2	18.124	0	155.9	44.05	11.5638	1722.5	32.214	63.4619	1.18686	31.4484	0.588144	32.0135	0.598712	52.3322	0.978709	20.8371	0.389693	31.4951	0.589017	243.963	4.56257	12.8598	0.240502	18.654	0.348865	14.2832	0.267123	336.113	6.28594	3.71898	0.0695518	8.53668	0.159652	12.3731	0.2314	8.78668	0.164327	0	0
1	68	1	23.5883	1	166	65	16.8438	2796.14	46.1233	75.1667	1.2399	34.7099	0.572552	40.4567	0.667347	51.5098	0.849672	18.9799	0.313079	32.53	0.536592	349.683	5.76814	11.6554	0.19226	18.6298	0.307305	14.4847	0.23893	442.297	7.29584	4.11616	0.0678974	9.7922	0.161526	14.052	0.231792	11.3862	0.18782	84.1883	1.38871
1	64	1	21.5914	0	166.7	60	14.3986	2075.28	33.9455	60.3265	0.986767	28.782	0.47079	31.5446	0.515977	30.9752	0.506663	14.1972	0.232225	16.7779	0.274438	305.734	5.00092	9.44719	0.154529	9.37658	0.153374	8.3565	0.136688	182.459	2.9845	2.56585	0.0419699	6.77018	0.11074	9.67755	0.158297	10.6385	0.174014	41.9929	0.686881
1	62	2	18.4714	0	153.9	43.75	9.61226	1678.05	32.2036	70.2788	1.34873	42.7743	0.820886	27.5045	0.527841	47.4391	0.910409	24.8972	0.477805	22.5419	0.432604	237.213	4.55239	12.2092	0.234308	16.772	0.321874	11.2905	0.216677	280.496	5.38302	2.52139	0.0483882	6.47138	0.124193	9.29882	0.178455	10.1954	0.195661	0	0
1	71	2	24.2532	1	148.8	53.7	15.7086	1473.67	30.2533	65.9837	1.35459	41.0688	0.843108	24.9149	0.511483	43.6923	0.896968	24.1161	0.495085	19.5762	0.401883	199.499	4.09555	10.8983	0.223733	16.1855	0.332276	10.1441	0.20825	373.665	7.67102	2.46364	0.0505764	8.20676	0.168478	11.3172	0.232332	9.27299	0.190367	0	0
1	59	2	18.7582	0	156	45.65	11.247	1603.46	29.9493	67.3076	1.25717	49.285	0.92054	18.0226	0.336625	45.2246	0.844701	24.7711	0.462673	20.4535	0.382029	164.854	3.07913	11.9364	0.222947	16.6934	0.311797	10.1787	0.190116	577.446	10.7855	1.81217	0.0338476	3.62727	0.0677498	5.51187	0.10295	9.99689	0.186721	33.21	0.620293
1	68	2	19.7109	0	147.7	43	12.7742	1949.96	40.6295	100.574	2.09557	60.3668	1.25781	40.2074	0.837765	64.1064	1.33573	38.0526	0.792867	26.0538	0.542859	236.207	4.92163	19.0663	0.397266	19.9588	0.415864	15.7711	0.328608	346.488	7.21945	2.8943	0.0603058	10.8258	0.225567	14.8586	0.309594	16.3723	0.341134	0	0
1	68	2	24.8257	1	146.8	53.5	18.7831	2402.94	50.6838	102.821	2.16874	59.6076	1.25726	43.2134	0.911473	73.8925	1.55857	30.6952	0.647434	43.1973	0.911133	322.834	6.80934	19.8491	0.418664	25.9082	0.546465	18.264	0.385231	605.828	12.7784	4.23766	0.0893822	11.7651	0.248154	16.8713	0.355856	15.076	0.317988	0	0
1	41	2	20.8638	0	161.4	54.35	13.8347	1266.45	22.0983	50.1536	0.87513	27.5659	0.480998	22.5877	0.394132	35.3575	0.616952	15.4684	0.269908	19.889	0.347043	182.194	3.17911	9.57247	0.16703	12.0754	0.210704	8.64726	0.150886	252.483	4.40557	2.44391	0.0426438	5.86997	0.102425	8.4691	0.147777	8.97374	0.156583	0	0
5	60	2	26.2719	1	153	61.5	21.3016	1896.4	36.8235	74.383	1.44434	46.48	0.902527	27.903	0.541808	53.0229	1.02957	24.4724	0.475195	28.5505	0.55438	267.473	5.19367	14.4393	0.280375	18.7482	0.364044	13.1815	0.255952	244.301	4.74372	2.5178	0.0488896	8.16958	0.158633	10.8574	0.210824	12.4775	0.242283	4.77321	0.0926841
1	40	1	23.0332	1	172.2	68.3	14.08	2076.29	31.8272	80.8696	1.23964	50.2672	0.770542	30.6024	0.469101	64.0701	0.982125	30.6013	0.469084	33.4688	0.51304	241.751	3.70578	15.344	0.235207	23.4549	0.359538	17.962	0.275337	424.63	6.50911	2.21918	0.0340177	7.6513	0.117286	9.95017	0.152525	12.7994	0.1962	23.243	0.35629
5	46	2	25.6757	1	166.7	71.35	20.0646	1469.12	24.0305	58.3328	0.954155	38.1992	0.624828	20.1336	0.329327	57.3727	0.93845	28.0898	0.459468	29.2828	0.478982	174.205	2.84949	17.9821	0.294135	21.2033	0.346825	10.9416	0.178973	360.878	5.90292	1.48689	0.0243212	3.93463	0.0643591	5.50775	0.0900908	9.02138	0.147564	0	0
5	74	2	26.8079	1	160.2	68.8	23.1137	2387.71	42.2897	116.933	2.07104	67.5371	1.19617	49.3958	0.874867	88.4808	1.56712	40.9912	0.726011	47.4895	0.841105	276.235	4.8925	22.0674	0.390843	30.5197	0.540545	23.6918	0.419614	913.862	16.1857	6.01591	0.10655	17.4986	0.309924	24.0134	0.42531	12.93	0.229009	0	0
1	69	2	19.8069	0	159.2	50.2	13.7302	1588.18	28.4833	53.5103	0.959685	25.3083	0.453894	28.202	0.505791	31.6138	0.56698	13.5073	0.242249	18.1064	0.324731	266.787	4.78472	8.67122	0.155515	10.9523	0.196425	7.5303	0.135053	247.54	4.43952	1.92555	0.0345339	6.95974	0.12482	9.27708	0.166381	10.6086	0.190261	0	0
1	79	2	23.1351	1	146.2	49.45	13.5224	2047.52	43.5423	107.987	2.29643	61.2342	1.3022	46.7525	0.994232	75.527	1.60614	41.5911	0.88447	33.9359	0.721675	234.206	4.98059	18.7334	0.398382	24.6647	0.524516	20.8016	0.442364	464.838	9.88518	5.70176	0.121253	16.6613	0.354316	24.4552	0.52006	15.6489	0.332788	0	0
5	75	1	25.1021	1	163.8	67.35	17.3089	2216.38	37.5486	98.9038	1.67557	62.6319	1.06107	36.2719	0.614497	79.1005	1.34007	39.461	0.668525	39.6395	0.671549	242.282	4.1046	21.446	0.363325	27.1066	0.459224	20.0275	0.339295	516.362	8.7479	4.76984	0.0808079	12.4431	0.210804	18.1777	0.307956	15.1536	0.256724	18.0403	0.305629
5	72	2	24.2546	1	149.9	54.5	15.7086	2127.93	43.0458	52.0824	1.05357	15.8606	0.320844	36.2217	0.732729	43.7412	0.884839	13.0448	0.263884	30.6963	0.620955	375.287	7.59168	13.7355	0.277856	15.3987	0.311501	9.38885	0.189927	255.232	5.16308	1.75046	0.03541	6.39006	0.129264	8.21786	0.166239	10.9828	0.22217	0	0
1	39	2	21.0653	0	150.4	47.65	11.2784	2075.53	41.7072	92.3311	1.85537	56.706	1.13949	35.6251	0.715876	73.0523	1.46796	36.3736	0.730916	36.6787	0.737048	244.605	4.91526	19.5564	0.39298	25.8429	0.519306	17.7334	0.356346	438.435	8.81023	4.24601	0.0853224	10.9529	0.220096	15.8643	0.318788	11.9337	0.239805	8.35313	0.167854
1	76	1	22.5264	0	155.9	54.75	14.7207	3798.4	71.0372	147.57	2.75984	85.5927	1.60074	61.9775	1.1591	99.6554	1.86374	49.2599	0.921252	50.3955	0.94249	536.464	10.0329	24.8162	0.464109	35.0931	0.656306	25.7751	0.482042	707.32	13.2282	6.2372	0.116647	17.5608	0.32842	24.7157	0.462231	24.9786	0.467147	17.0854	0.319529
5	68	1	28.3624	1	168	80.05	23.8868	1966.89	31.6767	71.8915	1.15781	44.6868	0.719677	27.2048	0.438131	80.3789	1.2945	42.1381	0.678631	38.2408	0.615866	232.693	3.74751	25.157	0.405152	29.0241	0.467431	17.4838	0.281575	484.309	7.79976	2.67032	0.0430053	7.40749	0.119297	11.5122	0.185403	10.5305	0.169593	0	0
1	64	2	22.1355	0	155.9	53.8	14.7928	1678.65	31.394	60.6583	1.13442	36.3187	0.679227	24.3396	0.455196	79.4264	1.48542	34.0281	0.63639	45.3983	0.849032	176.818	3.30682	23.5987	0.44134	29.1559	0.54527	18.1056	0.338608	460.439	8.61107	2.98291	0.0557861	7.20946	0.13483	10.6581	0.199326	9.03976	0.16906	0	0
3	45	2	20.1985	0	159.6	51.45	12.5405	1451.09	25.8944	92.4012	1.64888	64.7289	1.15507	27.6723	0.493806	67.416	1.20302	35.9687	0.641855	31.4472	0.561169	99.5466	1.77639	17.1322	0.305721	25.5262	0.45551	15.942	0.284481	589.722	10.5235	3.78872	0.0676089	10.0314	0.179009	14.5698	0.259994	8.43766	0.150568	10.0376	0.179118
3	60	2	20.4537	0	159.6	52.1	12.6071	1791.42	31.9676	75.1827	1.34162	44.3539	0.791487	30.8288	0.550134	61.9401	1.10531	28.6103	0.510545	33.3299	0.594764	229.384	4.09331	13.9741	0.249365	21.6839	0.386944	18.1125	0.323214	490.334	8.7499	4.0429	0.0721448	10.8206	0.193091	15.2701	0.272492	11.6922	0.208644	0	0
1	63	2	21.8375	0	155.2	52.6	16.499	1539.98	29.0609	64.6946	1.22085	40.0645	0.756056	24.6301	0.464794	42.5446	0.802857	23.8493	0.450059	18.6953	0.352797	214.609	4.04987	12.1995	0.230216	14.9591	0.282292	10.3107	0.194573	331.226	6.25056	1.53523	0.0289713	5.80151	0.10948	7.76549	0.146542	9.26738	0.174884	0	0
1	67	2	22.1332	0	161.6	57.8	14.6848	1861.88	32.4075	85.3138	1.48496	53.3362	0.92836	31.9777	0.556597	58.003	1.00959	35.6539	0.620585	22.3491	0.389005	239.793	4.1738	16.1064	0.280345	21.2771	0.370345	12.7869	0.222567	544.513	9.4777	4.1577	0.0723682	10.9368	0.190364	15.2941	0.266206	10.5193	0.183097	2.214	0.0385365
1	64	2	21.7156	0	157.4	53.8	14.2566	2237.55	41.0527	77.2768	1.41781	34.3542	0.630301	42.9226	0.787506	69.3083	1.27161	21.8574	0.40102	47.451	0.870588	317.512	5.82543	17.3724	0.318733	24.9291	0.457378	18.9536	0.347744	420.847	7.72132	3.30356	0.0606107	9.84393	0.180608	13.3715	0.245328	8.0481	0.14766	0	0
1	64	2	16.9424	0	152.4	39.35	9.55418	1336.82	26.1626	50.5467	0.989237	25.6892	0.502758	24.8575	0.486479	34.1034	0.66743	16.5399	0.323698	17.5636	0.343732	195.775	3.83147	7.47124	0.146218	12.6773	0.248103	9.45143	0.184972	301.743	5.90533	1.92361	0.0376464	6.85774	0.134211	9.37278	0.183432	8.2069	0.160615	3.51315	0.068755
4	49	1	27.3079	1	171.8	80.6	19.7715	2236.17	34.4379	76.2353	1.17405	47.9547	0.738519	28.2807	0.435532	55.8044	0.859408	26.9825	0.41554	28.8219	0.443868	235.546	3.62749	13.1367	0.20231	20.8014	0.320349	14.5594	0.224221	369.106	5.68436	2.34146	0.0360594	6.06895	0.093464	8.5931	0.132337	13.9809	0.215312	62.9303	0.96915
3	76	1	22.4894	0	160.8	58.15	14.2212	2333.7	41.0251	94.9087	1.66844	56.7987	0.99849	38.11	0.669953	53.7203	0.944373	29.299	0.515059	24.4213	0.429313	322.731	5.67343	13.103	0.230344	18.7999	0.330492	13.9539	0.245301	498.951	8.77128	3.42386	0.0601895	11.1829	0.196589	15.0592	0.264733	15.9086	0.279664	20.2194	0.355446
1	42	2	19.0799	0	157.2	47.15	11.1215	1171.4	21.5465	40.1969	0.739376	19.4854	0.358411	20.7115	0.380964	39.5267	0.727048	10.0194	0.184294	29.5074	0.542754	139.412	2.56432	9.21825	0.169559	15.0691	0.277179	10.2297	0.188164	185.192	3.40639	2.7611	0.0507872	7.89261	0.145175	10.8237	0.199089	7.94661	0.146169	14.4424	0.265652
3	55	2	22.1174	0	152	51.1	14.3275	2039.39	40.1227	79.513	1.56433	46.5741	0.916294	32.9389	0.648036	61.9175	1.21816	32.3338	0.636132	29.5837	0.582026	254.945	5.01577	18.8568	0.370986	20.4871	0.40306	13.9802	0.275046	523.051	10.2904	2.88125	0.0566855	8.0613	0.158597	11.1458	0.219281	10.2769	0.202186	17.5658	0.345587
1	42	1	20.7164	0	169.9	59.8	14.292	1444.55	22.747	36.974	0.58222	10.929	0.172096	26.045	0.410124	19.2828	0.303642	4.97051	0.0782692	14.3123	0.225373	269.669	4.24641	5.01376	0.0789504	6.66919	0.105018	5.11269	0.0805082	102.563	1.61503	1.08736	0.0171224	4.48517	0.0706268	5.63628	0.0887531	7.4102	0.116686	0.45696	0.00719563
5	74	2	26.3214	1	153.6	62.1	17.5046	2185.2	42.1004	137.832	2.65549	103.838	2.00056	33.9936	0.654926	77.7428	1.49781	50.3707	0.970449	27.3722	0.527356	226.736	4.36834	19.8323	0.382092	26.3311	0.507299	17.5726	0.338557	1170.95	22.5597	5.04241	0.0971478	12.8303	0.24719	18.3266	0.353083	17.5264	0.337666	0	0
1	63	1	19.9481	0	170	57.65	15.2289	1801.4	28.3328	62.0249	0.97554	38.5475	0.606284	23.4773	0.369256	57.9151	0.910901	26.5157	0.417044	31.3994	0.493857	239.98	3.77446	16.7086	0.262797	20.7706	0.326685	12.8036	0.201378	523.548	8.23448	1.97652	0.0310872	5.74427	0.0903471	8.11693	0.127665	9.20271	0.144742	5.27509	0.0829678
4	59	1	23.5438	1	168	66.45	16.1202	1973.15	31.7774	61.4433	0.98954	33.6731	0.542303	27.7702	0.447236	36.0028	0.579823	18.2102	0.293274	17.7926	0.286549	251.738	4.05423	8.40796	0.13541	13.3977	0.215768	9.35578	0.150674	283.378	4.56378	1.82357	0.0293685	6.39939	0.103062	8.64985	0.139305	11.1958	0.180308	50.1187	0.807159
4	66	1	26.1615	1	157.2	64.65	17.5832	2557.86	47.0489	103.6	1.9056	63.8985	1.17534	39.7016	0.730264	64.9748	1.19514	30.7298	0.56524	34.245	0.629896	308.713	5.67841	16.0018	0.294334	22.2905	0.410008	17.5174	0.322213	487.763	8.97183	3.49582	0.0643015	9.98997	0.183754	13.9766	0.257084	14.7753	0.271774	40.0799	0.737222
4	56	1	20.6318	0	176.4	64.2	17.5439	1915.85	27.986	50.7481	0.74131	28.8185	0.420971	21.9296	0.320339	36.3307	0.530706	15.8078	0.230915	20.5229	0.299791	212.751	3.10779	8.08069	0.11804	13.5262	0.197587	10.3031	0.150503	215.381	3.1462	1.76055	0.0257174	5.30617	0.0775106	7.06671	0.103228	8.87885	0.129699	70.3381	1.02747
1	67	1	19.4883	0	165.3	53.25	12.875	1607.81	26.7465	42.4486	0.706147	16.7454	0.278565	25.7032	0.427581	29.4499	0.489909	9.74814	0.162164	19.7017	0.327745	194.595	3.23716	5.41906	0.0901479	10.1908	0.169527	9.89707	0.164641	193.812	3.22413	2.09453	0.0348432	4.87767	0.0811416	7.07178	0.117642	12.149	0.202103	53.3282	0.887132
4	44	1	24.1217	1	166.1	66.55	15.4125	1844.18	30.3837	52.0887	0.858187	25.5388	0.420764	26.5499	0.437423	30.8966	0.509036	14.8906	0.24533	16.006	0.263707	207.953	3.42612	7.20891	0.11877	10.1463	0.167166	9.46268	0.155902	216.665	3.56966	2.5103	0.0413584	7.30428	0.120341	10.2415	0.168733	10.5566	0.173925	70.3381	1.15885
1	44	2	17.4749	0	156.5	42.8	10.2327	1744.63	32.3782	55.5048	1.0301	26.2616	0.487383	29.2432	0.542717	45.6494	0.847196	19.4512	0.360989	26.1982	0.486207	269.991	5.01069	13.4503	0.24962	15.7029	0.291426	10.3304	0.19172	363.264	6.74172	1.71953	0.0319123	6.23218	0.115661	8.1099	0.15051	9.57179	0.17764	0	0
1	58	1	20.7486	0	170.9	60.6	14.3986	996.653	15.5109	25.6136	0.398624	6.27982	0.0977327	19.3338	0.300891	16.6593	0.259269	5.49208	0.0854733	11.1672	0.173796	157.559	2.45209	4.42893	0.0689274	6.07195	0.0944978	4.3085	0.0670532	73.3959	1.14226	1.2155	0.0189169	3.3773	0.0525609	4.68046	0.0728419	9.86263	0.153492	13.5321	0.2106
1	55	2	22.6386	0	150.9	51.55	14.5056	2021.72	40.357	78.4806	1.56661	50.6156	1.01038	27.8649	0.556233	79.8493	1.59393	30.3001	0.604843	49.5492	0.989089	234.724	4.68551	20.4555	0.408328	31.5863	0.630519	18.2927	0.365154	578.935	11.5566	2.41451	0.0481978	8.2171	0.164028	10.756	0.214708	12.7097	0.253708	4.896	0.0977328
5	70	2	22.9325	0	150.8	52.15	15.3757	1680.77	33.5957	64.9016	1.29727	35.1851	0.703289	29.7165	0.59398	44.0293	0.880068	19.8333	0.396433	24.196	0.483635	246.322	4.92354	9.40739	0.188037	15.9119	0.318051	12.7153	0.254156	344.179	6.87953	2.10619	0.0420991	7.33266	0.146567	9.62728	0.192432	11.8945	0.237749	0	0
4	50	2	26.9117	1	159.6	68.55	18.9869	1786.85	31.886	75.8351	1.35326	53.3826	0.952602	22.4525	0.400661	69.0113	1.23149	31.6369	0.564554	37.3744	0.666938	165.638	2.95578	17.1487	0.306015	25.6453	0.457636	17.4252	0.310949	421.613	7.5236	2.42145	0.0432102	7.21335	0.128721	10.0517	0.179371	11.99	0.213958	25.4891	0.454848
5	62	2	30.9295	1	155.2	74.5	22.2205	1560.6	29.45	59.897	1.13031	35.9939	0.679239	23.9031	0.451073	39.9113	0.753165	22.4453	0.423564	17.4661	0.329602	230.796	4.35533	10.7411	0.202695	14.5725	0.274997	9.48773	0.179043	242.848	4.58277	1.49754	0.0282601	5.82859	0.109991	7.33647	0.138446	10.1469	0.191481	0	0
1	69	2	23.6888	1	146.8	51.05	14.7207	2115.58	44.6225	91.6541	1.9332	54.7811	1.15546	36.873	0.777738	68.1907	1.4383	34.1654	0.720628	34.0253	0.717674	277.259	5.84806	18.2899	0.385777	22.9871	0.484852	17.7705	0.374821	553.772	11.6804	3.78759	0.0798893	10.6552	0.224743	14.9047	0.314376	11.8077	0.249053	0	0
5	42	2	30.3688	1	159.8	77.55	20.233	1385.52	24.6625	43.7915	0.779496	23.0913	0.411029	20.7002	0.368466	45.041	0.801737	20.3018	0.361375	24.7392	0.440362	194.911	3.46945	12.629	0.224799	15.7329	0.280048	11.4769	0.20429	201.347	3.58402	2.48411	0.0442175	5.07583	0.0903505	7.63927	0.13598	6.86714	0.122236	0	0
1	50	2	21.0851	0	155.6	51.05	12.8077	1662.66	31.2148	52.6092	0.987688	28.8638	0.54189	23.7455	0.445799	36.5025	0.6853	16.5206	0.310158	19.982	0.375142	239.408	4.49466	9.20842	0.172879	13.5726	0.254812	9.55304	0.179349	295.651	5.55058	1.03909	0.0195079	4.73209	0.0888406	5.91904	0.111124	9.62827	0.180762	17.5658	0.32978
1	49	1	22.4312	0	169.9	64.75	14.5771	2591.23	40.8034	99.5817	1.56809	47.0974	0.74163	52.4843	0.826456	75.6806	1.19172	34.0171	0.535659	41.6635	0.656064	368.057	5.7957	22.3477	0.351903	25.0458	0.39439	18.8658	0.297075	505.69	7.96297	4.57248	0.0720016	11.6329	0.183181	16.7006	0.262979	13.1222	0.206632	0.23421	0.00368804
3	58	1	20.4258	0	172.6	60.85	14.5056	2153.31	32.8551	80.1465	1.22287	33.434	0.510134	46.7125	0.712736	59.5319	0.908334	24.8187	0.378683	34.7132	0.529652	315.536	4.81442	14.563	0.222202	20.2957	0.30967	16.117	0.245913	456.735	6.96883	3.24285	0.0494792	10.6143	0.161952	14.9585	0.228235	12.9214	0.197153	0	0
1	56	2	18.5793	0	151.6	42.7	9.61226	1504.37	29.7531	80.9695	1.6014	53.5231	1.05857	27.4465	0.542832	50.2796	0.994421	25.4131	0.502616	24.8665	0.491805	176.461	3.49002	11.3599	0.224674	17.3012	0.34218	14.5787	0.288335	384.803	7.61058	2.78304	0.0550426	8.41092	0.16635	11.582	0.229067	9.31907	0.184311	0	0
1	70	1	24.6657	1	177.6	77.8	19.5635	1926.72	27.7658	59.0781	0.851369	29.2421	0.421405	29.836	0.429964	48.2814	0.695779	29.1578	0.42019	19.1237	0.275589	305.156	4.39757	18.8873	0.272183	15.4783	0.223056	8.6838	0.125141	257.837	3.71567	2.21091	0.0318612	6.90317	0.099481	9.29677	0.133975	11.1341	0.160453	0	0
1	67	2	18.4509	0	155.3	44.5	11.6276	2292.69	43.2095	95.7702	1.80495	53.7107	1.01227	42.0594	0.79268	66.183	1.24733	29.4827	0.55565	36.7004	0.691679	320.895	6.04779	17.1068	0.322405	22.4872	0.423808	17.3001	0.32605	363.932	6.8589	3.91194	0.0737271	11.5162	0.217042	15.8081	0.29793	14.7801	0.278555	0	0
1	59	2	20.9907	0	154.8	50.3	12.6071	891.882	16.9178	26.8763	0.509805	12.2117	0.231639	14.6646	0.278166	15.0377	0.285245	6.85343	0.13	8.1843	0.155245	156.185	2.96261	4.06852	0.0771741	5.0046	0.0949302	4.11179	0.0779949	91.4854	1.73535	0.537109	0.0101882	2.47009	0.0468542	3.08654	0.0585473	4.78768	0.0908155	0	0
1	46	2	21.7403	0	159.2	55.1	12.375	1254.8	22.5042	57.1759	1.02543	31.0472	0.556819	26.1287	0.468607	45.7894	0.821213	22.4164	0.402029	23.373	0.419184	129.873	2.32921	11.4173	0.204765	14.9505	0.268131	13.5031	0.242172	392.459	7.03858	2.50794	0.0449788	6.80921	0.12212	10.3743	0.186058	7.52152	0.134895	11.9606	0.214508
4	47	1	27.257	1	166.1	75.2	24.3938	2074.15	34.1726	80.5656	1.32736	56.5835	0.932241	23.982	0.395116	66.1878	1.09048	34.3376	0.565729	31.8502	0.524747	164.394	2.70848	16.7986	0.276765	22.8471	0.376416	18.4257	0.303572	479.617	7.90192	2.8398	0.0467871	7.26936	0.119766	10.6043	0.174711	11.2118	0.18472	68.343	1.12598
1	59	2	22.7096	0	153.2	53.3	14.865	1501.85	29.0861	49.299	0.954768	19.4898	0.377456	29.8093	0.577312	34.4513	0.667214	8.40909	0.162858	26.0422	0.504356	240.169	4.65133	7.67447	0.148631	11.9643	0.231712	10.755	0.20829	174.031	3.37044	1.7531	0.0339521	5.57995	0.108066	7.3884	0.14309	5.63629	0.109157	0	0
5	60	1	33.9719	1	165.5	93.05	26.4268	1621.77	26.9134	71.1036	1.17998	39.3075	0.652315	31.7961	0.527661	44.771	0.742981	19.6547	0.326173	25.1162	0.416808	212.153	3.52071	11.3034	0.187582	15.2058	0.252342	12.1081	0.200935	326.089	5.41149	3.21437	0.0533429	8.93592	0.148293	12.5891	0.208918	13.1184	0.217701	10.9239	0.181284
1	64	2	20.217	0	156	49.2	15.6343	1003.62	18.7455	32.9168	0.614817	18.6917	0.349121	14.2251	0.265695	28.2103	0.52691	13.1328	0.245293	15.0775	0.281617	142.18	2.65563	7.39751	0.13817	10.6446	0.198819	6.75368	0.126145	187.663	3.50515	0.845602	0.0157941	2.69968	0.0504243	3.55561	0.0664114	6.23702	0.116495	3.01127	0.0562442
5	53	1	23.0766	1	164.9	62.75	18.1382	1896.04	31.6944	39.3601	0.657949	11.1815	0.186911	28.1786	0.471038	25.4509	0.42544	6.4814	0.108344	18.9695	0.317096	363.021	6.06831	4.62902	0.0773794	9.57712	0.160092	8.46277	0.141465	74.3113	1.2422	1.5975	0.026704	5.02975	0.0840779	6.70693	0.112114	8.47347	0.141644	1.17105	0.0195754
1	72	1	17.2347	0	156.2	42.05	9.32362	1991.51	37.102	63.6482	1.18577	25.9608	0.483653	37.6874	0.70212	48.6325	0.906029	15.4561	0.287948	33.1765	0.618081	281.858	5.25105	11.2874	0.210285	16.8355	0.313647	14.4044	0.268356	287.33	5.35299	3.51305	0.0654485	10.057	0.187362	13.7664	0.256469	12.9061	0.240442	20.2194	0.37669
5	82	1	22.472	0	170.4	65.25	16.8053	2041.14	31.953	96.8398	1.51597	65.6557	1.0278	31.1841	0.488171	63.3887	0.992316	33.9698	0.531779	29.4189	0.460537	247.706	3.8777	16.975	0.265734	21.6109	0.338307	15.3189	0.239808	483.333	7.56632	3.07273	0.0481019	8.78752	0.137564	12.3554	0.193417	13.7922	0.21591	8.78288	0.137491
1	77	2	23.2986	1	152.1	53.9	17.7409	1774.23	34.86	77.9722	1.532	48.7606	0.958049	29.2116	0.57395	47.0269	0.923987	25.2681	0.496468	21.7589	0.427519	251.286	4.93728	11.3613	0.223228	15.1974	0.298599	12.3902	0.243442	387.091	7.60557	2.47346	0.0485986	7.86682	0.154567	10.769	0.21159	12.2367	0.240427	0	0
1	57	1	23.9519	1	167.5	67.2	20.1908	1872.88	30.3429	57.5654	0.93263	29.6096	0.479711	27.9558	0.452919	53.0333	0.859204	16.1898	0.262294	36.8435	0.59691	259.373	4.20215	13.3219	0.215831	19.8958	0.322336	12.9371	0.209597	383.198	6.20827	1.50998	0.0244636	4.61827	0.0748216	6.24148	0.10112	9.24294	0.149747	13.2693	0.214978
1	79	2	18.3562	0	155.7	44.5	16.461	1600.02	30.0003	70.9144	1.32964	39.7149	0.744652	31.1995	0.584989	47.0304	0.881818	16.9268	0.317377	30.1036	0.564441	222.199	4.16622	12.8883	0.241655	15.112	0.283349	11.5456	0.21648	367.432	6.88932	3.90933	0.0732998	10.214	0.191512	14.6037	0.273818	13.0593	0.244861	0	0
1	51	2	23.7602	1	159.9	60.75	15.1923	1334.82	23.7303	53.7355	0.955303	31.2144	0.554926	22.5211	0.400378	40.9512	0.728026	18.9445	0.336792	22.0067	0.391233	184.191	3.27454	11.5689	0.205671	14.8219	0.263502	9.2904	0.165164	261.288	4.64515	2.248	0.0399646	6.76545	0.120275	9.34612	0.166154	8.04571	0.143036	0	0
1	54	2	23.7789	1	160.1	60.95	14.1152	2115.15	37.5091	64.4468	1.14287	37.5566	0.666011	26.8902	0.476857	52.937	0.938759	25.9071	0.459423	27.03	0.479336	220.923	3.91774	14.3707	0.254843	19.9829	0.354366	12.0689	0.214025	279.376	4.95431	3.11761	0.0552861	7.56832	0.134213	10.8441	0.192304	9.0079	0.159742	66.825	1.18504
1	50	2	20.4749	0	162.4	54	12.6071	1811.53	31.2212	65.0363	1.12088	32.5646	0.561244	32.4716	0.559641	45.1338	0.77787	20.9388	0.360875	24.195	0.416995	276.344	4.76272	12.3483	0.212821	15.2345	0.262562	11.4898	0.198024	222.31	3.83146	2.77019	0.0477435	7.10278	0.122415	10.2529	0.176707	10.3983	0.179213	0	0
1	73	2	22.9181	0	152	52.95	18.4592	2291.61	45.085	99.5324	1.95819	56.8641	1.11874	42.6682	0.83945	46.8082	0.920899	22.0064	0.432951	24.8018	0.487948	366.732	7.21504	11.2597	0.221523	14.4016	0.283336	12.7214	0.250279	440.832	8.67289	6.28765	0.123703	15.493	0.304808	22.1873	0.43651	16.2254	0.319217	0	0
1	73	2	20.3873	0	152.8	47.6	12.2762	1701.68	33.129	73.3562	1.42813	45.1551	0.879097	28.2011	0.549031	53.1205	1.03417	25.2844	0.492247	27.8361	0.541925	226.441	4.40844	13.552	0.263836	18.3163	0.35659	14.4617	0.281546	286.832	5.58417	2.19676	0.0427675	7.59871	0.147935	9.92673	0.193258	10.5735	0.20585	0	0
1	84	2	27.5646	1	133.6	49.2	17.0368	1189.1	30.2819	40.0908	1.02096	20.8204	0.530217	19.2704	0.490743	20.7382	0.528124	8.7962	0.224006	11.942	0.304118	205.225	5.22631	5.35789	0.136445	6.65474	0.169471	6.13235	0.156168	107.787	2.74493	1.37049	0.0349011	5.34923	0.136225	6.88236	0.175268	9.33031	0.237608	0	0
5	40	1	30.2062	1	179.2	97	28.3909	2230.32	31.5696	70.9959	1.00493	33.2102	0.470081	37.7857	0.534846	48.7926	0.690646	17.0898	0.241901	31.7029	0.448745	335.686	4.75154	9.6187	0.13615	18.4579	0.261267	15.0847	0.21352	243.699	3.4495	2.46676	0.0349162	8.66232	0.122613	11.3459	0.160598	19.5788	0.277132	14.6446	0.20729
1	51	2	25.7275	1	155.8	62.45	18.1782	1502.66	28.1386	53.584	1.00341	32.9831	0.617638	20.6009	0.385769	53.3105	0.998286	27.4977	0.514919	25.8128	0.483368	195.356	3.65821	15.5771	0.291696	19.5205	0.365539	11.7342	0.219734	218.514	4.09188	1.60996	0.0301479	4.39947	0.082384	6.12688	0.114731	7.8603	0.147191	0	0
5	68	2	22.1847	0	154.2	52.75	19.7715	1681.02	32.1352	78.6334	1.5032	47.7473	0.912762	30.8861	0.590435	58.7339	1.12279	33.7651	0.645471	24.9688	0.477316	203.575	3.89164	16.1702	0.309118	19.5083	0.372931	14.6376	0.27982	511.133	9.77108	3.7663	0.0719986	9.19749	0.175824	13.8613	0.264979	11.9919	0.229243	0	0
1	48	1	26.1455	1	160.2	67.1	18.946	943.089	16.7034	36.0077	0.637746	23.3047	0.412759	12.703	0.224987	39.0447	0.691535	19.3827	0.343294	19.662	0.348241	105.94	1.87634	9.74879	0.172665	15.8751	0.28117	9.39373	0.166376	216.02	3.82601	0.913593	0.016181	2.91409	0.0516125	3.91534	0.069346	6.27019	0.111054	0	0
1	66	2	23.8925	1	155.2	57.55	15.339	1850.92	34.9286	68.6882	1.29621	32.2709	0.608983	36.4173	0.687229	47.1052	0.888921	19.9787	0.377017	27.1265	0.511903	278.177	5.24946	11.6454	0.21976	15.73	0.29684	13.4776	0.254336	386.656	7.29658	2.57406	0.048575	8.20442	0.154825	10.8509	0.204767	8.03417	0.151613	0	0
1	64	1	26.8801	1	171	78.6	19.3153	2199.13	34.185	83.7591	1.30202	51.5989	0.802095	32.1602	0.499923	62.2326	0.967393	29.1245	0.452735	33.108	0.514658	212.342	3.30081	16.0468	0.249444	21.7038	0.337381	15.6656	0.243519	412.423	6.41103	2.98979	0.0464757	7.84576	0.121961	11.3691	0.17673	12.6099	0.196019	61.0586	0.949143
1	53	2	27.0965	1	162.1	71.2	21.1719	1244.8	21.5332	61.9879	1.0723	27.1601	0.469831	34.8278	0.602473	36.8194	0.636925	14.6878	0.254079	22.1316	0.382846	161.138	2.78746	7.61704	0.131764	11.6117	0.200865	12.2018	0.211074	239.032	4.13493	4.83778	0.0836868	14.1862	0.245402	19.1867	0.331903	7.96931	0.137858	3.76409	0.0651135
5	67	2	22.4563	0	153.7	53.05	14.4699	1278.49	24.5996	56.8237	1.09335	30.6499	0.589737	26.1739	0.503613	42.5833	0.819349	23.3718	0.449698	19.2115	0.369651	158.347	3.04676	11.7733	0.226531	14.2778	0.27472	10.5328	0.202663	424.271	8.16343	3.14381	0.0604904	8.61666	0.165794	12.1892	0.234534	7.87675	0.151557	3.51315	0.0675968
1	68	1	20.6975	0	161	53.65	13.2137	1544.49	27.0839	46.3943	0.813562	22.6032	0.396366	23.7911	0.417196	23.7631	0.416705	14.4995	0.25426	9.26361	0.162445	215.605	3.78081	6.47716	0.113582	8.01962	0.14063	5.84739	0.102539	284.941	4.99667	1.50797	0.0264435	4.96706	0.0871014	6.62871	0.11624	8.8625	0.155411	35.1315	0.616059
5	66	1	23.2856	1	169.5	66.9	15.895	2194.4	34.7179	90.6484	1.43416	57.79	0.914303	32.8584	0.519858	54.653	0.864673	27.7189	0.438545	26.9341	0.426129	325.172	5.1446	14.6714	0.232118	18.7758	0.297055	13.6286	0.21562	396.776	6.27745	2.53493	0.0401055	8.27713	0.130954	10.9828	0.173761	13.1247	0.207647	0	0
5	55	2	25.8783	1	168.3	73.3	20.1066	1699.78	27.2773	88.8696	1.42614	63.3036	1.01587	25.566	0.410273	66.854	1.07284	34.4256	0.552447	32.4283	0.520396	166.024	2.66428	17.9455	0.287982	23.387	0.375305	16.0059	0.256856	516.371	8.2865	4.2931	0.0688939	10.8646	0.174351	15.5274	0.249176	10.3182	0.165582	9.09527	0.145957
3	58	1	21.6483	0	171.2	63.45	16.5372	2569.08	39.8426	99.1074	1.53701	56.4396	0.875294	42.6677	0.661712	75.5773	1.17209	30.3518	0.470712	45.2254	0.701378	363.992	5.64497	21.7576	0.337429	26.6846	0.413838	16.8419	0.261193	605.624	9.39232	4.11345	0.0637934	10.4174	0.161559	15.0124	0.23282	15.261	0.236676	0	0
4	68	1	31.2226	1	157.6	77.55	25.4237	2751.68	50.3574	102.343	1.87293	71.104	1.30124	31.2386	0.571685	84.4058	1.54468	54.0749	0.989602	30.3309	0.555074	308.42	5.64426	24.7313	0.452598	28.8811	0.528541	20.2071	0.369802	533.47	9.76282	3.29062	0.0602202	9.39005	0.171843	13.0904	0.239563	15.9629	0.29213	43.5221	0.796479
1	78	2	26.8052	1	142	54.05	17.3089	3611.68	81.4161	131.375	2.96151	50.7273	1.14352	80.6477	1.818	78.011	1.75856	17.6274	0.397365	60.3835	1.36119	597.324	13.4651	21.7587	0.490494	24.0072	0.541182	20.1193	0.453537	471.03	10.6182	7.57881	0.170845	22.3351	0.503486	31.3624	0.706984	19.2297	0.433485	0	0
1	68	2	24.2053	1	146.5	51.95	16.8438	2133.79	45.1911	101.577	2.15129	65.4176	1.38547	36.1598	0.765821	68.5295	1.45137	38.6487	0.818534	29.8808	0.632841	270.113	5.72068	18.2866	0.387289	24.4029	0.516825	17.0482	0.361062	479.651	10.1585	3.80487	0.0805827	11.6086	0.245856	16.1749	0.342565	13.8332	0.29297	0	0
1	74	1	23.8476	1	163.5	63.75	16.8823	1755.88	29.8563	61.2612	1.04166	35.5285	0.604114	25.7327	0.437549	28.9116	0.491602	16.9136	0.287592	11.998	0.204009	265.711	4.51805	7.26367	0.123509	9.8818	0.168026	6.96688	0.118462	259.698	4.41581	1.65084	0.0280703	6.41569	0.10909	8.30122	0.141151	11.3057	0.192238	20.9847	0.356815
1	44	1	29.8636	1	169.6	85.9	20.4445	1426.97	22.5497	47.654	0.753053	24.756	0.391207	22.898	0.361846	27.0478	0.427423	11.7395	0.185513	15.3084	0.241911	226.304	3.57617	6.26455	0.0989955	9.96755	0.157512	7.48907	0.118346	232.798	3.67879	1.21094	0.0191359	4.58697	0.0724855	5.96353	0.0942386	9.89543	0.156372	6.8074	0.107574
5	77	2	22.4245	0	146	47.8	17.4262	3076.66	65.6071	142.75	3.04402	88.2666	1.88221	54.4834	1.16181	97.5992	2.08122	35.924	0.766049	61.6752	1.31517	400.488	8.54006	24.1972	0.515984	34.3209	0.731864	23.3789	0.498535	938.039	20.0029	5.83872	0.124506	18.2315	0.388771	25.0532	0.534238	19.0416	0.406047	0	0
5	81	1	27.5475	1	168	77.75	24.2088	2448.69	39.4359	105.777	1.70352	59.5853	0.959617	46.1913	0.743907	71.7504	1.15553	34.1982	0.55076	37.5522	0.604775	332.666	5.35756	18.5834	0.299285	24.6333	0.396718	18.3635	0.295742	520.821	8.38778	4.05744	0.0653448	12.1487	0.195654	16.697	0.268904	15.8147	0.254694	1.31292	0.0211446
1	67	2	25.1094	1	157.2	62.05	17.3089	979.615	18.0189	44.5141	0.818785	30.0626	0.552967	14.4515	0.265818	37.9358	0.697786	22.1953	0.408257	15.7405	0.289529	112.485	2.06902	12.3856	0.22782	12.5298	0.230472	8.75121	0.160968	169.137	3.11108	1.6318	0.030015	4.74769	0.0873283	6.47064	0.11902	6.58873	0.121192	0	0
1	73	1	16.4515	0	161.2	42.75	9.09588	1755.26	30.7035	46.3621	0.81098	17.9941	0.314759	28.368	0.496221	31.1321	0.544572	14.343	0.250892	16.7891	0.29368	252.979	4.42518	8.76634	0.153344	9.74566	0.170474	8.97415	0.156979	89.8442	1.57158	1.86212	0.0325728	6.18892	0.108259	8.13073	0.142225	11.5532	0.202093	33.4125	0.584462
1	58	2	16.5977	0	152.5	38.6	11.059	1746.29	34.1314	69.762	1.3635	31.0208	0.606305	38.7411	0.757199	51.1291	0.999322	16.5832	0.32412	34.5459	0.675202	250.395	4.894	11.7131	0.228933	17.8586	0.349047	14.7035	0.287382	273.317	5.34201	5.41767	0.105889	14.0938	0.275464	20.38	0.398329	9.72625	0.1901	0	0
1	60	2	20.2222	0	153.1	47.4	10.0535	1452.18	28.1609	66.9029	1.29739	42.7295	0.828618	24.1734	0.468775	49.4806	0.959537	24.6669	0.478346	24.8136	0.481191	174.704	3.38789	12.2724	0.237989	18.1271	0.351523	12.3137	0.238789	320.748	6.22001	1.87791	0.0364168	5.97446	0.115858	8.20719	0.159155	9.46701	0.183586	2.38661	0.0462815
1	69	1	26.3807	1	164.4	71.3	19.5635	2158.28	36.2978	95.3713	1.60395	62.7108	1.05467	32.6605	0.549284	56.7057	0.953674	31.973	0.537722	24.7326	0.415953	275.866	4.63951	14.9086	0.250732	18.7716	0.315701	14.5756	0.245132	560.274	9.42268	3.6394	0.0612073	7.99464	0.134454	12.0865	0.203271	13.5292	0.227534	16.605	0.279262
4	66	1	25.8414	1	161.2	67.15	19.3153	2030.11	35.5113	77.3281	1.35265	49.1899	0.860444	28.1383	0.492203	53.2993	0.932329	20.7404	0.362798	32.5589	0.56953	211.603	3.70143	12.1479	0.212496	19.2267	0.336319	15.2366	0.266523	414.165	7.2447	2.37636	0.041568	6.47631	0.113286	8.95226	0.156596	16.0927	0.281499	50.9782	0.891728
1	67	2	23.1129	1	152	53.4	16.9981	1683.72	33.1253	71.2139	1.40105	41.5824	0.818087	29.6315	0.582966	44.2981	0.871515	20.3519	0.400402	23.9461	0.471113	244.68	4.81381	13.0206	0.256166	14.5459	0.286174	10.4762	0.206108	292.762	5.75976	2.89898	0.0570343	8.19072	0.161143	11.5147	0.226539	10.5276	0.207119	0	0
5	68	2	22.1923	0	153	51.95	14.5056	1684.88	32.7162	78.478	1.52385	48.0436	0.932889	30.4344	0.590962	59.3222	1.15189	29.3519	0.569941	29.9703	0.581949	189.897	3.68733	15.3202	0.29748	20.2527	0.393259	15.3924	0.298883	362.776	7.04421	2.94119	0.0571108	8.57004	0.166409	12.7051	0.246702	10.9637	0.212887	8.78288	0.170542
1	75	1	25.6767	1	153.5	60.5	17.939	959.607	18.512	28.8022	0.55563	12.0865	0.233164	16.7156	0.322466	14.4743	0.279227	6.71855	0.129609	7.75574	0.149618	172.749	3.33255	3.48888	0.0673049	4.91269	0.0947719	4.07644	0.0786396	82.5465	1.59243	0.867718	0.0167394	3.87761	0.074804	4.91094	0.0947383	8.35293	0.161138	0	0
5	66	1	26.4552	1	166	72.9	19.9806	2533.2	41.7859	105.099	1.73364	55.821	0.920786	49.2776	0.81285	90.4055	1.49127	31.5372	0.520217	58.8683	0.971052	274.756	4.53219	17.495	0.288586	34.0507	0.561678	27.4856	0.453383	392.579	6.47572	6.86978	0.113319	18.3203	0.302199	26.2146	0.432418	14.622	0.241196	25.3879	0.418782
1	67	2	24.7934	1	154	58.8	16.7284	2068.86	39.6521	96.068	1.84126	54.5971	1.04642	41.4709	0.794839	83.592	1.60214	32.5518	0.623895	51.0402	0.978246	228.007	4.37003	16.6069	0.31829	31.3971	0.601763	24.6592	0.472623	555.124	10.6396	5.88884	0.112867	15.6998	0.300905	22.4979	0.431199	12.2963	0.235673	0	0
5	68	2	25.5604	1	141.6	51.25	19.0687	1238.56	28.0781	45.7522	1.0372	22.5826	0.511947	23.1696	0.525254	28.1785	0.638806	10.9656	0.248589	17.2129	0.390216	197.372	4.47441	6.94482	0.157439	9.55344	0.216576	7.94196	0.180044	176.874	4.00972	2.42141	0.0548932	7.13864	0.161833	9.86609	0.223664	5.64432	0.127957	0	0
5	65	2	28.5651	1	151.6	65.65	17.8993	1891.09	37.4016	94.2044	1.86316	63.7097	1.26004	30.4947	0.60312	77.0339	1.52356	44.2712	0.875588	32.7627	0.647975	202.125	3.9976	21.4751	0.424731	27.6538	0.546933	16.9192	0.334625	629.373	12.4476	4.42771	0.0875706	12.0425	0.238175	16.9359	0.334957	13.3641	0.264312	0	0
1	50	2	23.4483	1	148.2	51.5	17.4262	1105.34	22.8759	21.5801	0.446616	8.55206	0.176991	13.0281	0.269625	15.802	0.327034	3.98828	0.0825404	11.8137	0.244493	125.104	2.58912	2.8336	0.0586434	5.71441	0.118264	5.45387	0.112872	108.856	2.25286	0.850347	0.0175986	2.50522	0.0518474	3.3659	0.0696599	3.59358	0.0743718	50.9782	1.05503
1	56	1	24.1959	1	175	74.1	16.6135	1720.68	25.5388	75.4752	1.12023	42.0263	0.623767	33.4489	0.496459	64.4113	0.956012	28.275	0.419665	36.1363	0.536346	178.544	2.65	16.6866	0.247667	21.9391	0.325627	16.7077	0.247981	545.031	8.08952	3.55453	0.0527575	7.47062	0.110881	12.1009	0.179606	8.87556	0.131734	16.3729	0.243011
1	52	2	20.2422	0	149.1	45	14.1152	1835.27	37.5251	74.0212	1.51349	39.694	0.811608	34.3273	0.701877	53.3884	1.09161	24.6716	0.504452	28.7168	0.587163	250.998	5.13206	15.366	0.314182	17.7367	0.362656	12.4742	0.255055	507.992	10.3867	3.3054	0.0675844	6.57763	0.13449	10.7214	0.219216	7.27288	0.148706	5.01146	0.102467
1	43	1	22.6471	0	170	65.45	15.1923	1992.21	31.3338	51.5773	0.811219	25.7241	0.404594	25.8532	0.406626	43.0891	0.677715	19.2027	0.302023	23.8865	0.375692	219.633	3.45444	11.6172	0.182717	15.5681	0.244859	11.0349	0.173559	234.549	3.68903	2.36054	0.037127	6.36257	0.100072	8.87165	0.139535	9.46731	0.148904	70.1142	1.10277
1	48	2	23.4265	1	156.6	57.45	13.8696	1793.17	33.2364	59.5955	1.10461	31.055	0.575607	28.5405	0.529	78.2066	1.44956	39.489	0.731931	38.7176	0.717632	206.696	3.83111	24.6955	0.457733	29.0998	0.539366	16.5454	0.306671	353.91	6.55975	2.2556	0.0418076	5.95032	0.110289	8.28525	0.153567	9.25189	0.171484	0.556875	0.0103217
1	70	1	20.5108	0	160.9	53.1	11.247	2154.96	37.8359	87.158	1.53028	54.3189	0.95371	32.8391	0.576575	75.4566	1.32484	45.7988	0.804116	29.6579	0.520721	274.032	4.81134	24.2405	0.425605	25.811	0.453179	16.8082	0.295112	385.47	6.76793	3.51631	0.061738	10.7404	0.188576	14.3484	0.251923	13.3601	0.234571	1.50564	0.0264354
1	68	2	21.1612	0	155.7	51.3	13.3848	2076.33	38.931	123.218	2.31033	95.2608	1.78613	27.957	0.524193	77.8198	1.45912	52.2017	0.978779	25.6181	0.480338	178.119	3.33972	19.3624	0.363045	28.083	0.526555	18.3954	0.344913	680.329	12.7561	4.22343	0.0791891	12.3116	0.230842	16.9889	0.318542	17.4635	0.327439	20.5396	0.385117
1	72	1	25.1725	1	166.4	69.7	18.1382	1487.19	24.4139	73.9004	1.21316	53.1406	0.872362	20.7598	0.340796	53.3631	0.876015	28.0166	0.459925	25.3465	0.416091	164.895	2.70694	12.6134	0.207063	19.8683	0.32616	13.5367	0.22222	468.502	7.69098	2.57498	0.0422712	7.52209	0.123484	10.3139	0.169315	12.9613	0.212774	5.01879	0.082389
1	59	2	23.3166	1	163	61.95	14.7567	2390.45	40.896	97.7053	1.67155	56.9149	0.973706	40.7904	0.697847	67.9686	1.16281	33.5736	0.574381	34.395	0.588433	334.798	5.72776	18.1154	0.30992	24.2529	0.414922	16.4685	0.281745	403.927	6.91044	3.53581	0.060491	10.6345	0.181936	14.6322	0.25033	12.3482	0.211255	0	0
1	65	1	23.2985	1	170.4	67.65	18.2182	2893.48	45.2959	109.447	1.71334	55.6943	0.871864	53.7529	0.841473	83.4819	1.30686	31.5536	0.493955	51.9283	0.812909	403.04	6.30938	19.3894	0.303531	29.6248	0.46376	22.841	0.357564	632.267	9.89779	5.69114	0.0890917	14.68	0.229807	20.9686	0.328252	17.6537	0.276359	8.78288	0.137491
1	53	1	19.7857	0	170.4	57.45	13.3848	2595.53	40.6317	80.8635	1.26587	33.78	0.528808	47.0835	0.737067	61.7734	0.96703	22.2134	0.34774	39.56	0.61929	395.01	6.18366	14.4427	0.226092	23.1974	0.363143	15.9365	0.249477	491.108	7.68803	2.84703	0.0445687	9.84731	0.154154	13.1212	0.205406	14.0813	0.220435	14.688	0.229933
1	53	2	19.1676	0	158	47.85	14.2212	2536.55	46.1856	89.2699	1.62543	47.7997	0.870339	41.4701	0.75509	70.513	1.2839	27.2687	0.496509	43.2443	0.787394	340.338	6.19689	16.8402	0.306628	25.8377	0.470453	18.7647	0.341668	383.442	6.98172	3.49741	0.063681	10.4944	0.191083	14.3349	0.26101	13.2654	0.241536	23.9629	0.436317
1	44	2	25.8721	1	165.6	70.95	19.522	1091.71	18.0952	33.5266	0.555707	16.4552	0.272747	17.0714	0.28296	30.5557	0.506464	10.4895	0.173864	20.0662	0.3326	165.46	2.74252	7.11176	0.117878	11.3897	0.188786	8.67595	0.143805	164.755	2.73083	1.20078	0.019903	4.0606	0.067305	5.6162	0.0930892	5.99335	0.0993405	0	0
5	64	2	25.5111	1	150	57.4	17.0368	1744.49	35.2422	58.6656	1.18516	30.8625	0.623486	27.803	0.561677	45.6386	0.921993	26.3211	0.53174	19.3175	0.390252	266.443	5.38269	14.6473	0.295906	15.211	0.307293	10.5921	0.213981	219.65	4.43737	2.25894	0.0456352	8.14561	0.164558	10.4839	0.211796	9.50479	0.192016	0	0
1	66	2	23.5396	1	155.2	56.7	16.8053	2134.64	40.2826	77.4249	1.46108	25.0428	0.472581	52.3822	0.988501	55.5351	1.048	20.506	0.386968	35.0291	0.661033	326.703	6.1652	15.8269	0.298668	16.9489	0.319841	15.0519	0.284044	438.278	8.27072	5.08448	0.0959489	14.8241	0.279746	20.67	0.390063	10.7398	0.202671	0.948857	0.0179058
1	71	1	24.2778	1	166	66.9	18.2583	2867.58	47.3017	109.553	1.80711	68.7182	1.13353	40.8343	0.673575	75.2617	1.24147	31.438	0.518581	43.8237	0.722886	351.395	5.79637	15.5256	0.2561	26.6614	0.439789	21.6789	0.3576	502.868	8.29498	3.32303	0.0548145	9.97252	0.1645	14.1749	0.23382	16.7657	0.276556	43.5109	0.717726
1	44	2	18.3861	0	167.2	51.4	13.3162	1616.55	26.2841	57.465	0.934346	29.8969	0.486107	27.568	0.44824	37.5502	0.610544	19.4521	0.316279	18.0981	0.294265	240.927	3.91732	10.0052	0.162679	12.4968	0.203191	9.91388	0.161194	373.133	6.06692	1.85671	0.030189	6.13611	0.0997695	8.13623	0.13229	10.11	0.164382	7.15982	0.116414
5	65	2	24.8015	1	151.4	56.85	16.2712	1557.8	30.8913	57.877	1.14771	29.4987	0.584963	28.3783	0.562745	33.7353	0.668975	18.41	0.365072	15.3253	0.303902	250.255	4.96258	9.13436	0.181135	11.3629	0.225327	8.39255	0.166425	361.071	7.16008	2.497	0.0495158	8.20235	0.162654	11.032	0.218767	12.4091	0.246073	0	0
1	42	2	22.2727	0	157	54.9	14.6848	814.445	15.019	33.2779	0.613669	22.4997	0.414911	10.7782	0.198758	29.5412	0.544762	14.3335	0.26432	15.2077	0.280442	100.32	1.84997	8.08482	0.14909	10.9894	0.202653	7.21122	0.13298	143.212	2.64094	0.766579	0.0141363	2.58655	0.0476978	3.40833	0.062852	6.18154	0.113992	0	0
5	65	1	23.9461	1	168.7	68.15	18.4996	1514.69	24.192	54.1255	0.864468	32.5348	0.519632	21.5906	0.344836	46.0814	0.735992	20.7	0.330611	25.3815	0.405381	206.685	3.30109	12.5304	0.200129	17.746	0.283431	10.6392	0.169924	258.611	4.13043	1.26525	0.0202081	4.86274	0.0776655	6.128	0.0978736	8.55134	0.136578	3.51315	0.0561105
1	69	2	21.0211	0	150.4	47.55	12.6738	1919.8	38.5779	82.0832	1.64944	50.5729	1.01625	31.5103	0.63319	55.042	1.10605	25.8514	0.519476	29.1906	0.586576	267.071	5.36671	13.4924	0.271125	19.5691	0.393235	14.2156	0.285658	391.175	7.86054	2.94738	0.0592267	9.19963	0.184864	12.5639	0.252469	12.3675	0.248521	0	0
1	63	2	22.0999	0	158.4	55.45	16.5753	2754.81	49.9066	123.129	2.23062	64.4485	1.16756	58.6802	1.06306	90.4217	1.6381	39.0793	0.707969	51.3423	0.930128	351.267	6.36362	24.876	0.450658	29.6436	0.537029	23.8134	0.431408	705.139	12.7744	5.23774	0.0948879	14.3448	0.259873	20.0815	0.3638	16.3662	0.296493	1.2547	0.0227303
1	60	2	21.9786	0	160.9	56.9	14.2566	2015.27	35.3832	108.307	1.9016	77.7856	1.36573	30.5209	0.535874	71.8265	1.2611	40.5695	0.712303	31.257	0.548798	227.002	3.98562	15.8782	0.278783	26.611	0.467226	18.8446	0.330865	591.673	10.3884	4.43826	0.0779253	12.9926	0.228118	18.2994	0.321294	13.6672	0.239964	0.33541	0.005889
1	62	1	25.5259	1	169.4	73.25	19.2329	2190.99	34.7049	94.0229	1.48931	56.7708	0.89924	37.2521	0.590067	72.6831	1.15129	31.7055	0.50221	40.9776	0.649078	247.885	3.92646	17.5092	0.277343	25.7173	0.407357	20.3511	0.322358	446.541	7.07314	3.76111	0.0595754	11.013	0.174443	15.2556	0.241646	14.1615	0.224316	20.2966	0.321495
1	43	1	17.4599	0	177	54.7	11.0278	2133.68	30.9571	65.9784	0.957266	39.1797	0.568449	26.7988	0.388817	48.8372	0.708568	24.636	0.357439	24.2012	0.35113	301.967	4.38117	14.2701	0.207041	17.6032	0.255402	11.0785	0.160736	338.768	4.91512	1.69763	0.0246305	5.47819	0.0794819	7.34658	0.10659	9.0486	0.131284	25.4891	0.369816
1	63	1	22.8541	0	173	68.4	18.0584	1813.12	27.5366	67.0546	1.01839	41.1387	0.624793	25.9158	0.393596	50.1399	0.761498	22.2367	0.337719	27.9032	0.423779	199.828	3.03488	11.1929	0.169992	17.9265	0.272258	14.3016	0.217205	286.798	4.35573	2.16363	0.0328601	6.37974	0.0968921	8.72607	0.132527	11.7426	0.17834	36.9256	0.560807
5	59	2	19.6805	0	148.5	43.4	14.7207	1005.8	20.7317	34.5337	0.711815	21.2909	0.438853	13.2427	0.272962	19.9259	0.410717	8.32956	0.171691	11.5963	0.239026	138.21	2.84881	4.62449	0.0953209	7.26443	0.149736	5.37119	0.110712	158.622	3.26955	1.27284	0.0262361	4.21363	0.0868523	5.94038	0.122444	6.26718	0.12918	17.5658	0.362069
1	50	2	20.049	0	167.5	56.25	11.7238	1403.6	22.7401	53.9736	0.874439	33.6832	0.54571	20.2904	0.328729	51.3529	0.83198	25.2631	0.409293	26.0898	0.422687	173.363	2.8087	14.6256	0.236953	18.4595	0.299067	12.3983	0.200867	319.888	5.18257	1.44471	0.023406	4.97272	0.0805641	6.56083	0.106293	8.64596	0.140075	0.585525	0.00948622
1	50	2	20.3323	0	161.3	52.9	10.535	831.238	14.5222	43.6597	0.762763	25.8625	0.451834	17.7973	0.310929	30.7601	0.537398	16.9063	0.295364	13.8538	0.242034	78.1794	1.36584	8.38884	0.146558	10.1686	0.177652	8.14965	0.142379	251.372	4.39162	2.35883	0.0412102	6.25279	0.10924	8.72991	0.152517	7.05693	0.123289	8.01135	0.139963
1	88	1	19.6436	0	164.8	53.35	15.783	3937.74	65.9037	194.007	3.24699	134.522	2.25143	59.4847	0.995562	129.73	2.17121	67.4789	1.12936	62.2509	1.04186	472.999	7.91632	35.1057	0.587545	44.4838	0.744501	30.5412	0.511151	1161.73	19.4432	6.76964	0.1133	19.5987	0.328012	27.6915	0.463456	23.7669	0.397773	8.3025	0.138954
1	39	2	20.0194	0	165.6	54.9	13.1456	1752.75	29.052	57.9019	0.95973	31.3139	0.519031	26.588	0.440699	41.5734	0.689084	19.0621	0.315957	22.5113	0.373127	219.786	3.64297	9.85117	0.163284	14.7633	0.244703	11.0989	0.183965	249.588	4.13695	2.4458	0.0405394	7.16488	0.118759	9.95369	0.164984	9.83625	0.163037	34.2051	0.566954
1	83	1	22.4173	0	165.7	61.55	19.3979	1567.38	25.9482	53.482	0.8854	32.9228	0.54504	20.5592	0.34036	36.1962	0.599233	19.4838	0.322557	16.7124	0.276675	189.351	3.13474	10.5738	0.175051	12.1009	0.200331	8.36823	0.138537	455.839	7.54646	1.32322	0.021906	4.54606	0.0752606	6.05197	0.100191	9.32189	0.154325	33.4125	0.553148
1	76	2	21.418	0	149	47.55	13.9046	2100.3	43.0017	95.0454	1.94597	61.9349	1.26806	33.1105	0.677909	53.2589	1.09043	27.3274	0.559504	25.9315	0.530925	299.522	6.13244	12.1184	0.248114	19.1993	0.393088	13.9684	0.28599	603.772	12.3617	2.83179	0.0579783	9.46073	0.1937	13.0872	0.267948	17.5727	0.359785	0	0
1	41	2	18.6877	0	160.6	48.2	13.3505	1419.45	25.0153	53.5996	0.944599	33.0613	0.582648	20.5383	0.361951	41.8502	0.737537	25.4304	0.448167	16.4198	0.28937	169.22	2.98222	12.8134	0.225814	14.4554	0.254751	9.14352	0.161139	379.817	6.69361	1.65311	0.0291331	4.59977	0.081063	6.39628	0.112723	7.03587	0.123995	17.5658	0.309566
5	54	2	24.7329	1	159.6	63	16.045	2479.43	44.2449	129.787	2.31602	96.9467	1.72999	32.84	0.586023	110.85	1.9781	63.696	1.13664	47.1543	0.841458	215.204	3.84027	25.9499	0.46307	39.2239	0.699943	30.627	0.546533	691.429	12.3384	4.34393	0.0775166	12.0564	0.215144	17.3428	0.309479	15.2312	0.271798	10.0376	0.179118
1	48	2	18.7559	0	163.6	50.2	13.0777	1913.31	32.4934	72.4455	1.23033	51.9232	0.881803	20.5223	0.348527	55.5117	0.942748	31.9986	0.543427	23.5132	0.399321	186.107	3.16063	15.2325	0.258691	20.1686	0.342521	13.61	0.231137	460.919	7.82772	1.16862	0.0198465	4.17379	0.0708828	5.5124	0.0936164	10.8624	0.184475	47.5492	0.807521
1	62	1	22.0154	0	177.1	69.05	16.3091	1653.62	23.9649	78.4715	1.13724	57.2204	0.829261	21.2511	0.307979	56.0822	0.812766	32.8065	0.475445	23.2757	0.337321	134.032	1.94245	13.9609	0.202326	21.4245	0.310492	13.7456	0.199206	492.691	7.14027	2.32828	0.0337423	6.65166	0.0963985	9.16777	0.132863	11.9722	0.173506	38.8554	0.563108
1	73	2	26.3158	1	152	60.8	18.6208	1287.7	25.334	67.051	1.31915	47.2001	0.928608	19.851	0.390546	38.0391	0.748377	20.6038	0.405357	17.4353	0.34302	165.809	3.2621	10.7081	0.210671	12.6548	0.248969	8.75253	0.172196	441.876	8.69342	1.93333	0.038036	5.90941	0.116261	7.99795	0.157351	12.6754	0.249375	0	0
5	76	2	24.3134	1	148.2	53.4	17.4654	1494.36	30.927	65.0194	1.34562	36.9842	0.765415	28.0352	0.580208	32.1227	0.664802	15.8237	0.327483	16.299	0.337319	229.363	4.74683	8.86705	0.18351	9.88551	0.204588	8.33862	0.172574	237.507	4.91538	2.29576	0.0475124	8.03203	0.166229	10.6789	0.221007	11.166	0.231088	0	0
5	68	1	25.1281	1	160.4	64.65	17.3089	2404	42.472	94.2578	1.66527	51.6065	0.911745	42.6513	0.75353	75.2179	1.32889	31.7211	0.560425	43.4968	0.768468	319.916	5.65202	17.5241	0.309602	25.1393	0.444143	22.3761	0.395324	509.728	9.00548	4.12444	0.0728675	10.5102	0.185686	14.8651	0.262625	10.972	0.193845	3.34125	0.0590306
1	64	2	22.639	0	154.8	54.25	13.0438	1816.91	34.4642	69.4311	1.31701	37.3326	0.708148	32.0985	0.608863	57.6022	1.09263	21.6475	0.410623	35.9547	0.682011	212.33	4.0276	13.289	0.252074	19.0077	0.360549	17.7926	0.337501	408.838	7.75509	3.23848	0.0614294	8.2452	0.1564	11.6833	0.221615	8.4994	0.161222	20.907	0.396577
1	78	1	17.8987	0	160.4	46.05	13.1116	3469.6	61.2983	110.06	1.94445	58.5977	1.03526	51.4618	0.909188	72.5698	1.28211	30.6382	0.541293	41.9316	0.740815	518.735	9.16462	16.7515	0.295953	25.6242	0.452709	19.7088	0.3482	606.97	10.7235	3.47764	0.0614402	11.9366	0.210887	16.2082	0.286355	18.0942	0.319675	34.272	0.605491
1	66	1	19.442	0	178	61.6	11.6276	2414.36	34.6369	76.1266	1.09213	29.0648	0.41697	47.0618	0.675158	50.897	0.730179	11.9572	0.171541	38.9398	0.558638	355.588	5.10134	11.8187	0.169554	17.1812	0.246486	13.9027	0.199451	260.15	3.73217	4.19195	0.0601386	13.0322	0.186963	17.352	0.248936	16.3341	0.234333	28.5814	0.410035
1	61	1	18.7334	0	184.4	63.7	16.1202	2556.52	34.1746	94.855	1.26799	52.3521	0.699825	42.5029	0.568164	70.7287	0.945478	25.8223	0.345183	44.9065	0.600295	274.13	3.66448	15.3367	0.205016	25.132	0.335957	19.6602	0.262811	684.437	9.14932	4.77326	0.0638074	12.3023	0.164453	17.5707	0.23488	14.4038	0.192545	58.5682	0.782921
1	68	1	20.2153	0	161	52.4	14.7567	1687.08	29.5843	56.2297	0.986033	32.1345	0.563505	24.0952	0.422528	40.3902	0.708274	20.8237	0.36516	19.5665	0.343114	179.321	3.14453	12.2734	0.215223	13.6046	0.238568	8.80002	0.154315	305.667	5.36011	2.28464	0.040063	6.50044	0.11399	8.95584	0.157048	11.0766	0.194237	51.1327	0.896654
1	55	1	21.2103	0	177.2	66.6	15.1558	2977.33	43.1	108.314	1.56796	70.2538	1.017	38.0601	0.550959	71.3652	1.03309	39.9144	0.577803	31.4508	0.455284	368.107	5.32873	18.0247	0.260926	27.2117	0.393918	17.0992	0.247528	566.414	8.19944	2.58556	0.0374286	9.60873	0.139096	12.6468	0.183075	13.8754	0.200861	51.8377	0.750406
5	65	1	25.0506	1	176.4	77.95	18.1782	2918.54	42.633	84.7912	1.2386	36.3866	0.531523	48.4046	0.707077	72.3239	1.05648	25.4619	0.371938	46.8621	0.684544	471.488	6.88732	21.0921	0.308106	25.4081	0.371152	16.9474	0.247562	394.941	5.76916	3.4519	0.0504242	10.3184	0.150728	14.1801	0.207138	17.0092	0.248464	0	0
4	70	1	21.9604	0	165.5	60.15	15.0828	1591.33	26.4084	61.409	1.01909	36.0005	0.597434	25.4085	0.421657	40.978	0.680036	17.2363	0.286038	23.7417	0.393998	177.118	2.93929	9.11022	0.151185	14.85	0.246438	11.2877	0.187321	343.935	5.70765	2.02788	0.0336529	5.45786	0.0905741	7.69065	0.127628	11.3465	0.188297	34.1707	0.567069
1	74	2	22.066	0	149.7	49.45	14.2212	1647.18	33.4098	54.5971	1.1074	27.0834	0.549334	27.5137	0.558063	38.0319	0.771404	13.4779	0.273374	24.554	0.498031	267.026	5.4161	12.0106	0.243612	12.86	0.260841	7.71635	0.156511	295.208	5.98772	2.19187	0.0444578	6.78635	0.137648	9.10948	0.184768	10.9333	0.221762	0	0
1	70	1	21.2104	0	156.2	51.75	14.1505	2324.45	43.3048	75.8065	1.41228	37.3259	0.695385	38.4806	0.716898	59.3092	1.10494	22.2288	0.414125	37.0804	0.690812	346.327	6.45212	14.4303	0.268838	20.9548	0.39039	16.4324	0.306137	325.135	6.0573	2.73858	0.0510201	9.18131	0.171049	12.4441	0.231835	14.5199	0.270507	8.3025	0.154676
1	65	2	19.0098	0	153	44.5	11.9173	2226.12	43.2258	122.697	2.38247	82.4126	1.60025	40.2839	0.782216	67.6337	1.31328	46.2774	0.898593	21.3563	0.414688	242.078	4.70057	18.2314	0.354008	21.9446	0.426111	17.191	0.333806	829.588	16.1086	3.92049	0.0761262	11.769	0.228525	17.5525	0.340826	15.9286	0.309295	17.5658	0.341084
1	55	2	20.8496	0	155.4	50.35	12.875	1419.67	26.7217	47.6417	0.896731	21.0408	0.396038	26.6009	0.500693	41.8629	0.787962	18.4435	0.347152	23.4194	0.44081	207.264	3.90121	14.0595	0.264635	13.1769	0.248021	9.38534	0.176655	213.471	4.01805	2.01776	0.0379791	5.31888	0.100114	7.40907	0.139457	6.1438	0.115641	0	0
1	64	2	17.1546	0	157.4	42.5	12.1451	2406.49	44.1522	100.988	1.85284	63.9727	1.17371	37.0154	0.679126	86.0943	1.57958	41.7287	0.765602	44.3656	0.813981	303.815	5.57413	23.1911	0.42549	31.0727	0.570095	21.1021	0.387162	494.575	9.07403	4.73803	0.0869293	13.2724	0.24351	18.2542	0.334912	12.4439	0.228309	0	0
1	71	2	18.0138	0	153.6	42.5	12.2434	1127.73	21.727	26.5056	0.510661	4.48802	0.0864669	22.0176	0.424194	21.2846	0.410073	1.53282	0.0295315	19.7518	0.380541	147.189	2.83577	4.86167	0.0936656	7.16771	0.138094	6.37811	0.122882	79.4453	1.5306	1.46988	0.0283189	4.20264	0.0809686	5.74986	0.110778	4.66673	0.08991	33.21	0.639829
1	67	1	22.1996	0	158.4	55.7	13.4191	2923.81	52.9684	100.239	1.81596	49.2462	0.892153	50.9932	0.923802	68.5306	1.24151	35.3261	0.639975	33.2045	0.601539	458.989	8.31514	18.208	0.329859	22.0066	0.398676	17.9142	0.324537	408.684	7.40381	4.33557	0.0785441	13.1203	0.23769	17.9894	0.3259	11.1782	0.202507	1.17105	0.021215
5	64	2	26.0515	1	151	59.4	16.499	1996.98	39.8104	75.7452	1.51	40.6591	0.810552	35.0861	0.699453	50.423	1.0052	26.2017	0.522339	24.2214	0.482861	304.892	6.07812	14.4934	0.288932	16.9977	0.338854	12.2446	0.2441	286.285	5.70719	3.403	0.0678399	10.9325	0.217944	14.7236	0.293519	12.3196	0.245595	0	0
1	64	1	22.0619	0	164.5	59.7	15.0464	2151.91	36.1467	71.9547	1.20866	35.0944	0.589499	36.8603	0.619162	59.6036	1.00119	27.0309	0.454053	32.5727	0.547141	325.692	5.47082	19.1162	0.321104	20.0765	0.337235	13.6673	0.229577	303.803	5.10313	3.64798	0.0612771	9.7979	0.164581	13.6115	0.22864	13.9472	0.234279	0	0
1	65	2	24.4718	1	145.7	51.95	12.9761	1298.28	27.7989	37.9553	0.812702	10.3638	0.22191	27.5916	0.590792	29.3711	0.628894	5.47798	0.117295	23.8931	0.5116	214.945	4.6024	5.98008	0.128046	10.044	0.215062	9.67028	0.20706	154.713	3.31273	2.14238	0.0458728	6.92127	0.148199	9.13609	0.195622	7.85374	0.168165	0	0
4	78	1	21.9186	0	169.2	62.75	17.3089	1899.2	30.1541	69.3454	1.10102	41.5862	0.660276	27.7592	0.440741	35.6839	0.566565	19.1226	0.303615	16.5614	0.26295	247.679	3.93248	8.38378	0.133112	12.6426	0.200731	9.56689	0.151896	438.694	6.96527	2.48675	0.0394829	7.19283	0.114203	9.7712	0.15514	11.5884	0.183993	38.067	0.604401
1	68	1	23.3741	1	172	69.15	16.2334	1941.93	29.837	95.8104	1.47209	60.704	0.932691	35.1064	0.539395	73.4622	1.12871	33.0464	0.507744	40.4157	0.620971	189.448	2.91079	18.0859	0.277883	26.5519	0.407959	19.569	0.300669	374.95	5.76095	4.07489	0.062609	9.63074	0.147972	14.1325	0.21714	10.716	0.164646	17.5658	0.26989
4	69	1	25.3069	1	165.6	69.4	22.2205	2622.52	43.4687	89.2669	1.47961	47.8386	0.792931	41.4283	0.686679	82.8983	1.37405	33.4568	0.554551	49.4415	0.819498	288.605	4.78367	24.3798	0.404098	29.9422	0.496296	18.7246	0.310363	430.36	7.13326	4.52757	0.0750451	14.1723	0.234907	19.2333	0.318795	17.1806	0.28477	49.9162	0.827368
5	50	2	22.6448	0	165.2	61.8	15.6714	1580.23	26.3195	66.7383	1.11156	37.8242	0.62998	28.9141	0.481579	41.8298	0.696695	19.7432	0.328833	22.0866	0.367862	202.914	3.37963	10.2783	0.17119	15.0107	0.25001	10.7843	0.179618	445.711	7.42354	3.07284	0.0511797	9.437	0.157178	12.9016	0.214883	10.9014	0.181568	14.3747	0.239418
1	77	2	18.9812	0	154.4	45.25	9.40975	1303.69	24.8574	52.7258	1.00532	24.3202	0.463713	28.4056	0.541609	30.7054	0.585461	12.2801	0.234145	18.4253	0.351316	201.975	3.85105	6.5748	0.125362	10.1687	0.193887	9.54025	0.181904	214.322	4.08648	3.53997	0.0674966	10.8997	0.207825	14.7945	0.282087	8.54928	0.163009	0	0
5	68	1	23.3515	1	157.6	58	16.461	1974.87	36.1413	66.5092	1.21716	31.6153	0.578579	34.8939	0.638578	48.3624	0.88506	21.2943	0.389698	27.0681	0.495362	313.518	5.73757	12.7358	0.233073	17.4882	0.320044	12.8037	0.234315	195.591	3.57942	3.94819	0.0722541	11.0575	0.202359	15.3554	0.281014	9.96693	0.182401	0	0
5	47	2	30.3501	1	158.4	76.15	20.4021	1796.73	32.5499	80.4414	1.45729	55.4368	1.0043	25.0046	0.452987	61.7072	1.1179	35.8347	0.649188	25.8725	0.468711	213.852	3.87418	16.0785	0.291281	23.418	0.424245	13.8216	0.250395	540.186	9.78612	3.33164	0.0603567	8.4859	0.153732	11.9802	0.217035	9.53126	0.17267	4.4756	0.0810808
1	59	1	24.3927	1	162.8	64.65	17.1143	2229.69	38.2396	63.304	1.08567	39.0456	0.66964	24.2584	0.416035	57.8768	0.992597	22.9	0.39274	34.9767	0.599857	235.395	4.03707	13.2857	0.227853	22.5191	0.386206	14.8884	0.255339	421.52	7.22914	1.84118	0.0315765	5.69985	0.0977535	7.63265	0.130901	10.2659	0.176061	66.7237	1.14432
1	50	1	25.0817	1	173.9	75.85	16.5753	1781.92	26.7834	64.8971	0.975447	38.1922	0.574054	26.7049	0.401393	58.422	0.878121	43.524	0.654195	14.898	0.223926	216.107	3.24823	23.4084	0.351844	17.7133	0.266243	10.5862	0.159117	455.448	6.84569	2.93317	0.0440876	6.4421	0.096829	9.54603	0.143483	9.28061	0.139494	15.0564	0.226307
1	64	2	26.2214	1	150.7	59.55	18.6208	1604.05	32.1048	74.1757	1.48461	48.1459	0.963629	26.0299	0.520982	55.2981	1.10678	31.6789	0.634045	23.6193	0.472735	183.647	3.67566	15.124	0.302703	18.9314	0.378907	13.1903	0.264	411.238	8.23084	2.97233	0.0594905	7.99999	0.160118	11.1453	0.223071	12.3035	0.246251	7.36055	0.14732
1	46	1	23.1954	1	176	71.85	15.4494	3166.56	46.4665	101.342	1.4871	56.2435	0.825323	45.0982	0.661776	76.7617	1.12641	34.2144	0.502066	42.5474	0.624345	503.22	7.38431	16.3998	0.240653	28.1751	0.413445	22.0722	0.323889	802.406	11.7746	2.67102	0.0391949	9.68597	0.142133	12.5277	0.183834	15.7041	0.230443	0	0
5	76	2	23.9147	1	147.6	52.1	16.461	625.552	13.0517	19.9126	0.415463	9.01609	0.188115	10.8965	0.227348	18.8382	0.393046	5.92043	0.123526	12.9177	0.26952	92.3165	1.92612	5.32404	0.111083	6.94364	0.144874	4.06591	0.0848324	116.873	2.43847	0.909135	0.0189685	2.05738	0.0429258	3.02171	0.063046	3.99087	0.0832668	0	0
5	68	2	22.7129	0	151.6	52.2	16.9594	1633.1	32.2992	66.6154	1.31751	39.5817	0.78284	27.0337	0.534669	50.1725	0.992304	22.121	0.437505	28.0515	0.554799	223.07	4.41185	13.3477	0.263988	18.428	0.364467	12.726	0.251692	300.575	5.94472	2.58958	0.0512162	8.46358	0.167391	11.4819	0.227087	13.7911	0.272759	0	0
5	52	1	20.9659	0	171.2	61.45	16.3091	2667.32	41.3661	72.4432	1.12349	32.29	0.500769	40.1532	0.622717	52.3026	0.811135	24.7692	0.384134	27.5333	0.427001	450.548	6.98733	15.0814	0.23389	18.6763	0.289642	12.9233	0.200421	286.181	4.43824	1.78427	0.0276713	7.99036	0.123919	9.98803	0.154899	15.2132	0.235933	4.79338	0.0743381
1	64	2	22.1589	0	156.9	54.55	15.7086	1384.22	25.5586	59.2785	1.09453	34.8107	0.642752	24.4679	0.451781	36.2508	0.669344	17.7972	0.328612	18.4536	0.340732	198.593	3.66687	8.76815	0.161897	12.4338	0.229581	10.3534	0.191167	237.777	4.39037	1.96583	0.0362975	6.53855	0.120729	8.93313	0.164943	8.96889	0.165604	0	0
5	40	1	31.4537	1	180.3	102.25	27.4	3026.01	42.3112	137.073	1.91663	103.125	1.44195	33.9478	0.474677	108.299	1.51429	61.3733	0.858154	46.9253	0.656135	352.005	4.92193	27.6429	0.386517	40.7012	0.569106	24.7246	0.345713	859.161	12.0132	4.10265	0.0573654	10.1098	0.141361	14.7076	0.20565	19.0611	0.266523	6.84654	0.0957319
5	76	1	25.6299	1	172.2	76	22.5757	1409.26	21.6024	52.9411	0.811529	33.4449	0.512674	19.4962	0.298855	41.347	0.633803	19.6072	0.300557	21.7397	0.333246	202.025	3.09682	11.2525	0.172489	14.8455	0.227565	10.494	0.160861	209.917	3.21779	1.64664	0.0252412	5.29703	0.0811977	7.04327	0.107966	10.6315	0.162969	0	0
1	61	2	19.2876	0	156.6	47.3	12.6071	2325.39	43.1012	106.041	1.96547	72.8989	1.35118	33.1418	0.614285	90.0939	1.6699	48.7071	0.902788	41.3868	0.767107	267.883	4.96523	27.3133	0.506254	31.0312	0.575165	21.2716	0.39427	664.326	12.3133	4.45727	0.0826157	12.2473	0.227005	17.8431	0.330723	14.0367	0.260172	0.23421	0.00434109
1	59	1	22.6622	0	164.4	61.25	15.0101	2051.43	34.5009	63.1216	1.06158	40.0268	0.673169	23.0948	0.388408	50.0998	0.842577	26.0236	0.437664	24.0762	0.404913	216.357	3.63869	12.0586	0.202801	18.4502	0.310295	12.8979	0.216916	466.174	7.84011	2.08337	0.0350381	6.22969	0.104771	8.40468	0.14135	9.7366	0.16375	63.4985	1.06792
1	59	2	24.6113	1	154.7	58.9	18.8238	1820.15	34.5704	73.256	1.39136	44.6102	0.847288	28.6458	0.544074	41.7773	0.793482	19.1475	0.363672	22.6298	0.42981	203.396	3.86313	9.90297	0.188089	14.3939	0.273386	12.0317	0.228521	336.672	6.39445	3.60566	0.0684829	9.76717	0.185509	14.186	0.269438	11.9772	0.227486	45.9702	0.873118
1	55	2	22.1878	0	157.3	54.9	12.875	1730.4	31.7881	59.847	1.09942	36.0097	0.661514	23.8373	0.437902	50.6813	0.931039	31.4226	0.577247	19.2588	0.353793	229.27	4.21179	16.0713	0.295238	17.9374	0.329518	10.253	0.188353	281.205	5.16585	1.70345	0.0312932	5.79616	0.106478	8.33497	0.153117	10.1318	0.186127	12.2061	0.224232
4	57	1	24.3722	1	170.8	71.1	18.7424	2368.58	36.9054	82.1471	1.27995	54.6762	0.851923	27.4708	0.428029	56.5305	0.880815	29.118	0.453694	27.4125	0.42712	239.895	3.73786	14.7685	0.230112	20.3966	0.317805	13.6314	0.212394	472.238	7.35804	2.30791	0.0359601	6.86378	0.106946	9.56784	0.149079	13.3168	0.207493	75.6079	1.17806
1	48	2	22.9913	0	165.6	63.05	16.8823	1365.24	22.629	59.8238	0.991587	38.5001	0.638144	21.3237	0.353442	32.5853	0.540106	22.4276	0.37174	10.1578	0.168366	199.325	3.30383	8.71408	0.144437	11.2195	0.185965	7.46723	0.12377	392.935	6.51294	1.5642	0.0259267	5.34862	0.0886539	7.25582	0.120266	8.81362	0.146087	0	0
1	48	1	24.1019	1	175.4	74.15	17.9788	2009.03	29.6828	72.9218	1.0774	45.4359	0.671301	27.4859	0.406095	44.7237	0.660778	24.2822	0.358762	20.4415	0.302016	231.613	3.422	10.5227	0.15547	15.759	0.232835	11.4589	0.169301	511.85	7.56242	2.24705	0.0331994	6.818	0.100734	9.46118	0.139786	11.9771	0.176957	49.815	0.736001
1	56	1	21.4496	0	159.4	54.5	14.4699	2317.64	41.4616	83.128	1.48713	43.6249	0.780432	39.5031	0.706695	58.8413	1.05265	25.3669	0.453803	33.4744	0.598844	350.741	6.27462	14.2842	0.255538	20.3858	0.364693	16.489	0.294983	466.287	8.3417	3.76739	0.0673971	9.52332	0.170368	13.7722	0.24638	12.7618	0.228304	0.433714	0.00775898
1	75	2	18.2331	0	156.4	44.6	12.5074	1361.91	25.3077	60.9472	1.13255	42.0335	0.781087	18.9137	0.351463	41.0657	0.763104	26.4385	0.491293	14.6272	0.271811	175.33	3.25806	10.3446	0.192228	15.8052	0.293699	9.28296	0.1725	266.616	4.95438	1.79337	0.0333252	6.17752	0.114794	8.43286	0.156703	8.48709	0.157711	3.51315	0.0652831
1	61	2	22.0971	0	155.6	53.5	14.5413	1479.82	27.7821	52.5752	0.98705	32.6487	0.612948	19.9265	0.374101	44.1777	0.829394	16.3407	0.306782	27.8369	0.522612	201.872	3.78996	10.6176	0.199335	16.5391	0.310506	11.5104	0.216098	347.184	6.51804	2.16411	0.040629	6.92924	0.13009	9.27813	0.174188	8.39072	0.157528	7.52818	0.141334
1	62	1	25.5676	1	170.7	74.5	18.3385	2401.26	37.4585	88.0973	1.37427	50.8551	0.793314	37.2422	0.580959	53.1899	0.829735	23.972	0.373951	29.2178	0.455783	329.332	5.13742	11.9058	0.185724	18.7414	0.292356	14.7241	0.229689	458.58	7.15361	2.93987	0.0458604	10.067	0.15704	13.502	0.210625	15.2514	0.237915	28.6285	0.446589
1	59	1	18.52	0	174.2	56.2	13.8696	1951.31	29.2285	65.0165	0.973878	28.6227	0.428737	36.3938	0.545141	47.3228	0.708846	15.3521	0.229957	31.9708	0.478888	245.397	3.67578	10.4664	0.156776	16.3699	0.245203	14.5311	0.217661	252.713	3.78538	2.60206	0.0389761	7.05481	0.105674	9.73656	0.145843	11.3673	0.17027	34.272	0.513358
5	59	2	19.2428	0	159.9	49.2	13.488	2196.19	39.0436	79.0009	1.40447	37.3821	0.664574	41.6189	0.739896	70.9203	1.26081	28.3181	0.503436	42.6022	0.757378	305.71	5.43489	21.1899	0.376712	24.7844	0.440614	15.7423	0.279865	533.406	9.48284	3.862	0.0686582	10.7676	0.191425	15.72	0.279468	13.0062	0.231224	0	0
4	47	2	23.7209	1	168	66.95	18.7831	2010.2	32.3741	61.909	0.997039	30.247	0.487126	31.662	0.509913	53.6889	0.864656	20.3231	0.327302	33.3659	0.537355	258.185	4.15805	12.3982	0.199672	19.6146	0.315891	15.1626	0.244192	370.949	5.97411	2.67086	0.043014	7.88393	0.12697	10.7174	0.172603	10.0747	0.162253	30.1127	0.484963
1	48	1	21.7099	0	178.6	69.25	15.8576	2171.56	30.9447	64.0785	0.913117	37.2451	0.530742	26.8334	0.382376	40.5948	0.578475	20.6341	0.294035	19.9607	0.284439	254.3	3.62377	10.6773	0.152151	14.3734	0.204821	10.3805	0.147923	253.882	3.61781	1.89214	0.026963	5.75695	0.0820364	8.00254	0.114036	11.0853	0.157965	70.263	1.00125
4	47	2	19.2773	0	160	49.35	13.8696	1143.38	20.3014	46.9336	0.833337	31.624	0.561506	15.3096	0.271832	31.6576	0.562103	15.5497	0.276095	16.1079	0.286007	101.428	1.80093	6.51757	0.115724	11.6179	0.206284	9.12618	0.162042	176.238	3.12923	1.37606	0.0244329	4.1571	0.0738122	6.12459	0.108746	7.00657	0.124406	35.1315	0.623784
3	71	1	20.0046	0	168.8	57	15.8203	2104.89	33.5785	94.9144	1.51413	66.532	1.06136	28.3824	0.452774	76.0026	1.21244	35.653	0.568759	40.3496	0.643683	248.919	3.97092	20.4029	0.325479	27.418	0.43739	18.0461	0.287883	524.139	8.36139	3.0913	0.0493144	8.50553	0.135686	11.6884	0.186462	11.3701	0.181382	2.87494	0.0458629
1	70	2	19.497	0	151.5	44.75	12.342	1452.76	28.7705	69.7454	1.38124	39.6671	0.785565	30.0784	0.595671	46.2841	0.916609	17.252	0.341658	29.0321	0.574951	168.666	3.34026	10.2478	0.202947	15.8655	0.3142	13.6666	0.270653	244.589	4.84383	2.29394	0.0454292	6.26504	0.124073	8.70238	0.172342	9.25226	0.183231	8.78288	0.173936
5	65	2	20.6877	0	163.2	55.1	14.6129	2360.85	40.2908	121.109	2.06686	84.2525	1.43787	36.8561	0.628994	69.1802	1.18064	45.3305	0.773619	23.8498	0.407025	270.22	4.61163	18.1216	0.309267	22.7553	0.388346	17.2026	0.293583	547.824	9.34927	3.39007	0.0578556	10.2512	0.17495	14.4767	0.247062	17.5987	0.300343	17.5658	0.299781
4	42	1	26.9396	1	179.5	86.8	22.1322	1784.96	25.1812	49.56	0.699164	21.5422	0.303905	28.0178	0.39526	29.9374	0.422341	14.116	0.19914	15.8215	0.2232	259.243	3.65726	7.5541	0.106569	10.2973	0.145268	8.31064	0.117242	199.283	2.81137	1.83577	0.025898	6.49415	0.0916159	8.48361	0.119682	10.86	0.153207	35.6893	0.503485
1	64	2	21.6467	0	158.6	54.45	14.3986	914.148	16.5191	42.8791	0.774847	25.6016	0.462634	17.2775	0.312213	37.6159	0.67974	19.3978	0.350528	18.2181	0.329211	90.2513	1.63089	7.63741	0.138012	13.2486	0.23941	11.7578	0.21247	125.857	2.27431	2.4386	0.0440667	6.85857	0.123938	10.5495	0.190635	5.77462	0.10435	5.01879	0.0906921
1	73	2	22.7494	0	148.4	50.1	15.4125	1468.11	30.3018	50.4483	1.04125	19.4425	0.401293	31.0058	0.639959	33.2577	0.68644	10.7657	0.222203	22.4921	0.464237	235.381	4.85827	7.75392	0.160041	10.4717	0.216137	10.6618	0.22006	202.661	4.18293	2.67758	0.0552653	7.73894	0.159732	10.5895	0.218567	8.57189	0.176924	0	0
4	51	1	23.0976	1	172.4	68.65	18.2583	2885.51	44.1292	86.7562	1.32679	45.3714	0.693882	41.3848	0.632912	55.8153	0.853603	26.0003	0.397632	29.815	0.455971	373.825	5.71704	12.7681	0.195267	20.4211	0.312307	15.607	0.238683	324.438	4.96175	4.29618	0.0657031	9.33392	0.142747	13.7297	0.209973	16.2051	0.24783	68.6213	1.04945
1	51	2	19.792	0	161.7	51.75	15.4494	1528.79	26.577	58.5096	1.01715	34.1861	0.594302	24.3234	0.422846	43.1062	0.749371	16.2051	0.281714	26.9011	0.467657	210.483	3.65909	9.27825	0.161296	16.035	0.278758	12.2438	0.21285	281.775	4.89846	2.85483	0.0496292	6.70918	0.116634	9.73401	0.169219	10.5154	0.182802	6.27348	0.10906
1	68	2	23.3671	1	153	54.7	16.2712	1828.92	35.5131	59.3348	1.15214	33.2935	0.646478	26.0414	0.50566	50.6653	0.983797	20.0904	0.390106	30.5749	0.593691	187.513	3.64105	10.9973	0.21354	19.3336	0.375411	14.4201	0.280003	331.071	6.42858	2.84555	0.0552536	7.98179	0.154987	10.8998	0.211647	10.5072	0.204024	50.1187	0.973183
1	69	1	22.769	0	168.7	64.8	17.0755	1529.51	24.4286	68.2741	1.09044	44.767	0.714998	23.5071	0.375446	60.9153	0.972912	25.8946	0.413578	35.0207	0.559335	174.202	2.78228	13.9328	0.222528	23.4156	0.373984	15.8819	0.253658	352.067	5.62305	2.98309	0.0476446	9.38379	0.149874	12.7767	0.204063	12.8116	0.204621	0	0
5	63	2	19.6357	0	157	48.4	16.461	2239.66	41.301	129.142	2.38147	94.9322	1.75062	34.2096	0.63085	75.3496	1.3895	42.4076	0.782027	32.942	0.607475	254.935	4.70119	20.2142	0.372764	25.683	0.473613	17.5771	0.324134	472.62	8.71546	3.23329	0.0596242	9.09151	0.167654	13.1483	0.242465	19.2429	0.354854	0	0
1	52	1	22.0362	0	159.2	55.85	14.0448	1982.6	35.5571	63.1535	1.13263	36.407	0.652944	26.7465	0.479688	58.2414	1.04453	19.3886	0.347727	38.8528	0.696808	292.3	5.24228	11.8536	0.212589	23.2821	0.417555	16.0612	0.288051	285.841	5.12644	2.12031	0.0380268	6.22175	0.111585	8.53839	0.153132	11.1529	0.200023	0	0
5	60	2	27.7037	1	150.8	63	19.1918	750.902	15.0092	42.4799	0.849099	29.0948	0.581554	13.3851	0.267545	28.6933	0.573529	17.5005	0.349805	11.1928	0.223724	76.7821	1.53474	7.59826	0.151876	10.3161	0.206202	6.91236	0.138166	326.017	6.5165	1.60597	0.0321004	3.82037	0.0763624	5.42633	0.108463	4.04618	0.0808761	0	0
1	56	2	17.6171	0	159.2	44.65	10.7492	1384.11	24.8234	54.3662	0.975036	32.1066	0.575819	22.2596	0.399217	44.5768	0.799466	16.4566	0.295143	28.1202	0.504323	186.304	3.34129	10.6262	0.190576	16.3171	0.29264	12.0675	0.216426	238.825	4.28323	2.27371	0.040778	6.22975	0.111728	8.89149	0.159465	8.94826	0.160483	0	0
1	56	1	20.7852	0	165.6	57	14.9012	2508.74	41.5827	97.4988	1.61605	63.4101	1.05103	34.0888	0.565026	80.4001	1.33264	35.4753	0.588007	44.9248	0.744633	316.707	5.24945	20.7206	0.343446	29.706	0.492381	19.6692	0.32602	502.274	8.32526	2.39167	0.0396422	7.36724	0.122113	9.95524	0.165009	13.8197	0.229062	10.0376	0.166374
1	86	2	19.8532	0	152.3	46.05	13.7302	2089.36	40.9441	119	2.33197	82.8959	1.62447	36.1038	0.707506	84.2807	1.6516	45.8319	0.898143	38.4488	0.75346	208.544	4.08672	19.8651	0.389286	29.1565	0.571364	23.0926	0.452533	519.391	10.1782	4.61726	0.090482	12.436	0.243701	17.8479	0.349755	17.7335	0.347514	0	0
4	45	1	24.0384	1	171.8	70.95	17.1532	3201.87	49.31	114.283	1.76	60.788	0.936157	53.4953	0.823847	101.307	1.56017	41.0528	0.632228	60.2544	0.92794	357.178	5.50067	23.1573	0.35663	37.8384	0.582725	29.2666	0.450717	578.311	8.9062	4.97135	0.0765606	14.3905	0.221619	19.5787	0.301519	16.1757	0.249111	48.2233	0.742656
1	44	2	17.4314	0	162.8	46.2	10.0237	1199.01	20.5632	57.2928	0.982581	31.9641	0.548191	25.3286	0.434391	49.4895	0.848753	22.4392	0.384837	27.0502	0.463916	118.948	2.03998	11.2301	0.192599	17.9661	0.308121	13.4507	0.230682	564.088	9.6742	1.98654	0.0340695	5.55358	0.0952449	7.61746	0.130641	6.3301	0.108562	3.76409	0.0645548
1	40	2	18.0685	0	166.6	50.15	12.4742	1266.88	20.7474	45.4916	0.745003	23.9486	0.3922	21.543	0.352804	38.6632	0.633176	15.3712	0.251731	23.2919	0.381446	179.022	2.93179	9.65781	0.158163	14.6132	0.239316	9.67866	0.158505	220.421	3.60978	1.99383	0.0326524	6.00179	0.0982898	8.06805	0.132128	8.31224	0.136127	0	0
1	57	2	22.0666	0	157.3	54.6	13.9046	2695.45	49.5167	105.365	1.93561	54.4709	1.00066	50.8944	0.934953	77.6577	1.42661	36.7305	0.674756	40.9272	0.75185	386.069	7.09226	22.8077	0.418988	25.5872	0.470049	18.3293	0.336717	515.578	9.4714	6.20946	0.114071	15.0509	0.276492	22.0957	0.405909	15.1988	0.279209	0.23421	0.00430254
1	50	1	25.5859	1	165.7	70.25	18.0584	2004.1	33.178	74.5123	1.23356	38.4721	0.63691	36.0402	0.59665	51.9015	0.859235	27.8686	0.461367	24.0329	0.397868	302.163	5.00235	16.6822	0.276176	17.0034	0.281494	11.9721	0.1982	301.757	4.99562	3.73574	0.0618457	8.46627	0.14016	12.7355	0.210838	10.2147	0.169106	0	0
1	44	2	29.4727	1	160	75.45	25.5658	1389.23	24.6668	60.6961	1.0777	37.7848	0.670894	22.9114	0.406807	37.7729	0.670684	21.4732	0.381272	16.2997	0.289412	195.343	3.46845	10.3887	0.184459	12.4386	0.220856	9.79504	0.173918	302.202	5.36581	2.35404	0.0417975	5.59093	0.0992708	8.54673	0.151753	7.25439	0.128807	0.506	0.00898437
1	39	2	18.8852	0	155.9	45.9	10.323	1434.64	26.8304	46.1424	0.862949	25.9456	0.485231	20.1968	0.377718	44.4574	0.831436	18.8388	0.352321	25.6186	0.479116	205.242	3.83842	11.1289	0.208131	16.7148	0.312598	11.753	0.219802	219.206	4.09955	1.71749	0.0321203	5.34296	0.0999234	7.21865	0.135002	7.21783	0.134987	0	0
3	57	2	22.5441	0	161.5	58.8	17.7409	1913.8	33.3525	82.9488	1.44558	57.3576	0.999593	25.5912	0.445987	68.0429	1.18581	34.0862	0.594033	33.9567	0.591777	214.228	3.73343	16.665	0.290427	25.4878	0.444186	17.0717	0.297515	540.332	9.41657	2.76956	0.0482661	7.74174	0.134918	10.9282	0.190451	13.7498	0.239623	13.215	0.230303
1	54	1	22.7925	0	167.7	64.1	15.5972	2457.19	39.7146	101.415	1.63914	60.9841	0.985662	40.4313	0.653474	59.6837	0.964643	33.3394	0.538851	26.3443	0.425792	322.304	5.20928	15.3344	0.247844	20.0521	0.324095	15.2459	0.246413	571.257	9.23299	4.24876	0.068671	9.06126	0.146454	13.7489	0.222217	13.8379	0.223656	24.48	0.39566
1	58	1	22.6242	0	164	60.85	15.7086	3546.43	59.9351	153.871	2.60044	129.348	2.18599	24.5235	0.41445	133.156	2.25035	100.806	1.70363	32.3501	0.546721	291.414	4.92492	33.7847	0.570965	54.135	0.914888	25.9585	0.438701	702.064	11.865	2.40542	0.0406518	6.45764	0.109135	8.97061	0.151604	19.0073	0.321226	67.7617	1.14518
1	53	1	21.5815	0	171.6	63.55	14.9375	2485.01	38.3593	78.3022	1.2087	29.2551	0.45159	49.0472	0.757106	66.9482	1.03343	21.3295	0.329248	45.6188	0.704184	376.432	5.81071	18.4765	0.285208	23.0348	0.355572	16.3737	0.252749	514.213	7.93754	3.67137	0.0566723	10.6676	0.164669	14.4927	0.223713	11.4502	0.176749	5.01879	0.0774714
1	73	2	22.1025	0	152.2	51.2	13.8696	1404.5	27.5594	57.9122	1.13637	32.4486	0.636713	25.4636	0.499653	30.2559	0.593688	16.3224	0.320281	13.9335	0.273407	220.191	4.32063	8.49964	0.166782	9.26791	0.181857	8.13462	0.159619	169.653	3.32897	2.1189	0.0415775	7.1977	0.141235	9.69658	0.190268	6.78179	0.133074	0	0
1	68	2	29.2456	1	158.8	73.75	20.4021	1247.37	22.4839	64.3489	1.15989	39.8749	0.718747	24.4739	0.441144	50.3077	0.906799	26.7166	0.481568	23.5911	0.425231	130.945	2.36029	13.5728	0.244651	16.6965	0.300955	12.9986	0.234301	296.076	5.33678	2.41735	0.0435729	6.59601	0.118893	9.18337	0.165531	9.07419	0.163563	0	0
1	58	1	24.0141	1	178.6	76.6	20.4021	2592	36.936	77.0619	1.09813	33.3467	0.47519	43.7151	0.62294	55.6629	0.793195	21.3328	0.303992	34.3301	0.489203	373.801	5.32665	13.0533	0.186009	20.8997	0.29782	14.6137	0.208244	367.361	5.23489	2.39916	0.034188	8.51385	0.121322	11.1306	0.158611	12.4293	0.177117	34.272	0.488375
1	80	2	20.973	0	144.1	43.55	14.7567	2258.68	49.4429	82.4854	1.80562	42.5664	0.931786	39.919	0.873835	71.8789	1.57344	37.4038	0.818777	34.4751	0.754666	313.621	6.86523	21.3595	0.467562	24.2846	0.531595	17.2612	0.377851	482.806	10.5687	4.17756	0.0914475	12.2366	0.267862	16.7838	0.367401	12.261	0.268396	0	0
4	80	1	30.6974	1	166.5	85.1	27.6461	2247.8	36.8559	101.93	1.67129	59.2831	0.972029	42.6474	0.699265	65.3283	1.07115	36.2302	0.594045	29.0982	0.477106	287.218	4.70934	14.9022	0.244342	21.3933	0.350774	18.5082	0.303468	561.441	9.20562	3.7611	0.0616685	11.0454	0.181105	15.2334	0.249773	15.9688	0.261832	7.11643	0.116684
1	64	2	22.7417	0	152.3	52.75	13.6955	1537.95	30.1383	57.9165	1.13496	27.5332	0.539553	30.3833	0.595405	49.6013	0.97201	14.6886	0.287844	34.9127	0.684166	214.731	4.20796	12.0881	0.236884	17.9051	0.350876	13.0035	0.254823	290.792	5.69848	3.49051	0.0684016	9.66436	0.189387	13.6425	0.267346	8.53288	0.167214	0.23421	0.00458969
5	50	1	30.5064	1	172	90.25	22.7096	2940.15	45.1741	118.851	1.82609	69.8388	1.07304	49.0118	0.753046	77.0692	1.18413	41.7931	0.642133	35.2761	0.542002	417.7	6.41777	21.1937	0.325632	25.4427	0.390917	20.5305	0.315442	441.721	6.78686	3.87245	0.0594986	11.0945	0.170462	15.1496	0.232767	19.2434	0.295666	5.62605	0.0864418
1	66	1	20.5117	0	165.6	56.25	15.1923	1866.12	30.9312	54.2455	0.899126	24.5869	0.407531	29.6586	0.491595	54.9005	0.909982	14.6215	0.242352	40.279	0.667629	249.881	4.1418	10.992	0.182194	22.1015	0.366334	15.0299	0.249122	213.347	3.53626	2.25209	0.0373287	7.96143	0.131962	10.3012	0.170743	11.2742	0.186871	19.1811	0.31793
1	70	1	24.3565	1	156.1	59.35	16.499	1841.07	34.3432	71.835	1.34001	41.8035	0.779802	30.0315	0.560206	57.0496	1.0642	27.1285	0.506055	29.921	0.558146	208.073	3.88139	15.5573	0.290206	19.7205	0.367866	13.9008	0.259305	351.772	6.56194	2.61251	0.0487337	7.1463	0.133307	10.2711	0.191597	9.30694	0.173612	25.4891	0.475474
1	71	2	26.5757	1	153.6	62.7	18.4996	1636.14	31.5221	59.8143	1.15239	27.8819	0.537176	31.9324	0.615215	52.5361	1.01217	23.0278	0.443657	29.5083	0.568511	227.76	4.38806	14.8548	0.286195	17.7931	0.342804	13.3544	0.257288	257.249	4.95619	3.02694	0.0583175	9.40261	0.181152	12.8915	0.24837	11.3653	0.218966	0	0
4	60	1	24.5648	1	164.1	66.15	20.4021	1913.79	32.3039	65.1486	1.09968	36.3981	0.614383	28.7505	0.485294	44.7977	0.756164	14.5174	0.245047	30.2803	0.511118	187.92	3.17199	8.71276	0.147067	16.0535	0.270975	14.5807	0.246115	224.592	3.791	3.33389	0.0562744	7.97437	0.134604	12.162	0.20529	10.5137	0.177466	66.825	1.12797
1	61	1	21.8166	0	160.5	56.2	14.8289	1504.27	26.5432	52.7967	0.93161	28.1206	0.496195	24.6761	0.435415	40.5987	0.716374	17.8753	0.315413	22.7235	0.400961	219.55	3.87401	10.1486	0.179075	14.55	0.256738	10.7531	0.189742	239.664	4.22892	2.17827	0.0384361	6.8066	0.120104	8.99681	0.158751	11.8174	0.208521	3.39855	0.0599682
5	68	2	21.9948	0	151.9	50.75	15.9699	1617.53	31.865	88.9517	1.75233	64.9677	1.27985	23.984	0.472481	66.0841	1.30184	34.8617	0.686769	31.2223	0.615074	162.113	3.19359	16.3511	0.322113	24.6189	0.484988	16.734	0.329656	566.171	11.1535	2.76889	0.0545466	8.26372	0.162794	11.4865	0.226282	11.9633	0.235674	0	0
5	74	2	23.7019	1	148.9	52.55	16.045	1730.64	35.4809	57.7351	1.18366	24.6831	0.506043	33.052	0.677619	46.3135	0.949502	15.1003	0.30958	31.2133	0.639922	272.379	5.58421	14.2855	0.292877	14.6342	0.300025	10.5272	0.215824	278.736	5.71454	4.36556	0.0895009	9.85903	0.202126	14.6046	0.299417	8.1798	0.167699	0	0
1	65	2	19.7484	0	158	49.3	12.0798	1976.39	35.9862	79.3036	1.44396	43.8576	0.798561	35.446	0.645401	63.3952	1.1543	30.2127	0.550114	33.1825	0.604187	264.095	4.80866	15.6714	0.285346	22.4655	0.409054	17.3086	0.315156	416.03	7.57508	3.28241	0.0597662	8.97291	0.163379	12.721	0.231625	12.501	0.227619	0	0
4	66	1	25.9832	1	162.9	68.95	22.2205	3479.77	59.6054	106.007	1.81581	50.3458	0.86238	55.6611	0.953427	75.7641	1.29777	35.797	0.613171	39.9671	0.684602	486.431	8.33213	18.3362	0.314083	27.1971	0.465863	20.8331	0.356854	481.611	8.24957	4.11648	0.0705118	12.411	0.21259	17.0654	0.292315	17.2762	0.295926	50.1187	0.85849
1	75	2	29.0064	1	150.9	66.05	22.2205	2638.88	52.6767	137.486	2.74446	94.2239	1.88087	43.2617	0.863581	109.332	2.18246	53.636	1.07067	55.6961	1.11179	268.915	5.36802	28.6391	0.571687	39.8698	0.795871	25.4279	0.507586	782.797	15.626	4.97275	0.0992648	12.1944	0.243421	17.3851	0.347037	17.2549	0.344439	0	0
5	68	1	23.9139	1	161.6	62.45	18.2182	1603.29	27.9066	57.4889	1.00064	27.1723	0.472956	30.3166	0.527685	31.9487	0.556094	12.2856	0.21384	19.6632	0.342254	221.367	3.85307	6.8302	0.118885	10.5588	0.183785	9.74156	0.16956	349.857	6.08955	3.32717	0.0579122	8.1472	0.141809	11.6741	0.203198	9.88764	0.172103	25.4891	0.443659
4	58	1	22.4811	0	163.3	59.95	15.4125	2861.6	48.7769	77.8661	1.32725	34.8305	0.593698	43.0356	0.733555	38.452	0.655427	18.1806	0.309894	20.2714	0.345532	380.206	6.48073	8.73914	0.148961	13.4482	0.229228	11.3438	0.193359	225.617	3.84571	3.17509	0.0541203	9.523	0.162323	12.8859	0.219645	13.7682	0.234684	87.545	1.49223
5	68	1	27.6666	1	161.6	72.25	20.828	1996.34	34.7479	95.1519	1.6562	50.2815	0.87519	44.8705	0.781008	55.9284	0.973479	24.3146	0.423216	31.6138	0.550263	276.66	4.81549	12.1905	0.212186	18.5578	0.323013	16.6925	0.290547	377.243	6.56623	5.9888	0.10424	18.2023	0.316827	25.2276	0.439107	17.7517	0.308983	0	0
2	60	2	19.1667	0	152.8	44.75	13.0099	1466.45	28.5495	49.3196	0.960174	25.4783	0.496023	23.8413	0.464151	29.9546	0.583168	14.6521	0.285254	15.3024	0.297914	242.914	4.72916	7.64953	0.148924	10.1242	0.197102	8.18507	0.15935	327.027	6.3667	1.79798	0.0350038	6.49459	0.126439	8.43598	0.164235	8.39469	0.163431	1.11375	0.0216829
1	42	1	22.4789	0	170.7	65.5	14.7928	1966.45	30.6757	66.6079	1.03905	33.208	0.518028	33.3999	0.521022	51.9574	0.810509	19.1386	0.298553	32.8188	0.511956	279.237	4.35595	11.3056	0.176362	19.4707	0.303733	15.1532	0.236383	352.595	5.50031	2.72284	0.0424749	8.42702	0.131457	11.3155	0.176516	9.68598	0.151096	11.5745	0.180556
1	54	1	27.8278	1	169.5	79.95	23.6125	2078.74	32.8881	73.684	1.16577	49.4574	0.782472	24.2266	0.383293	51.1112	0.808638	29.3822	0.464859	21.7291	0.343779	252.685	3.99777	11.4902	0.181789	18.8482	0.2982	13.8299	0.218805	529.547	8.37804	1.91732	0.0303342	6.07417	0.0961003	8.17933	0.129406	10.4148	0.164774	38.1279	0.603226
1	57	1	26.4	1	164.8	71.7	19.8968	2365.86	39.596	60.7879	1.01737	32.1035	0.537297	28.6844	0.480075	51.0489	0.854377	25.9134	0.433698	25.1355	0.420679	375.457	6.28381	14.9905	0.250888	19.2803	0.322684	10.9222	0.182798	232.881	3.89759	1.49842	0.0250781	5.91189	0.0989439	7.86277	0.131595	10.1469	0.169823	17.5658	0.293988
1	54	2	24.7993	1	156.9	61.05	16.7284	2069.36	38.2091	90.2942	1.66721	51.9352	0.958945	38.359	0.708269	55.6475	1.02749	26.0917	0.481764	29.5558	0.545725	284.573	5.25442	14.0409	0.259255	18.1006	0.334213	14.7837	0.272971	640.236	11.8215	3.05789	0.0564617	9.21563	0.17016	13.035	0.24068	12.5072	0.230936	5.83795	0.107793
1	63	2	24.6937	1	154.9	59.25	16.9208	1666.43	31.5691	62.0641	1.17575	36.6938	0.695131	25.3704	0.480619	50.2244	0.951456	24.3206	0.460732	25.9038	0.490725	232.737	4.40901	14.0332	0.265847	17.687	0.335065	12.3072	0.23315	451.187	8.54734	2.00673	0.0380157	7.03685	0.133307	9.26158	0.175452	10.172	0.192699	0.948857	0.0179753
1	53	1	24.979	1	169.6	71.85	16.8823	1734.82	27.4145	59.0722	0.933489	32.3076	0.510541	26.7646	0.422948	40.1266	0.6341	20.1959	0.319145	19.9307	0.314955	255.766	4.04174	9.52108	0.150457	14.6644	0.231735	10.5882	0.16732	481.764	7.61307	1.49768	0.023667	5.43551	0.0858947	7.13296	0.112719	10.0449	0.158734	8.75237	0.138309
1	51	2	26.3941	1	159.8	67.4	19.9806	1562.54	27.8134	56.2964	1.00208	32.8839	0.585338	23.4125	0.416746	45.8789	0.816651	25.2261	0.449029	20.6528	0.367622	223.374	3.9761	13.6004	0.242089	15.7619	0.280564	10.6981	0.190429	343.49	6.11417	2.42935	0.0432428	5.43386	0.0967236	8.0214	0.142782	8.63544	0.153712	0	0
1	80	2	22.1764	0	149.1	49.3	15.0828	2297.9	46.9842	120.939	2.47281	82.5529	1.68793	38.3865	0.784875	92.1427	1.88401	54.5771	1.11592	37.5656	0.768091	244.744	5.00419	21.5822	0.441284	29.7215	0.607704	26.9523	0.551084	617.407	12.6239	5.29593	0.108284	14.1177	0.28866	20.666	0.42255	20.2385	0.41381	0	0
1	69	1	21.4001	0	164.7	58.05	15.6343	2087.98	34.9878	81.5418	1.36638	46.7939	0.784114	34.7479	0.582262	69.8052	1.16971	25.8705	0.433506	43.9347	0.736203	280.761	4.70464	15.5365	0.260341	26.3909	0.442226	18.5758	0.31127	479.686	8.03799	4.0985	0.0686776	11.1834	0.187398	15.7088	0.263229	12.4631	0.208841	0	0
1	66	2	23.87	1	149.5	53.35	17.0755	799.398	16.2577	36.0566	0.733297	18.4449	0.375121	17.6117	0.358176	28.8199	0.586121	10.7461	0.218547	18.0739	0.367575	98.746	2.00824	6.73701	0.137013	9.79241	0.199152	8.28384	0.168472	299.337	6.08773	2.05881	0.0418708	5.5674	0.113226	7.68831	0.15636	5.58321	0.113548	0	0
1	60	2	22.7288	0	160.5	58.55	17.7409	2274.28	40.1302	93.4966	1.64977	49.5108	0.873629	43.9858	0.77614	81.1361	1.43167	34.694	0.612184	46.4421	0.819482	273.802	4.83129	20.3918	0.359818	29.1357	0.514105	21.4817	0.379049	509.747	8.9946	3.33066	0.0587703	9.74884	0.172021	13.5083	0.238356	11.4372	0.201811	6.27348	0.110697
5	61	2	24.197	1	157.6	60.1	16.045	1226.35	22.443	45.4634	0.832007	26.8645	0.491636	18.5989	0.340371	30.9539	0.566474	15.8792	0.290598	15.0747	0.275876	183.894	3.36537	7.70732	0.141048	11.4741	0.209982	7.70384	0.140985	331.823	6.07256	1.30809	0.0239388	4.73746	0.0866983	6.13178	0.112215	7.68744	0.140685	0	0
5	58	1	25.8481	1	168.8	73.65	19.4392	2463.38	39.2974	119.654	1.90879	65.4364	1.04388	54.2172	0.864907	67.0515	1.06965	29.0707	0.463754	37.9808	0.605894	301.65	4.81212	13.5536	0.216216	21.2264	0.338617	21.4719	0.342533	507.099	8.08957	6.354	0.101363	19.5814	0.312375	26.4305	0.421637	15.2701	0.243598	21.5885	0.344394
1	71	2	19.5583	0	151.6	44.95	15.0464	2580.12	51.0292	124.668	2.46566	84.4431	1.6701	40.2246	0.795555	93.7052	1.85329	53.1122	1.05044	40.593	0.802842	303.424	6.00108	26.4227	0.522583	32.3306	0.63943	21.0602	0.416526	617.57	12.2142	4.88994	0.0967124	14.7567	0.291855	20.1086	0.397704	19.3225	0.382157	0	0
5	73	2	22.2719	0	152.8	52	16.3849	1742.83	33.9302	82.462	1.6054	63.5953	1.2381	18.8667	0.367305	60.4957	1.17776	42.8076	0.833396	17.6881	0.34436	215.094	4.18754	18.5111	0.360381	20.0353	0.390056	13.5601	0.263994	574.012	11.1751	2.22237	0.0432659	6.11223	0.118995	8.79656	0.171255	10.6694	0.207717	0.23421	0.0045597
1	61	2	21.7342	0	156.6	53.3	17.5046	1623.15	30.0853	114.762	2.12711	92.368	1.71204	22.3936	0.415066	57.7779	1.07092	43.9699	0.814985	13.808	0.255931	152.526	2.82709	15.6259	0.289628	18.4992	0.342883	12.6778	0.234983	511.953	9.48908	3.56243	0.0660298	10.71	0.198511	15.4213	0.285834	15.8274	0.293361	3.51315	0.0651164
1	42	1	26.858	1	182.7	89.65	19.9387	2114.28	28.7914	74.1355	1.00955	37.3029	0.507975	36.8326	0.501571	52.294	0.712118	20.5959	0.280466	31.6981	0.431652	325.075	4.42673	12.2503	0.166819	19.2411	0.262018	14.4885	0.197298	379.537	5.16838	2.55248	0.0347587	7.6043	0.103552	10.2484	0.139559	10.2681	0.139826	0	0
1	40	2	17.2187	0	159.4	43.75	10.4136	1744.05	31.2004	50.6454	0.906026	22.2222	0.397546	28.4232	0.50848	35.0326	0.62672	16.178	0.289419	18.8546	0.337301	235.35	4.21032	8.94794	0.160075	13.3132	0.238167	8.99445	0.160907	183.921	3.29028	1.85562	0.0331964	5.92871	0.106062	8.08005	0.144549	11.4948	0.205637	35.1315	0.628489
4	42	1	23.3951	1	171.3	68.65	18.2583	2589.98	40.1198	92.3074	1.42988	49.429	0.765676	42.8784	0.664203	44.5645	0.690322	28.5975	0.442987	15.967	0.247335	344.503	5.33648	12.7776	0.19793	15.2833	0.236744	10.4213	0.161431	451.004	6.98624	3.01873	0.0467614	7.41313	0.114832	10.5855	0.163974	18.6554	0.28898	52.6973	0.816301
5	73	2	28.1599	1	148.8	62.35	21.0426	1328.49	27.2729	63.7397	1.30852	47.9442	0.984254	15.7955	0.324268	52.3655	1.07502	34.8322	0.715077	17.5332	0.359943	114.521	2.35101	16.4525	0.337757	17.8461	0.366366	11.363	0.233272	414.753	8.51453	1.70179	0.0349364	4.93475	0.101306	7.04314	0.14459	10.1207	0.20777	17.5658	0.36061
1	60	1	24.9104	1	170.6	72.5	17.7014	2311.63	36.1026	70.3855	1.09927	34.9713	0.546173	35.4143	0.553093	40.6801	0.635333	25.1701	0.3931	15.5101	0.242233	260.304	4.06536	13.1809	0.205856	11.8322	0.184793	9.96244	0.155591	354.985	5.54407	3.57427	0.0558222	11.2335	0.175442	15.8955	0.248252	9.13657	0.142693	84.5452	1.32041
2	48	2	22.5307	0	155.6	54.55	14.5771	1742.82	32.7198	56.1175	1.05355	31.7375	0.595842	24.38	0.457712	48.2077	0.905054	19.814	0.371989	28.3937	0.533065	206.513	3.87709	11.1805	0.209904	18.6682	0.350478	12.3251	0.231392	375.125	7.04262	2.07191	0.0388982	6.1696	0.115829	8.39673	0.157641	9.03951	0.169708	33.0791	0.621029
1	48	1	20.4748	0	179.2	65.75	14.3986	1736.1	24.574	62.8755	0.889985	35.3812	0.500812	27.4942	0.389173	54.7256	0.774625	24.7909	0.350908	29.9347	0.423717	209.965	2.972	14.1528	0.200328	21.1097	0.298801	13.0457	0.184659	271.952	3.8494	3.04433	0.0430916	6.94821	0.0983499	10.3887	0.147049	11.4615	0.162235	17.5658	0.248638
1	53	2	21.246	0	151.4	48.7	11.6917	1852.49	36.735	67.0569	1.32975	36.7093	0.72795	30.3476	0.601797	58.5348	1.16075	29.4141	0.583285	29.1207	0.577467	256.593	5.08827	16.7985	0.333117	20.8331	0.413123	13.1412	0.260592	446.815	8.8604	2.69389	0.0534202	8.90284	0.176544	11.6761	0.231538	10.2792	0.203837	0	0
1	40	2	17.5769	0	163	46.7	9.5832	1715.93	29.3564	73.5411	1.25815	46.6905	0.798786	26.8506	0.459363	67.4099	1.15326	28.4427	0.4866	38.9673	0.666657	196.164	3.356	18.2942	0.312979	25.466	0.435675	15.1783	0.259672	448.345	7.67033	2.63122	0.0450152	5.60285	0.0958542	8.39226	0.143576	12.1749	0.20829	0	0
4	63	1	23.4762	1	164.4	63.45	18.2583	2323.02	39.0685	62.9785	1.05917	38.7757	0.652129	24.2028	0.407042	45.3136	0.762083	31.7148	0.533378	13.5988	0.228705	278.646	4.68627	14.3256	0.240928	16.1402	0.271446	8.96939	0.150847	493.805	8.3048	0.686099	0.0115388	3.28293	0.0552122	4.06862	0.0684259	7.01028	0.117899	70.263	1.18168
1	60	2	22.26	0	156.4	54.45	18.2984	2069.46	38.4556	78.4583	1.45795	47.3115	0.879166	31.1467	0.578784	44.769	0.83192	23.7376	0.441103	21.0315	0.390817	269.186	5.00215	11.8403	0.220022	15.4012	0.286193	10.7958	0.200613	331.989	6.16917	2.65874	0.0494059	8.12331	0.150951	11.1369	0.206951	13.197	0.245233	34.272	0.636859
1	68	2	17.7396	0	155.6	42.95	10.0237	2073.01	38.9189	63.4268	1.19078	25.1442	0.472059	38.2826	0.718719	42.2111	0.792474	14.0592	0.263948	28.152	0.528526	354.722	6.65957	10.1011	0.18964	13.9173	0.261285	12.7849	0.240024	196.286	3.68508	3.38053	0.0634662	10.2816	0.193027	14.3828	0.270024	10.9473	0.205526	0	0
5	78	2	26.2477	1	149.8	58.9	20.2752	2664.43	53.9707	119.985	2.43042	76.1655	1.54281	43.8197	0.887611	89.6451	1.81585	40.0006	0.810253	49.6445	1.0056	337.905	6.84461	22.2728	0.451157	31.895	0.646066	22.8657	0.463168	736.891	14.9265	5.53518	0.112121	12.9659	0.262637	19.3696	0.392351	16.3562	0.331311	0	0
4	58	1	25.424	1	175.1	77.95	22.044	1732.08	25.6787	50.2664	0.745218	28.3669	0.420549	21.8995	0.324669	38.017	0.563616	17.0658	0.253006	20.9513	0.31061	180.451	2.67525	8.2307	0.122023	14.6438	0.217099	10.1607	0.150636	427.027	6.33082	1.86657	0.0276725	6.54289	0.0970006	8.59215	0.127382	10.8558	0.160942	62.2999	0.923618
1	56	2	24.8352	1	164.8	67.45	17.939	1670.61	27.96	47.215	0.790211	24.8925	0.416612	22.3225	0.373599	33.6884	0.563824	15.157	0.253674	18.5314	0.31015	206.125	3.44979	7.48985	0.125353	12.8579	0.215195	8.94002	0.149624	370.957	6.20849	1.61623	0.02705	6.0554	0.101346	7.82982	0.131043	9.40993	0.157489	45.5936	0.763075
1	55	2	25.6569	1	158	64.05	19.2329	3105.49	56.5449	128.136	2.3331	78.8992	1.4366	49.2365	0.896499	97.8186	1.78108	48.9999	0.892193	48.8186	0.888892	389.297	7.08834	26.0865	0.474984	34.767	0.63304	23.9757	0.43655	708.223	12.8954	4.14319	0.0754394	13.0458	0.237538	18.1129	0.3298	16.3443	0.297598	16.7063	0.304188
1	70	1	22.6306	0	154.4	53.95	15.8203	2010.91	38.3421	94.1385	1.79494	55.4162	1.05662	38.7223	0.738319	49.6097	0.945909	24.1895	0.461222	25.4202	0.484687	246.153	4.6934	10.8466	0.206812	16.3549	0.311839	14.3532	0.273672	494.653	9.43156	4.55383	0.0868279	11.7424	0.223893	16.479	0.314205	12.6631	0.241448	23.7214	0.452297
1	52	1	23.8978	1	163.2	63.65	13.4191	1694.53	28.9192	65.6566	1.12051	30.9222	0.527725	34.7344	0.592785	39.035	0.666179	19.8213	0.338275	19.2137	0.327904	261.618	4.46483	9.47584	0.161717	13.1916	0.22513	10.9222	0.186401	423.079	7.22035	3.45894	0.0590309	10.0635	0.171746	13.9494	0.238063	11.678	0.199298	0.501879	0.00856516
1	66	2	19.9359	0	159	50.4	12.0472	1328.68	23.8893	43.7551	0.786706	21.992	0.39541	21.7632	0.391296	38.4777	0.691818	16.5841	0.298178	21.8935	0.39364	198.598	3.57074	11.0185	0.19811	13.1565	0.23655	9.26592	0.166599	228.315	4.10503	2.14125	0.0384992	5.80906	0.104445	8.02622	0.144309	7.38499	0.13278	0	0
5	74	1	30.0096	1	168.1	84.8	25.8512	2811.86	45.231	110.785	1.78206	66.1498	1.06407	44.6351	0.717991	82.2924	1.32374	39.5336	0.635928	42.7588	0.687808	396.54	6.37865	20.9102	0.336356	29.7539	0.478615	19.7674	0.317975	664.398	10.6874	3.52544	0.0567094	11.4804	0.184671	15.5394	0.249963	17.2836	0.27802	0	0
5	68	2	21.5484	0	157.2	53.25	14.9012	2026.96	37.2835	76.1122	1.39999	43.6424	0.802752	32.4698	0.597243	58.1343	1.06931	31.5691	0.580677	26.5651	0.488635	274.291	5.04527	15.408	0.283412	21.2941	0.39168	13.5264	0.248801	476.811	8.77039	3.07946	0.0566431	11.3506	0.208782	14.8735	0.273581	9.45831	0.173975	12.1039	0.222637
5	69	1	26.2855	1	160.9	68.05	20.9138	1739.48	30.5411	69.9292	1.22779	42.9855	0.754722	26.9438	0.473068	44.1359	0.77492	27.8438	0.488871	16.2921	0.28605	252.169	4.42748	11.5194	0.202252	16.7184	0.293535	9.54682	0.167619	349.379	6.13425	2.82766	0.049647	8.79163	0.15436	11.747	0.206249	9.40614	0.165149	3.51315	0.0616825
1	72	2	24.6816	1	146.4	52.9	16.9208	1348.98	28.6089	52.7558	1.11883	27.83	0.590212	24.9258	0.528621	34.5422	0.732564	14.8	0.313875	19.7422	0.418688	200.769	4.25786	7.33469	0.155553	11.9253	0.252909	10.6632	0.226143	287.207	6.09102	2.49625	0.05294	7.34428	0.155756	10.1732	0.215751	9.10008	0.192992	0	0
1	64	2	23.5768	1	151.2	53.9	15.339	2120.42	42.1595	73.0976	1.45337	27.7324	0.551394	45.3651	0.901978	52.7262	1.04834	18.4912	0.367653	34.2351	0.680683	333.943	6.63966	13.9177	0.27672	17.4803	0.347555	13.8181	0.27474	448.438	8.91612	4.66716	0.0927955	11.5967	0.230573	16.6438	0.330923	11.1546	0.221783	0	0
1	42	2	19.8204	0	159.7	50.55	11.9173	2086.31	37.1832	91.133	1.62421	58.9473	1.05059	32.1857	0.573627	68.1595	1.21477	32.4306	0.577994	35.7289	0.636776	268.055	4.7774	18.1321	0.323158	24.3201	0.433444	16.6206	0.296219	659.78	11.7589	2.97294	0.0529851	7.90469	0.140881	11.2694	0.200849	12.2681	0.218647	0	0
1	39	1	22.8283	0	171.7	67.3	15.8576	2513.86	38.7595	63.9028	0.985273	35.6049	0.548968	28.2978	0.436305	48.6577	0.750219	24.2352	0.373666	24.4224	0.376553	313.193	4.82891	12.1651	0.187565	17.9714	0.277089	12.3218	0.189981	473.166	7.29541	1.52903	0.023575	4.63245	0.0714245	6.24116	0.0962282	12.2229	0.188457	73.6043	1.13485
5	41	1	24.0532	1	185.2	82.5	20.2752	1302.36	17.2595	33.4724	0.44359	13.513	0.17908	19.9594	0.26451	32.8037	0.434729	9.25605	0.122665	23.5477	0.312064	212.821	2.82039	6.88537	0.0912479	12.3194	0.163262	9.76245	0.129376	182.462	2.41806	1.28013	0.0169649	3.51099	0.0465292	4.88275	0.0647083	7.19923	0.0954072	0	0
4	59	1	26.8601	1	177	84.15	22.1322	2084.97	30.2504	52.11	0.756052	23.1511	0.335894	28.9589	0.420159	36.1128	0.523952	16.3133	0.236686	19.7994	0.287266	259.455	3.76437	9.67547	0.140379	12.3548	0.179253	9.22798	0.133887	433.554	6.29034	2.22175	0.0322349	6.45485	0.093652	8.84737	0.128364	12.3257	0.17883	67.6845	0.982019
1	40	1	24.7966	1	172.4	73.7	15.6343	2161.32	33.0538	90.3482	1.38173	58.4219	0.893466	31.9263	0.48826	70.9974	1.08579	29.7789	0.455419	41.2186	0.63037	256.991	3.93025	15.695	0.24003	26.1644	0.400142	20.1458	0.308096	558.836	8.54647	3.73474	0.0571166	10.0361	0.153485	13.9671	0.213604	13.4373	0.205502	14.6735	0.224408
5	80	1	25.9835	1	163.9	69.8	20.572	1791.38	30.3115	85.4992	1.44671	52.4958	0.888268	33.0034	0.558442	62.2269	1.05292	23.8431	0.403442	38.3838	0.649482	211.1	3.57196	19.155	0.324116	20.2005	0.341807	14.0569	0.237854	647.943	10.9637	2.97575	0.0503518	7.88647	0.133445	11.3104	0.19138	11.8809	0.201033	4.77321	0.0807663
5	66	2	28.9303	1	153.2	67.9	21.2151	2096.08	40.5946	79.8275	1.54601	40.1123	0.776851	39.7152	0.769159	65.3882	1.26637	25.881	0.501234	39.5072	0.765131	293.919	5.6923	15.7244	0.304533	23.6039	0.457134	18.2145	0.352758	340.647	6.59727	4.92754	0.0954312	15.4689	0.299584	20.8954	0.404678	15.6067	0.302253	0	0
5	48	2	27.7105	1	160.8	71.65	19.8132	1227.96	21.5869	32.8338	0.5772	13.7052	0.240929	19.1287	0.336271	23.4288	0.411866	10.2687	0.180519	13.1601	0.231347	217.325	3.82045	7.59404	0.133499	7.72582	0.135816	5.23164	0.0919693	119.612	2.10271	1.18371	0.0208089	3.50388	0.0615962	4.77183	0.0838861	6.71299	0.118011	0	0
4	65	2	21.1094	0	156.8	51.9	15.1923	1287.35	23.8002	67.532	1.24852	47.4809	0.877818	20.0511	0.370701	58.9236	1.08937	29.6565	0.548283	29.2672	0.541085	118.466	2.19017	14.2513	0.263475	21.3506	0.394726	15.6312	0.288986	444.916	8.22552	2.94919	0.0545241	7.72081	0.142741	11.3457	0.209757	10.15	0.187652	0	0
1	74	1	21.2171	0	171.7	62.55	15.895	1877.24	28.9439	86.6534	1.33605	55.6307	0.857731	31.0227	0.478318	60.8676	0.938476	23.5184	0.362614	37.3492	0.575862	235.809	3.63578	12.7382	0.196402	22.0949	0.340665	18.6318	0.287271	384.774	5.93256	2.51339	0.0387523	7.44153	0.114736	10.4074	0.160464	11.5623	0.178271	0	0
4	68	1	25.6189	1	162.5	67.65	20.572	2177.31	37.4793	59.3566	1.02174	26.0498	0.44841	33.3068	0.573328	44.2963	0.762497	16.5704	0.285235	27.7259	0.477262	319.664	5.50256	10.6754	0.183761	15.0411	0.25891	12.6954	0.218533	240.149	4.13382	3.39859	0.0585018	8.75953	0.150783	12.3203	0.212076	8.34766	0.143693	33.21	0.571662
1	50	2	18.9623	0	150.5	42.95	11.2784	2320.46	46.567	59.0399	1.18481	36.7148	0.736793	22.3251	0.448021	41.9279	0.84141	21.3765	0.428984	20.5514	0.412426	154.413	3.09876	11.1752	0.224264	14.9908	0.300835	9.74183	0.195499	433.763	8.70477	1.81473	0.036418	4.18037	0.0838918	6.12817	0.12298	9.2467	0.185563	149.998	3.01017
1	63	2	19.94	0	157	49.15	12.7742	1527.08	28.1604	57.7132	1.06427	33.1364	0.611059	24.5768	0.453214	46.8429	0.863818	20.8702	0.384862	25.9727	0.478955	215.42	3.9725	13.496	0.248875	16.2087	0.298901	10.5836	0.195169	301.732	5.56416	2.52097	0.0464885	7.46258	0.137615	10.1565	0.187294	8.57286	0.15809	0	0
3	59	2	20.1399	0	157.8	50.15	15.2656	1726.01	31.5069	66.4058	1.21219	37.6905	0.688012	28.7153	0.524175	51.0056	0.931067	23.0588	0.420921	27.9467	0.510146	243.042	4.43654	12.2901	0.224347	18.4613	0.336997	13.9206	0.25411	365.418	6.67043	2.20348	0.0402228	6.92483	0.126407	9.52009	0.173782	9.58069	0.174888	0	0
1	55	2	21.4838	0	156.1	52.35	15.6343	1297.89	24.2108	52.0702	0.971316	32.6548	0.609142	19.4154	0.362174	36.9211	0.688726	14.066	0.262386	22.8552	0.42634	174.463	3.25442	8.23136	0.153548	13.1748	0.245763	11.2202	0.209302	242.271	4.51932	1.68538	0.0314391	5.5296	0.103149	7.35839	0.137263	8.47893	0.158166	5.01879	0.0936203
1	74	2	22.4301	0	151.6	51.55	14.5413	1779.81	35.2009	75.8706	1.50056	50.9763	1.0082	24.8943	0.492355	55.4508	1.0967	29.077	0.575081	26.3738	0.521617	226.098	4.47174	13.4024	0.26507	19.9946	0.39545	14.1251	0.279364	315.568	6.24125	1.6625	0.0328806	5.70441	0.112821	7.73655	0.153012	10.0574	0.198913	4.31241	0.0852903
1	62	2	15.4691	0	160.2	39.7	11.2155	546.664	9.68217	20.5643	0.364223	7.63112	0.135158	12.9332	0.229065	21.6741	0.383878	3.34024	0.0591603	18.3338	0.324718	69.2843	1.22712	3.73662	0.0661806	8.26419	0.14637	6.86167	0.12153	70.1429	1.24233	1.15224	0.0204078	3.71041	0.0657165	4.91785	0.087102	3.66388	0.0648924	0	0
1	59	2	20.5549	0	160.5	52.95	13.3162	1804.44	31.8397	75.2749	1.32824	41.7592	0.736851	33.5157	0.591393	53.4036	0.942318	26.9461	0.475469	26.4575	0.466849	252.412	4.45387	13.7088	0.241895	18.2078	0.321281	14.0584	0.248064	432.721	7.63545	4.23715	0.0747654	11.3753	0.200719	16.0042	0.282398	8.87295	0.156565	0	0
1	65	1	22.1757	0	166.6	61.55	16.6518	2492.08	40.8121	106.074	1.73715	70.7224	1.1582	35.3519	0.578949	80.2114	1.3136	45.6701	0.747927	34.5413	0.565673	329.144	5.3903	22.9706	0.376184	27.6395	0.452645	18.6194	0.304926	674.608	11.0479	4.09443	0.0670535	11.0853	0.181541	16.1308	0.26417	16.6746	0.273076	0	0
4	46	2	34.7611	1	164.4	93.95	31.6272	2221.72	37.3649	81.0003	1.36226	43.0186	0.723485	37.9817	0.638776	50.8198	0.854686	20.86	0.350823	29.9598	0.503863	260.711	4.38463	13.8556	0.233024	17.4792	0.293965	12.1132	0.20372	394.478	6.63433	3.33054	0.0560129	9.07463	0.152617	12.488	0.210022	9.64466	0.162204	52.6973	0.886261
4	70	1	22.3033	0	167.4	62.5	17.4262	1954.82	31.7083	75.0693	1.21767	40.4288	0.655778	34.6406	0.56189	38.9463	0.631732	24.0518	0.390134	14.8945	0.241598	246.09	3.99172	10.8026	0.175225	14.1576	0.229644	8.63976	0.140142	213.971	3.47073	3.61368	0.0586161	11.4025	0.184956	15.4977	0.251382	13.0698	0.211999	41.9929	0.681149
5	64	2	28.3387	1	155.7	68.7	21.956	2453.23	45.9979	108.274	2.03014	64.5114	1.20959	43.763	0.820554	77.5873	1.45476	41.6688	0.781287	35.9185	0.673471	320.992	6.01858	19.6955	0.36929	25.6734	0.481376	20.7574	0.389201	612.533	11.485	4.09991	0.0768731	11.7157	0.21967	16.2037	0.303818	15.3684	0.288157	0	0
1	67	1	21.3372	0	167.2	59.65	15.2656	3483.9	56.6461	62.9313	1.02323	21.1088	0.343217	41.8225	0.68001	34.4514	0.560159	13.7648	0.223808	20.6865	0.33635	415.685	6.75878	7.72551	0.125612	11.2964	0.183672	11.2958	0.183664	189.764	3.08546	1.78516	0.0290256	8.20663	0.133435	10.1881	0.165653	11.5238	0.18737	167.85	2.72914
1	62	2	18.2769	0	158.3	45.8	10.9967	1736.32	31.4954	63.0095	1.14293	32.053	0.581413	30.9565	0.561522	64.2038	1.1646	25.4183	0.461065	38.7855	0.703533	225.584	4.09188	17.0398	0.309087	23.1565	0.420037	15.9489	0.289298	410.211	7.44085	3.45455	0.0626624	10.1463	0.184045	13.663	0.247834	6.78962	0.123157	0	0
1	60	2	17.9026	0	154.8	42.9	11.7238	1212.57	23.0007	43.4702	0.824568	24.2653	0.46028	19.2048	0.364289	34.07	0.64626	16.8691	0.319984	17.2009	0.326276	164.339	3.11728	8.22076	0.155936	12.2198	0.231792	8.98443	0.170422	274.227	5.2017	1.43706	0.0272591	5.25717	0.0997211	6.75976	0.128223	5.57373	0.105726	7.15982	0.135812
1	64	2	25.7643	1	156	62.7	18.2182	999.109	18.6613	34.898	0.651822	22.0804	0.412415	12.8176	0.239407	31.9625	0.596993	19.5764	0.365647	12.3861	0.231347	136.869	2.55642	10.098	0.18861	11.6972	0.21848	6.20782	0.115949	259.267	4.84256	0.69004	0.0128885	2.71458	0.0507027	3.47706	0.0649442	5.34379	0.0998107	0	0
1	64	1	18.9162	0	164.6	51.25	11.9497	1999.22	33.5412	83.9551	1.40853	39.5067	0.662809	44.4485	0.745718	45.6631	0.766095	18.4447	0.309449	27.2184	0.456646	304.008	5.10038	10.7506	0.180364	14.7087	0.246769	14.0072	0.235001	307.011	5.15076	3.94617	0.0662053	10.6309	0.178357	15.0894	0.253157	14.4027	0.241637	0	0
4	72	1	25.1386	1	160.8	65	17.0755	2601.67	45.736	112.974	1.98602	79.4127	1.39603	33.5616	0.589994	74.8076	1.31508	44.4762	0.781867	30.3314	0.533209	236.036	4.14939	19.0454	0.334807	27.0457	0.475448	17.6475	0.310233	627.786	11.0361	3.6955	0.0649648	10.4884	0.18438	14.6747	0.257973	16.0995	0.283021	70.1356	1.23295
5	68	2	24.4565	1	153.4	57.55	16.4229	1809.76	34.958	78.74	1.52097	47.0197	0.908252	31.7203	0.612722	59.8261	1.15563	28.9907	0.559997	30.8354	0.595629	234.266	4.52517	16.9156	0.326749	21.0135	0.405906	13.9251	0.268982	318.482	6.15194	3.45036	0.0666486	10.0723	0.19456	13.966	0.269773	10.1453	0.195971	0.585525	0.0113102
5	68	2	21.8053	0	151.2	49.85	16.3849	1595.02	31.7131	62.5016	1.2427	35.5195	0.706221	26.982	0.536474	43.3963	0.862833	20.1603	0.400839	23.2361	0.461994	231.668	4.60616	10.5235	0.209236	14.1	0.280345	12.6185	0.250889	355.481	7.06789	2.03776	0.040516	6.65887	0.132396	9.0766	0.180467	9.08497	0.180633	0	0
5	66	2	20.1872	0	159.8	51.55	15.1558	1328.76	23.6521	43.3697	0.771987	20.6831	0.368163	22.6865	0.403824	30.172	0.537066	14.1102	0.251163	16.0618	0.285903	213.644	3.80289	8.14821	0.145039	10.3697	0.184582	7.83279	0.139425	260.056	4.62904	1.62161	0.0288648	5.1713	0.0920499	7.13591	0.12702	6.86772	0.122247	0	0
4	70	1	25.3578	1	174.2	76.95	20.3175	3097.44	46.3963	97.332	1.45793	48.6285	0.728404	48.7035	0.729527	77.1255	1.15526	34.6408	0.518883	42.4847	0.636375	484.741	7.26091	22.2233	0.332881	26.3624	0.394881	19.312	0.289274	343.574	5.14638	3.32896	0.0498643	10.5088	0.15741	14.0341	0.210215	12.8617	0.192654	0	0
5	52	2	32.8208	1	149.8	73.65	25.2349	1480.48	29.9887	74.6396	1.5119	46.637	0.944679	28.0026	0.567221	40.1161	0.812591	22.1728	0.449132	17.9433	0.363459	172.364	3.4914	9.78292	0.198163	13.6582	0.27666	10.8388	0.21955	427.798	8.66547	3.0431	0.0616409	8.65877	0.175392	12.3776	0.25072	10.9034	0.220859	15.9943	0.32398
1	53	2	22.0251	0	163.6	58.95	17.7014	1533.7	26.0466	65.2656	1.1084	42.3347	0.718965	22.9309	0.389432	63.368	1.07617	28.8958	0.490733	34.4722	0.585436	174.01	2.95519	16.2322	0.27567	23.4516	0.398275	14.8415	0.252051	351.637	5.97181	2.36319	0.0401338	6.41261	0.108904	9.16759	0.155692	8.90254	0.15119	0	0
1	68	2	22.9592	0	154	54.45	12.9761	1839.68	35.2596	84.0687	1.61128	39.5349	0.757733	44.5338	0.853544	50.0433	0.95914	20.2429	0.387979	29.8004	0.571161	263.087	5.04238	12.5215	0.239989	15.5579	0.298185	14.425	0.276472	407.642	7.81295	5.66179	0.108515	15.2931	0.29311	21.7902	0.417635	12.298	0.235706	0	0
5	62	2	33.09	1	150.4	74.85	26.2342	2158.4	43.3723	68.1589	1.36963	28.6039	0.574786	39.5551	0.794848	56.7139	1.13965	17.5518	0.352698	39.1621	0.786952	338.277	6.79758	13.89	0.279116	21.2485	0.426982	14.1315	0.283968	427.283	8.58613	4.07722	0.0819305	11.6892	0.234891	15.9364	0.320237	12.1497	0.244145	0	0
5	65	1	30.4281	1	168.8	86.7	23.9327	2225.76	35.5068	68.7176	1.09623	29.1009	0.464236	39.6167	0.631991	51.0463	0.814323	16.2539	0.259292	34.7924	0.55503	366.85	5.85223	12.1397	0.19366	18.7759	0.299526	13.5506	0.216167	239.674	3.82343	4.11607	0.0656622	12.1522	0.19386	16.3815	0.261329	11.4769	0.183086	0	0
4	69	2	33.3548	1	149.2	74.25	25.4711	1964.6	40.1157	102.95	2.10216	74.0103	1.51124	28.9396	0.590925	88.4353	1.80578	51.1473	1.04439	37.2879	0.761391	180.465	3.68497	21.6859	0.442809	31.1519	0.636098	23.5849	0.481585	607.949	12.4139	3.49904	0.0714477	8.98117	0.183389	13.3156	0.271894	12.5613	0.256491	0	0
5	59	1	25.3642	1	169.3	72.7	20.6145	1519.63	24.0991	56.6265	0.898014	28.7489	0.455915	27.8776	0.442099	50.4214	0.799611	18.5445	0.294089	31.8769	0.505521	205.799	3.26368	10.7509	0.170493	18.0113	0.285633	15.6516	0.248212	217.418	3.44793	3.52147	0.0558455	9.10006	0.144314	12.8213	0.203327	12.1344	0.192434	0	0
4	40	1	25.5802	1	174.9	78.25	21.1288	2425.61	36.0428	55.4195	0.823494	36.5031	0.54241	18.9164	0.281084	48.4391	0.71977	22.156	0.329223	26.2831	0.390548	224.801	3.34038	11.2536	0.167221	18.2758	0.271565	13.0533	0.193963	365.689	5.43388	1.01343	0.0150588	3.3989	0.0505052	4.48405	0.0666297	9.04782	0.134444	117.832	1.75091
1	40	1	22.4972	0	170.5	65.4	16.1956	3005.73	46.9979	127.788	1.99811	79.8282	1.2482	47.9602	0.749911	98.8454	1.54556	49.4198	0.772734	49.4256	0.772823	390.268	6.10227	24.8376	0.388364	35.2863	0.55174	25.9675	0.40603	682.204	10.667	6.71123	0.104937	17.7547	0.277614	25.3453	0.396301	17.9265	0.2803	2.50939	0.0392371
1	40	2	22.8102	0	164.2	61.5	16.6518	2652.94	44.7258	121.677	2.05135	79.6829	1.34337	41.9939	0.707974	91.6217	1.54465	48.1055	0.811008	43.5162	0.733639	324.794	5.47569	23.3751	0.39408	32.319	0.544864	23.7596	0.400562	607.676	10.2448	5.83952	0.0984483	15.0383	0.253531	21.5654	0.36357	15.54	0.261988	2.50939	0.0423058
1	66	2	21.7632	0	140.4	42.9	14.2566	966.612	22.2892	41.8717	0.965526	26.8283	0.618638	15.0434	0.346888	37.7468	0.870408	15.6151	0.360071	22.1317	0.510337	109.674	2.52898	9.36253	0.215892	13.9942	0.322695	9.93665	0.22913	148.14	3.41598	1.50535	0.0347121	3.52517	0.0812874	5.62195	0.129637	5.9834	0.137972	0	0
5	68	1	24.5875	1	163.9	66.05	18.6208	1856.1	31.4066	73.2684	1.23976	36.5865	0.61907	36.682	0.620686	44.5624	0.75403	17.4902	0.295947	27.0723	0.458083	270.706	4.58054	10.3826	0.175682	14.6972	0.248688	14.0999	0.238581	192.459	3.25654	2.70899	0.0458382	7.5717	0.128119	10.7503	0.181903	10.7174	0.181347	6.8544	0.115982
1	67	2	17.1658	0	148	37.6	10.8417	1803.84	37.4327	91.0502	1.88945	68.6207	1.424	22.4294	0.465449	56.8098	1.1789	33.0031	0.68487	23.8068	0.494031	219.543	4.5559	16.0475	0.333014	19.8981	0.41292	14.0157	0.290849	472.813	9.81168	1.14934	0.0238509	4.44214	0.0921821	5.66739	0.117608	11.7417	0.24366	0	0
5	54	2	22.7852	0	156	55.45	15.0828	1792.07	33.4722	68.2817	1.27536	35.9052	0.670633	32.3765	0.604725	52.8554	0.987228	23.9776	0.447851	28.8778	0.539378	251.305	4.69386	14.4579	0.270042	17.7422	0.331386	13.4849	0.251871	412.572	7.70598	2.37982	0.0444501	6.60983	0.123458	9.15966	0.171083	9.35857	0.174798	0	0
1	64	2	23.6965	1	146.2	50.65	14.5413	1582.27	33.6483	52.0604	1.10711	24.8254	0.527932	27.235	0.579175	40.1827	0.854519	12.6795	0.269641	27.5032	0.584878	242.467	5.15627	11.4189	0.242833	13.8456	0.294439	10.0254	0.213198	256.56	5.45596	1.55601	0.0330899	5.22842	0.111187	7.17622	0.152608	10.288	0.218783	1.11375	0.0236848
1	77	2	20.761	0	144	43.05	12.3091	2219.53	48.6534	127.854	2.80263	96.1574	2.10783	31.6964	0.694804	69.672	1.52725	44.5639	0.976868	25.1081	0.550384	259.598	5.69054	18.8118	0.412367	25.5397	0.559845	15.8436	0.347302	603.345	13.2257	3.62698	0.0795055	10.1861	0.223285	14.193	0.311119	15.4016	0.337612	0	0
5	74	2	24.6004	1	154.8	58.95	18.7424	1650.52	31.3081	65.8987	1.25001	33.1383	0.628587	32.7604	0.62142	46.7991	0.887714	26.347	0.499765	20.4521	0.387949	238.248	4.51923	14.3917	0.27299	15.4342	0.292765	10.8819	0.206414	350.204	6.64287	3.71598	0.0704869	11.0073	0.208794	15.5733	0.295404	11.1391	0.211294	0	0
5	78	1	23.0979	1	164.1	62.2	16.8823	1974.96	33.3364	78.5122	1.32525	39.6815	0.669805	38.8307	0.655444	54.4442	0.918992	30.7989	0.519871	23.6452	0.39912	279.602	4.71955	16.9034	0.285321	17.9132	0.302366	12.6155	0.212943	406.672	6.86443	4.40795	0.074404	13.0463	0.220215	18.4359	0.311189	13.1136	0.221351	5.1231	0.0864755
5	71	2	23.161	1	154.1	55	15.7086	1475.89	28.2505	48.0297	0.919353	22.5162	0.430989	25.5136	0.488364	38.4049	0.73512	17.8017	0.340748	20.6032	0.394372	226.725	4.33982	10.721	0.205215	12.9806	0.248466	9.6038	0.183829	296.788	5.68092	2.19181	0.0419542	6.29069	0.120412	8.60686	0.164747	6.16205	0.11795	0	0
1	70	1	26.6046	1	171.5	78.25	19.4806	2542.41	39.2911	63.8005	0.985992	30.1071	0.465283	33.6935	0.520708	42.1352	0.65117	16.0123	0.247459	26.1229	0.403711	315.997	4.88351	8.79989	0.135996	14.6674	0.226675	13.6037	0.210236	270.932	4.18706	3.00791	0.0464851	8.41196	0.130001	11.6077	0.179389	14.6734	0.226767	84.6998	1.30897
1	61	1	22.1506	0	171.5	65.15	16.5753	2671.35	41.2839	104.274	1.61148	50.7254	0.783925	53.5487	0.827558	71.3151	1.10212	23.4329	0.362139	47.8822	0.739985	384.139	5.9366	17.7007	0.273551	24.5723	0.379748	19.9651	0.308546	323.237	4.99541	3.09881	0.04789	9.02548	0.139482	12.3206	0.190407	10.8948	0.168372	2.50939	0.0387809
1	68	2	25.3833	1	152.2	58.8	19.0687	1836.46	36.0353	67.7594	1.32959	39.4217	0.773542	28.3377	0.556048	43.2721	0.849094	19.7323	0.387192	23.5398	0.461903	285.804	5.6081	9.48249	0.186067	15.0197	0.29472	12.5789	0.246827	275.957	5.41489	2.18201	0.0428159	8.0069	0.157113	10.3589	0.203265	11.6321	0.228247	0	0
1	59	1	25.1062	1	166.5	69.6	17.2309	2152.83	35.2986	77.7695	1.27514	45.6872	0.749107	32.0823	0.526034	54.5062	0.893707	26.8888	0.440879	27.6175	0.452827	209.542	3.43574	14.9225	0.244675	18.39	0.301531	14.0256	0.229969	493.734	8.09546	2.50869	0.0411335	6.25704	0.102593	9.14994	0.150026	15.0107	0.246122	67.3807	1.1048
5	52	1	24.2234	1	166	66.75	17.192	3060.63	50.4861	108.993	1.79787	59.6781	0.98441	49.3148	0.813463	80.419	1.32654	34.7595	0.573369	45.6595	0.753169	451.554	7.44854	21.7142	0.358183	29.6628	0.489298	19.9536	0.329142	450.297	7.4278	4.00657	0.0660897	11.6414	0.192028	16.0961	0.26551	18.4523	0.304378	6.27348	0.103483
5	41	1	25.748	1	172.2	76.35	20.1487	1641.3	25.1593	65.3591	1.00188	36.1104	0.553533	29.2487	0.44835	59.924	0.918569	25.7712	0.395044	34.1528	0.523525	196.271	3.00862	16.6976	0.255956	20.8437	0.31951	15.018	0.23021	327.953	5.02717	2.78074	0.0426257	7.4785	0.114637	10.3469	0.158606	10.738	0.164601	4.896	0.0750503
5	41	2	32.5282	1	152.3	75.45	23.7952	1809.95	35.4687	69.9693	1.37115	39.6768	0.777525	30.2925	0.593625	49.4088	0.968238	25.7684	0.504969	23.6404	0.463268	262.016	5.13458	12.9486	0.253748	17.3962	0.340904	11.8664	0.232539	288.458	5.65276	2.40666	0.0471621	8.33944	0.163423	11.2081	0.219638	11.0161	0.215876	0	0
1	74	2	21.4982	0	150.2	48.5	14.4342	1388.43	27.9744	52.1386	1.0505	29.0551	0.585409	23.0836	0.465094	32.535	0.655523	15.1455	0.305155	17.3895	0.350369	213.754	4.30678	7.61371	0.153403	11.4537	0.230771	9.32441	0.187871	232.248	4.67939	1.51829	0.0305908	5.72693	0.115388	7.40043	0.149106	9.08769	0.183101	0	0
1	39	1	23.9457	1	176.8	74.85	18.3787	1864.35	27.1106	47.144	0.685549	32.0132	0.465524	15.1307	0.220025	41.4268	0.602413	20.3426	0.295814	21.0842	0.306599	124.841	1.81538	9.82963	0.142939	15.8049	0.229828	11.2953	0.164251	246.693	3.58731	1.3033	0.018952	3.75602	0.0546186	5.23007	0.0760537	8.95006	0.130148	109.252	1.5887
5	62	1	18.6036	0	172.8	55.55	12.9424	1768.61	26.9229	65.5563	0.997939	36.6241	0.557516	28.9321	0.440423	59.395	0.904148	29.0923	0.442862	30.3026	0.461286	198.163	3.01657	14.8733	0.226411	21.8357	0.332398	15.4188	0.234715	430.155	6.54809	2.80508	0.0427007	7.11229	0.108268	10.071	0.153308	9.1354	0.139065	20.7746	0.316245
1	59	2	18.0802	0	156	44	9.75823	1723.1	32.1839	65.3548	1.22069	31.4039	0.586559	33.9509	0.634132	57.0115	1.06486	21.1841	0.395674	35.8274	0.669182	209.719	3.91711	15.2634	0.285089	20.0632	0.374739	14.2172	0.265547	423.245	7.90533	3.33274	0.0622486	7.53968	0.140825	11.486	0.214534	8.06118	0.150566	13.0114	0.243026
5	65	1	22.901	0	162.2	60.25	15.6714	2813.09	48.6026	88.1457	1.52292	43.7434	0.755767	44.4023	0.767151	68.0776	1.1762	21.1725	0.365804	46.905	0.810392	435.084	7.51708	17.0144	0.293962	24.7037	0.426813	16.7721	0.289776	577.484	9.97736	3.95312	0.0682993	11.0903	0.191611	15.2781	0.263965	15.2056	0.262711	11.6932	0.202028
1	63	2	19.0022	0	154.4	45.3	11.0278	2180.04	41.5668	93.5162	1.78307	56.1234	1.07011	37.3928	0.712969	70.4985	1.3442	33.3023	0.634976	37.1962	0.70922	285.947	5.45215	18.1709	0.346466	24.9893	0.476471	17.6005	0.335588	549.27	10.4729	4.22488	0.0805558	10.9768	0.209295	15.6267	0.297954	12.7541	0.243183	1.00376	0.0191387
1	67	2	22.859	0	147.6	49.8	13.6955	2013.21	42.0043	116.284	2.42619	78.3702	1.63514	37.9139	0.791049	73.1849	1.52695	37.6506	0.785556	35.5342	0.741398	212.667	4.43717	19.2254	0.401125	23.8082	0.496742	18.8934	0.394198	513.463	10.7131	6.34831	0.132453	16.6248	0.346866	24.1116	0.503073	16.2587	0.339226	7.59	0.15836
5	69	1	25.6195	1	160.2	65.75	20.2752	2290.79	40.5731	98.2096	1.73943	59.7016	1.0574	38.508	0.682029	63.37	1.12237	33.7858	0.598393	29.5842	0.523977	312.677	5.53793	17.3666	0.307586	21.4064	0.379137	15.9413	0.282343	450.052	7.97103	3.79819	0.0672712	10.7601	0.190576	15.0107	0.265861	18.3862	0.325645	6.8544	0.121401
4	62	1	27.2697	1	167.6	76.6	18.7424	2283.3	36.948	75.1511	1.21609	39.5739	0.64038	35.5772	0.575707	46.9792	0.760212	19.577	0.316793	27.4022	0.443419	316.531	5.12207	11.739	0.189959	16.1983	0.262119	12.6745	0.205097	362.587	5.86735	2.56831	0.0415602	7.59267	0.122864	10.6306	0.172023	12.9732	0.209931	36.9256	0.597527
5	42	1	23.3287	1	177.5	73.5	17.1532	3086	44.5223	120.648	1.7406	61.8209	0.891899	58.8267	0.848701	74.8253	1.07952	35.8636	0.51741	38.9617	0.562106	429.513	6.19665	18.5651	0.267841	25.6263	0.369714	20.2989	0.292855	661.44	9.5427	4.65186	0.0671131	11.7655	0.169743	16.8443	0.243015	13.9416	0.201138	20.1181	0.290248
5	81	1	23.7359	1	153.6	56	16.9208	2323.64	44.7675	91.2954	1.75891	46.1598	0.889321	45.1356	0.86959	41.1386	0.792583	15.5913	0.300385	25.5473	0.492198	361.111	6.95723	9.24467	0.178109	12.6982	0.244645	12.3385	0.237715	350.26	6.74817	3.00072	0.0578123	10.5359	0.202986	16.1062	0.310305	15.1128	0.291166	16.605	0.319914
1	78	2	19.3904	0	145.5	41.05	12.375	1417.01	30.4245	52.0219	1.11696	21.2444	0.456138	30.7774	0.660821	35.1997	0.755771	9.13063	0.196043	26.0691	0.559728	217.21	4.6637	6.90018	0.148153	11.9191	0.255915	11.6369	0.249855	209.004	4.48752	2.40049	0.0515408	7.69348	0.165186	10.4858	0.225139	8.9415	0.191982	0	0
4	43	1	23.5282	1	175.6	72.55	18.2182	2381.75	35.1094	71.9877	1.06117	45.6841	0.673431	26.3036	0.387742	64.0159	0.943661	29.7689	0.438825	34.247	0.504836	233.935	3.44845	14.4507	0.213018	24.3245	0.358568	17.4839	0.257731	524.977	7.73871	1.924	0.0283618	6.32512	0.0932389	8.44889	0.124545	12.3727	0.182386	75.6079	1.11454
1	68	2	22.1778	0	150	49.9	15.8576	1983.92	40.0791	88.9427	1.79682	65.4683	1.32259	23.4744	0.47423	62.5934	1.26451	28.7634	0.581079	33.8299	0.683433	200.491	4.05032	16.0417	0.324074	22.0889	0.44624	16.0277	0.323792	542.382	10.9572	2.42495	0.0489889	6.69009	0.135153	9.93858	0.200779	14.7269	0.297512	35.1315	0.709727
1	79	2	24.9726	1	148	54.7	15.5972	1425.19	29.575	80.1812	1.6639	60.489	1.25525	19.6922	0.408647	50.2806	1.04341	31.7371	0.6586	18.5435	0.384809	152.122	3.15679	13.6564	0.283393	17.2722	0.358428	11.9827	0.248661	525.854	10.9124	1.23432	0.0256142	4.21029	0.0873707	6.18389	0.128326	10.7366	0.222804	0	0
1	81	1	19.3002	0	165.4	52.8	12.5738	2437.26	40.4957	89.1712	1.4816	51.5226	0.85606	37.6486	0.62554	64.6649	1.07442	32.5702	0.541161	32.0948	0.533262	355.228	5.90219	16.908	0.280931	22.049	0.366349	16.7456	0.278232	444.883	7.39183	3.309	0.0549799	10.1484	0.168618	13.6537	0.226859	11.8409	0.196739	4.75875	0.0790677
4	76	1	27.0861	1	165.4	74.1	22.2205	2335.51	38.805	75.2112	1.24965	43.5507	0.723604	31.6606	0.526047	56.2365	0.934382	33.6202	0.558607	22.6163	0.375775	254.867	4.23467	18.2957	0.303987	17.7134	0.294312	13.4553	0.223564	311.64	5.17796	3.67719	0.0610974	11.3083	0.18789	15.1648	0.251966	11.2867	0.18753	70.3914	1.16957
4	76	2	22.0278	0	143.8	45.55	14.08	1702.24	37.418	71.1494	1.56398	39.2212	0.862145	31.9282	0.701833	53.824	1.18314	32.6525	0.717756	21.1714	0.465382	233.027	5.12231	17.7597	0.390387	17.2669	0.379554	12.1017	0.266014	385.482	8.47352	4.66678	0.102583	11.7608	0.25852	17.1483	0.376946	9.11943	0.20046	0	0
1	80	2	23.3152	1	153.1	54.65	14.1858	1904.72	36.9367	78.0731	1.51401	41.4976	0.804729	36.5755	0.709279	56.0435	1.08681	17.9096	0.347307	38.1339	0.739501	265.567	5.14992	11.4036	0.221141	19.5739	0.37958	17.6434	0.342144	387.44	7.51331	3.6472	0.0707271	10.876	0.21091	14.9852	0.290596	13.4781	0.261369	0	0
1	42	1	19.9901	0	175.4	61.5	13.1116	2337.59	34.5371	78.2482	1.15609	43.8966	0.648558	34.3517	0.507535	53.8106	0.795035	29.5251	0.436225	24.2855	0.358811	255.139	3.7696	13.4775	0.199125	18.8635	0.278702	14.4262	0.213142	441.132	6.51758	3.36412	0.0497037	10.1399	0.149813	13.7089	0.202544	9.08166	0.134179	66.825	0.987318
1	52	2	18.7764	0	157.2	46.4	11.9822	1468.39	27.0094	48.19	0.886398	27.4055	0.504092	20.7845	0.382306	46.6001	0.857155	30.2477	0.556371	16.3525	0.300784	214.273	3.94131	17.3112	0.318418	14.7353	0.271039	8.74614	0.160875	299.927	5.5168	2.39973	0.0441401	7.34566	0.135115	9.87401	0.181621	7.23956	0.133163	0	0
4	51	1	24.9358	1	171.1	73	17.0755	1718.92	26.6891	70.1559	1.08928	45.4103	0.705068	24.7456	0.384216	54.1321	0.840489	23.8436	0.370211	30.2885	0.470279	149.886	2.32723	12.2981	0.190949	19.6768	0.305514	14.955	0.232201	419.081	6.50692	2.75235	0.0427347	8.02073	0.124535	10.9523	0.170053	10.6174	0.164853	47.3625	0.73538
1	51	2	21.2653	0	156.6	52.15	13.6608	1676.67	31.0772	64.5021	1.19555	35.5492	0.658905	28.9529	0.536644	57.6751	1.06901	24.6454	0.456805	33.0297	0.612207	200.796	3.72176	14.8118	0.274537	20.0428	0.371495	15.5701	0.288593	396.668	7.35225	3.33151	0.0617497	9.05556	0.167845	12.5201	0.232062	9.05878	0.167905	12.1241	0.224721
5	73	2	25.1418	1	150.9	57.25	17.348	1860.51	37.139	81.0393	1.61769	52.1877	1.04176	28.8516	0.575928	51.0412	1.01887	22.3196	0.445539	28.7216	0.573334	260.573	5.2015	13.6932	0.27334	17.4476	0.348286	13.0318	0.260138	440.943	8.802	1.92083	0.0383432	6.62511	0.132249	8.93773	0.178413	11.9957	0.239455	0	0
5	66	2	22.3499	0	156.8	54.95	17.82	1731.56	32.0128	58.6319	1.08397	22.9217	0.423772	35.7102	0.660203	40.9083	0.756304	14.6985	0.271743	26.2098	0.484561	274.424	5.07349	9.39659	0.173722	14.1681	0.261937	12.2449	0.226381	201.519	3.72565	3.03425	0.0560965	8.73065	0.16141	12.1197	0.224067	10.0153	0.185162	0	0
5	51	2	24.8558	1	158	62.05	16.0074	889.512	16.1963	29.0079	0.528177	11.9006	0.216687	17.1073	0.311491	25.299	0.460645	6.54296	0.119135	18.756	0.341511	132.582	2.41405	5.70252	0.103832	9.29624	0.169266	7.0014	0.127482	197.219	3.59097	1.33935	0.024387	3.74728	0.0682307	5.10878	0.0930209	7.87599	0.143406	0	0
5	57	2	22.8326	0	152.5	53.1	16.0826	1487.09	29.0653	61.4205	1.20047	30.6642	0.599335	30.7562	0.601133	41.6145	0.813358	14.0477	0.274564	27.5667	0.538794	207.85	4.06245	8.49417	0.166019	14.8972	0.291167	13.102	0.256079	209.654	4.0977	2.0328	0.0397312	6.31094	0.123348	8.42307	0.16463	9.86641	0.19284	0	0
3	60	2	20.2253	0	150.4	45.75	12.8077	1688.97	33.9394	59.4661	1.19495	28.089	0.564441	31.3771	0.630513	48.5108	0.97481	20.8877	0.419732	27.6231	0.555078	252.052	5.06491	14.1552	0.284445	15.6094	0.313666	12.8664	0.258547	277.653	5.57936	4.08804	0.082148	11.4256	0.229594	16.4562	0.330682	9.12305	0.183325	0	0
1	60	1	21.2437	0	169.8	61.25	14.7928	1715.26	27.0415	62.1254	0.979425	33.2738	0.524572	28.8515	0.454853	44.3252	0.6988	23.0555	0.363477	21.2697	0.335323	257.73	4.06319	11.6673	0.183938	15.2016	0.239658	11.6847	0.184213	364.007	5.73868	2.34709	0.0370025	7.75345	0.122235	10.9543	0.172698	10.0543	0.158509	0	0
1	68	2	21.6617	0	147.3	47	13.1116	1125.18	23.572	48.9704	1.0259	20.3043	0.425364	28.666	0.600537	35.3594	0.740759	11.0389	0.231258	24.3205	0.509501	150.181	3.1462	9.62984	0.201739	11.4773	0.240442	8.99895	0.188523	234.517	4.91299	2.44436	0.0512079	5.8529	0.122615	8.97295	0.187978	8.45886	0.177208	0	0
1	57	2	22.5681	0	148.1	49.5	12.4411	2011.95	41.6951	80.5096	1.66846	32.6577	0.676787	47.8519	0.991669	71.8162	1.4883	19.6782	0.407806	52.1379	1.08049	261.551	5.4203	13.581	0.281448	26.73	0.553944	22.5254	0.46681	449.095	9.30691	6.18921	0.128263	17.8761	0.370458	25.3145	0.52461	9.77426	0.202559	0	0
5	60	2	21.4968	0	146.6	46.2	14.292	1565.58	33.1119	63.6049	1.34524	28.4311	0.601316	35.1738	0.743925	53.0874	1.1228	20.7109	0.438035	32.3765	0.684761	202.286	4.27833	13.3998	0.283405	17.9131	0.37886	15.3469	0.324587	267.567	5.65902	2.6258	0.0555355	6.90448	0.146029	9.70325	0.205223	10.343	0.218754	0	0
1	68	2	16.277	0	159	41.15	9.64137	1054.11	18.9526	52.0069	0.93507	28.6214	0.514605	23.3855	0.420465	32.9721	0.592829	13.2937	0.239016	19.6784	0.353813	135.883	2.44314	8.46152	0.152136	11.4072	0.205098	9.05034	0.162723	169.006	3.03869	2.99117	0.0537805	8.17568	0.146997	11.4995	0.206759	8.92834	0.160529	0	0
1	64	2	19.3339	0	151.2	44.2	12.2105	1330.24	26.4488	55.9586	1.1126	28.0517	0.55774	27.9069	0.554863	35.9872	0.715521	13.1755	0.261963	22.8118	0.453558	172.377	3.42731	8.72724	0.173521	11.9834	0.238261	10.6687	0.212122	199.513	3.96685	2.71744	0.0540298	6.09674	0.121219	9.15719	0.182069	7.58376	0.150785	11.5539	0.229723
1	39	2	22.4257	0	169	64.05	14.1505	2112.33	33.6176	80.296	1.2779	44.893	0.714467	35.403	0.563436	51.5303	0.820099	23.8073	0.37889	27.723	0.441209	318.331	5.0662	12.0509	0.191789	17.8616	0.284266	15.3952	0.245013	321.196	5.11181	2.57125	0.0409211	8.10194	0.128942	10.7594	0.171235	12.0868	0.19236	0	0
1	64	1	22.8906	0	160	58.6	14.6129	1879.01	33.3631	64.3136	1.14193	32.8362	0.583029	31.4774	0.558902	67.9507	1.20651	31.4617	0.558623	36.4891	0.647889	217.354	3.85927	21.7353	0.385926	22.8904	0.406434	15.7962	0.280472	343.503	6.09914	3.79446	0.0673732	8.83123	0.156805	12.7253	0.225946	9.06583	0.16097	19.0837	0.338845
1	56	2	20.5969	0	149.2	45.85	12.8413	1027.84	20.9876	38.0907	0.777783	16.0401	0.327526	22.0506	0.450257	26.766	0.546542	8.00007	0.163355	18.766	0.383187	154.588	3.15657	5.50016	0.112309	9.13512	0.186532	8.95986	0.182954	135.967	2.77635	1.86212	0.0380231	5.71559	0.116708	7.92073	0.161735	8.18742	0.167181	0	0
1	47	2	17.1501	0	154.9	41.15	9.64137	1373.27	26.0154	55.7455	1.05605	33.2985	0.63081	22.4471	0.42524	40.4537	0.76636	18.1835	0.344471	22.2702	0.421889	190.297	3.60501	10.4252	0.197496	14.5951	0.276491	9.9473	0.188443	279.391	5.29282	2.37324	0.044959	5.83278	0.110497	8.56084	0.162178	8.71857	0.165166	1.11375	0.021099
5	47	1	23.5563	1	176.4	73.3	15.9699	1778.81	25.9842	59.5002	0.869157	30.182	0.440888	29.3182	0.428269	51.3991	0.750819	23.5722	0.344334	27.8269	0.406486	260.2	3.80091	12.1421	0.177367	18.6664	0.272672	14.4638	0.211282	344.854	5.0375	2.11562	0.0309043	6.61167	0.096581	8.80698	0.128649	10.0359	0.146602	0.45799	0.00669015
3	43	1	20.0373	0	176.4	62.35	15.5232	1626.57	23.7603	51.4355	0.751351	27.6741	0.404253	23.7614	0.347099	39.2091	0.572752	16.9331	0.247353	22.2759	0.325399	256.039	3.74013	9.6264	0.140619	14.9295	0.218084	10.17	0.14856	194.41	2.83987	1.59345	0.0232765	5.46233	0.0797918	7.15307	0.10449	9.06175	0.132371	1.2547	0.0183282
1	76	2	21.3686	0	145.6	45.3	13.3505	1135.62	24.3494	39.6515	0.850188	19.3105	0.414045	20.3411	0.436143	34.46	0.738873	15.5556	0.333535	18.9044	0.405339	161.527	3.46337	9.84071	0.210999	12.1811	0.261181	8.2478	0.176845	126.656	2.71568	1.50286	0.0322236	4.64551	0.0996065	6.51801	0.139756	8.42311	0.180604	0	0
5	44	1	27.5087	1	170	79.5	22.2648	2122.08	33.3765	99.0208	1.55742	68.3354	1.07479	30.6854	0.482626	83.0304	1.30592	44.0978	0.69358	38.9326	0.61234	231.188	3.63617	21.777	0.342513	31.3473	0.493037	18.4747	0.290575	621.331	9.77243	3.86551	0.0607975	9.9115	0.15589	14.3012	0.224933	16.7769	0.263871	3.39855	0.0534531
1	46	1	26.9563	1	181.5	88.8	20.9996	2454.98	33.8745	83.6061	1.15362	52.427	0.7234	31.1791	0.430217	79.8325	1.10155	37.4133	0.516238	42.4192	0.585311	248.477	3.42855	20.703	0.285665	30.2815	0.417831	19.9278	0.274969	484.23	6.68153	2.54512	0.0351182	7.29925	0.100717	10.0441	0.138592	11.9011	0.164215	50.9782	0.703411
5	44	2	21.8166	0	160.5	56.2	15.1558	2138.47	37.7338	83.1716	1.46758	50.848	0.897224	32.3236	0.570358	80.5149	1.4207	37.5424	0.662445	42.9725	0.758259	244.156	4.30819	20.5409	0.362449	30.1685	0.53233	20.0457	0.35371	438.677	7.74056	3.07137	0.0541951	8.19229	0.144555	11.6436	0.205455	10.1756	0.17955	9.11036	0.160754
1	62	1	21.2856	0	168.8	60.65	15.1923	2897.12	46.2166	72.0532	1.14944	23.9488	0.382047	48.1044	0.767391	35.4802	0.566003	13.5914	0.216819	21.8888	0.349184	463.19	7.38911	8.58286	0.136919	12.2734	0.195793	9.89822	0.157903	248.616	3.96608	2.42666	0.0387115	8.12012	0.129537	10.5724	0.168657	12.2246	0.195015	51.8377	0.826949
4	65	1	24.296	1	166	66.95	17.192	2502.2	41.2746	93.2288	1.53784	55.9033	0.922144	37.3255	0.615697	69.1898	1.14131	38.1707	0.629638	31.0191	0.511671	290.085	4.78505	17.8902	0.295104	26.5836	0.438506	16.7081	0.275606	515.274	8.49962	3.18901	0.0526039	9.31118	0.153591	13.576	0.22394	17.0211	0.280769	42.1954	0.696027
5	71	2	22.7944	0	156.6	55.9	17.2699	1452.24	26.9173	65.5356	1.21471	37.4542	0.694216	28.0814	0.52049	40.9659	0.759306	23.2069	0.430142	17.759	0.329164	198.804	3.68484	10.8458	0.201028	13.0369	0.24164	11.3837	0.210998	283.643	5.25734	2.94679	0.0546189	6.17005	0.114362	9.27948	0.171996	9.69356	0.179671	0	0
1	56	1	28.5899	1	161.1	74.2	22.3978	2661.21	46.6084	97.1311	1.70116	62.0025	1.08591	35.1286	0.615244	75.9736	1.3306	35.9519	0.629663	40.0217	0.700941	304.318	5.32983	16.7168	0.292779	28.9953	0.507825	20.2761	0.355116	613.449	10.744	3.42932	0.0600612	11.1779	0.195771	14.7951	0.259122	14.5911	0.255549	47.2559	0.827641
5	68	2	23.3261	1	156.8	57.35	17.9788	1155.16	21.3563	31.1393	0.575697	10.6199	0.196338	20.5195	0.37936	21.2077	0.392085	5.52626	0.102168	15.6815	0.289916	203.255	3.75774	5.15657	0.0953336	7.83313	0.144817	5.63488	0.104177	123.267	2.27893	0.932826	0.0172459	4.21218	0.0778739	5.33343	0.0986035	7.02192	0.12982	0	0
1	41	2	18.4746	0	164.1	49.75	12.5738	1067.28	18.0151	54.6341	0.922198	38.2968	0.646431	16.3374	0.275767	47.8149	0.807093	21.6165	0.364876	26.1984	0.442217	98.6101	1.66449	11.5702	0.1953	17.8127	0.30067	12.7398	0.215042	364.117	6.14611	1.39355	0.0235224	4.10263	0.0692504	5.82885	0.0983882	7.37414	0.124472	0.556875	0.00939978
1	60	2	16.8375	0	156.9	41.45	9.61226	1661.37	30.6759	74.0293	1.36689	46.7245	0.862733	27.3047	0.504161	67.8997	1.25372	34.1222	0.63004	33.7776	0.623677	183.371	3.38581	19.2085	0.354671	23.9418	0.442067	15.6312	0.288618	527.461	9.73917	3.26784	0.0603382	7.70849	0.142331	11.3563	0.209686	10.2627	0.189493	0.22275	0.00411291
1	81	2	22.0924	0	148.7	48.85	12.9086	2206.4	45.3566	82.7523	1.70112	32.6856	0.671912	50.0667	1.02921	60.7374	1.24857	19.2905	0.39655	41.447	0.852017	326.622	6.71429	16.3651	0.336414	19.3406	0.397581	15.8511	0.325848	377.919	7.76881	5.1174	0.105197	12.55	0.257988	17.8404	0.366741	9.94984	0.204537	0	0
1	48	2	24.9491	1	154.3	59.4	14.6129	1536.86	29.3414	53.6572	1.02441	27.8974	0.532609	25.7598	0.4918	34.4	0.656756	19.086	0.364386	15.314	0.292371	248.867	4.7513	10.0152	0.191207	11.9236	0.227642	7.73968	0.147764	341.097	6.51213	2.24831	0.0429242	7.50172	0.143221	10.3636	0.197859	7.12949	0.136114	0	0
1	77	2	22.8584	0	153.7	54	16.6901	1600.51	30.7955	73.4042	1.41238	39.9302	0.7683	33.474	0.644077	50.4541	0.970792	23.686	0.455743	26.7682	0.515049	209.54	4.03177	13.0705	0.25149	16.6117	0.319628	13.721	0.264007	318.473	6.12777	4.16909	0.0802179	11.7581	0.226239	16.1304	0.310367	14.8103	0.284966	0	0
1	74	2	22.2605	0	156.9	54.8	14.5413	1558.59	28.7782	64.9624	1.19948	36.5823	0.675464	28.3801	0.524017	42.2569	0.780242	21.8455	0.40336	20.4115	0.376883	226.253	4.1776	10.1409	0.187244	14.9829	0.276648	11.1346	0.205593	279.172	5.1547	2.74437	0.0506728	8.93141	0.164912	12.0927	0.223283	11.058	0.204177	0	0
1	84	2	22.4252	0	143.3	46.05	17.82	784.13	17.3569	43.4036	0.96075	32.3322	0.715683	11.0714	0.245068	29.5251	0.653545	14.3092	0.316738	15.2159	0.336807	82.7052	1.8307	6.78796	0.150253	11.3536	0.251315	7.82138	0.173128	155.264	3.43682	1.32434	0.0293147	3.93194	0.0870345	5.57414	0.123385	7.39345	0.163656	0	0
1	69	2	18.4399	0	158.2	46.15	12.0798	2739.29	49.7511	174.816	3.175	126.363	2.29501	48.4522	0.87999	82.8569	1.50485	57.2139	1.03912	25.643	0.465728	317.052	5.7583	21.4217	0.389062	26.9209	0.488938	20.7173	0.376269	974.352	17.6962	6.24102	0.11335	18.7178	0.339953	26.8322	0.487327	20.8814	0.379248	0	0
1	62	2	28.1761	1	150.3	63.65	21.1719	1534.75	30.8814	66.6409	1.34091	43.7905	0.881129	22.8504	0.459782	49.5383	0.996782	23.9082	0.481069	25.63	0.515714	200.242	4.02917	12.9178	0.259925	17.7983	0.358128	12.4036	0.249579	402.978	8.1085	2.12873	0.0428332	6.2789	0.126341	8.79942	0.177057	10.0883	0.202991	0	0
1	52	1	22.1981	0	168.8	63.25	15.5232	2326.49	37.1137	61.467	0.98056	32.65	0.520853	28.817	0.459707	38.401	0.612597	17.549	0.279952	20.852	0.332645	241.608	3.85429	8.6435	0.137887	14.695	0.234424	10.2856	0.164083	372.447	5.9415	1.96362	0.0313248	6.00499	0.0957955	8.04033	0.128264	8.85831	0.141313	102.111	1.62894
1	59	1	19.3234	0	171.9	57.1	13.9046	1289.27	19.8321	36.9996	0.569144	26.5883	0.408993	10.4113	0.160151	31.8018	0.489189	16.0592	0.24703	15.7426	0.24216	130.247	2.00351	7.41826	0.114111	12.3331	0.189714	8.27883	0.127349	182.828	2.81234	1.12964	0.0173767	2.80967	0.0432196	4.03094	0.0620057	8.4409	0.129842	45.9702	0.707134
1	50	2	26.1287	1	156.2	63.75	16.461	1383.08	25.7669	54.4004	1.01348	36.5213	0.680395	17.8791	0.33309	47.3763	0.882625	24.5021	0.456476	22.8742	0.426149	171.341	3.19211	13.2449	0.246754	17.377	0.323735	11.2012	0.208679	377.03	7.0241	1.65407	0.0308155	4.71427	0.0878274	6.45259	0.120212	7.48288	0.139407	3.90653	0.072779
5	44	2	25.2013	1	171.3	73.95	19.8132	1503.01	23.2822	55.7134	0.863022	29.1918	0.452193	26.5215	0.410829	36.1686	0.560267	15.2877	0.236813	20.8809	0.323454	233.298	3.61388	9.73453	0.150792	12.6034	0.195232	8.73068	0.135242	209.176	3.24022	2.16203	0.0334906	6.92344	0.107247	9.51421	0.147379	11.2557	0.174356	0	0
1	52	2	23.6091	1	162.9	62.65	14.8289	981.283	16.8085	33.533	0.57439	14.9829	0.256644	18.55	0.317746	25.2679	0.432817	8.95791	0.153441	16.31	0.279376	140.945	2.41427	5.96707	0.102211	9.11091	0.156062	7.04028	0.120594	168.032	2.87825	1.00901	0.0172834	3.23029	0.055332	4.24963	0.0727924	5.88638	0.100829	4.72559	0.0809452
5	55	2	20.2694	0	158.7	51.05	15.1558	725.904	13.1009	19.315	0.348592	7.64627	0.137998	11.6687	0.210594	13.9621	0.251984	5.21523	0.0941232	8.74685	0.157861	121.932	2.20061	3.45663	0.0623844	4.98914	0.0900428	4.12399	0.0744288	67.6355	1.22067	0.446914	0.0080658	1.8365	0.0331448	2.28342	0.0412106	4.55578	0.0822217	1.69928	0.0306681
1	70	2	17.1542	0	150.2	38.7	10.2928	1705.75	34.3679	83.3303	1.67896	51.3797	1.03521	31.9505	0.643748	50.5857	1.01921	30.5407	0.615342	20.045	0.403872	224.511	4.5235	14.8335	0.29887	16.6876	0.336225	12.0407	0.2426	472.604	9.52214	4.20322	0.0846875	10.3754	0.209045	15.5654	0.313616	10.0678	0.202848	0	0
5	64	2	26.5696	1	160.8	68.7	19.1508	1525.74	26.8217	62.8874	1.10553	33.0144	0.580376	29.873	0.525151	48.6823	0.855808	17.5381	0.30831	31.1442	0.547497	208.548	3.66617	13.4648	0.236704	17.2023	0.302406	11.6931	0.205558	296.928	5.21982	3.29546	0.0579323	9.07042	0.159453	13.1791	0.231681	10.706	0.188205	0	0
1	69	1	25.546	1	170.6	74.35	19.0687	1576.74	24.6252	67.6981	1.05729	35.6366	0.556565	32.0614	0.500729	48.6172	0.759292	19.6572	0.307001	28.96	0.452291	212.361	3.31661	12.18	0.190225	17.2825	0.269914	13.0105	0.203195	275.844	4.30807	3.48066	0.0543601	9.22615	0.144092	13.1883	0.205972	12.5143	0.195446	0	0
1	67	2	25.7152	1	155.4	62.1	18.2182	1680.16	31.6247	75.8009	1.42676	49.3276	0.928465	26.4733	0.498291	58.5543	1.10213	33.7617	0.635476	24.7926	0.466657	211.102	3.97345	16.7819	0.315876	19.7868	0.372436	12.1475	0.228644	546.204	10.2809	3.22648	0.0607302	9.35389	0.176063	12.8684	0.242215	9.8149	0.18474	0	0
5	58	2	22.0008	0	152.7	51.3	16.461	1392.82	27.1516	43.1192	0.840562	19.4951	0.380035	23.6241	0.460527	39.5108	0.770221	13.0549	0.25449	26.456	0.51573	214.075	4.17316	10.6135	0.206898	14.5365	0.283372	9.17921	0.178939	170.081	3.31554	2.02428	0.0394612	5.97595	0.116495	8.35506	0.162873	8.3221	0.16223	0.585525	0.0114142
1	64	2	21.531	0	158	53.75	15.1193	2665.4	48.5316	124.359	2.26433	76.7929	1.39825	47.5659	0.866081	88.0294	1.60284	44.8936	0.817425	43.1358	0.785419	336.566	6.12821	22.5155	0.409964	31.1424	0.567042	22.2338	0.404835	685.221	12.4765	6.17869	0.112502	18.3348	0.33384	25.3488	0.461552	15.7218	0.286262	0	0
5	56	2	24.5924	1	167.2	68.75	18.2583	2865.74	46.5953	130.565	2.12291	93.4803	1.51993	37.0849	0.602979	107.907	1.7545	56.6529	0.921143	51.2539	0.833359	331.806	5.39497	29.6669	0.482365	39.0814	0.63544	25.505	0.414697	703.271	11.4348	3.54203	0.0575912	10.2411	0.166513	14.0712	0.22879	15.6155	0.253898	0	0
1	59	2	17.6577	0	160.7	45.6	11.059	1894.68	33.3488	66.7777	1.17538	32.8156	0.577598	33.9621	0.597779	43.3186	0.762465	15.0419	0.264757	28.2767	0.497707	276.124	4.86015	12.9139	0.227301	14.6241	0.257404	8.5792	0.151005	333.288	5.86631	3.12105	0.0549346	9.58318	0.168677	12.8476	0.226135	13.9461	0.24547	17.5658	0.309181
1	74	1	26.5878	1	160.1	68.15	18.9869	2495.44	44.253	98.4219	1.74537	53.7724	0.953573	44.6495	0.791792	65.5491	1.16242	27.6712	0.490708	37.8779	0.671707	314.578	5.57858	15.5625	0.275978	22.2409	0.394409	17.4816	0.31001	621.751	11.0258	4.86347	0.0862465	14.1798	0.251458	19.5385	0.346485	17.3416	0.307527	33.4125	0.592521
1	57	1	23.5254	1	169.2	67.35	16.2334	2272.54	36.0818	73.101	1.16065	38.2981	0.60807	34.8029	0.552576	46.8361	0.743631	23.4011	0.371546	23.4351	0.372086	377.968	6.00111	11.4022	0.181037	16.4876	0.261778	12.43	0.197355	308.875	4.90411	2.04047	0.0323971	6.5931	0.104681	9.0817	0.144193	12.9606	0.205779	0	0
1	52	2	27.1496	1	161.6	70.9	19.3153	1243.83	21.6498	48.6171	0.846221	29.2571	0.509245	19.36	0.336977	43.6901	0.760462	19.4519	0.338576	24.2382	0.421886	150.118	2.61294	9.75569	0.169806	16.0668	0.279657	12.3254	0.214534	241.541	4.20423	1.32244	0.0230181	4.80282	0.083597	6.31368	0.109895	6.88468	0.119834	4.4756	0.0779015
5	67	1	27.0205	1	167.6	75.9	20.2752	1984.65	32.1154	102.022	1.6509	70.1108	1.13453	31.9107	0.516376	71.5326	1.15753	53.0928	0.859143	18.4398	0.29839	228.665	3.70023	23.7251	0.383916	21.7273	0.35159	15.0987	0.244326	563.042	9.11108	4.65935	0.0753972	10.4797	0.169581	15.9194	0.257606	12.9377	0.209356	3.97277	0.064287
1	48	1	24.4935	1	159.1	62	17.5832	1591.36	28.5762	47.2432	0.848353	25.6921	0.461356	21.5511	0.386996	37.2537	0.66897	18.5685	0.333437	18.6852	0.335533	196.23	3.52373	9.2833	0.166701	13.7037	0.246079	9.86425	0.177134	212.644	3.81848	1.37752	0.0247363	4.53949	0.0815162	6.11334	0.109778	8.13134	0.146016	35.1315	0.630861
1	64	1	26.935	1	174.8	82.3	22.4867	1955.87	29.0961	77.5108	1.15307	47.82	0.711383	29.6908	0.441689	63.2599	0.941073	34.428	0.512161	28.8319	0.428912	201.819	3.00232	17.6992	0.263298	22.0661	0.328262	15.6386	0.232645	480.136	7.14264	2.91851	0.0434166	8.58607	0.127729	11.9997	0.178511	13.3488	0.19858	35.3989	0.526604
1	66	2	21.3569	0	154	50.65	13.8347	2766.79	53.0287	101.551	1.94635	53.0284	1.01635	48.5229	0.929999	71.2175	1.36497	27.7739	0.53232	43.4436	0.832648	407.636	7.81283	19.4336	0.372469	24.6936	0.473282	17.4383	0.334226	475.016	9.10424	3.99524	0.0765735	13.022	0.249583	17.1485	0.328672	16.9032	0.323971	7.52818	0.144287
1	76	2	17.0129	0	151.6	39.1	11.5957	2554.62	50.5248	106.693	2.11015	66.6507	1.31821	40.0419	0.791942	70.5918	1.39615	37.5259	0.742181	33.0659	0.653971	363.7	7.1932	20.0296	0.396143	23.973	0.474135	16.2936	0.322252	644.496	12.7467	3.36518	0.066556	10.5036	0.207738	14.3677	0.284162	16.4071	0.324496	0	0
5	55	2	22.1474	0	158.8	55.85	15.6343	1143.59	20.6132	40.9119	0.73744	22.4883	0.405353	18.4236	0.332086	44.9929	0.810999	25.0623	0.45175	19.9306	0.35925	142.293	2.56484	15.2549	0.27497	16.3849	0.295338	8.82557	0.159081	143.456	2.5858	1.39986	0.0252325	3.89183	0.0701504	5.70863	0.102898	6.39092	0.115197	0	0
1	58	1	23.8516	1	169.9	68.85	16.461	2324.48	36.6029	78.3385	1.23358	38.1852	0.601293	40.1533	0.632283	81.1004	1.27707	34.6434	0.545521	46.457	0.731546	316.529	4.98431	31.245	0.492007	26.2405	0.413202	13.9019	0.21891	444.12	6.99344	4.47049	0.0703957	9.56809	0.150666	14.4347	0.2273	11.3992	0.1795	2.3421	0.0368804
5	47	2	29.109	1	162.8	77.15	19.2741	1515.01	25.9828	68.6589	1.17751	45.763	0.784844	22.8958	0.392668	42.4663	0.728304	21.2295	0.36409	21.2368	0.364214	206.826	3.54711	11.7468	0.20146	14.6716	0.251621	9.93822	0.170442	440.048	7.5469	1.84238	0.0315971	5.58736	0.0958241	7.79937	0.133761	10.2176	0.175233	0	0
1	59	1	19.9028	0	163.8	53.4	12.5405	3271.72	55.4275	115.669	1.95959	51.3978	0.870752	64.2709	1.08884	101.746	1.72372	32.4729	0.550136	69.2732	1.17359	458.314	7.76448	24.5893	0.416578	36.0837	0.611309	26.7393	0.453001	495.911	8.40143	7.03773	0.119229	13.6673	0.231543	23.1076	0.391475	16.7992	0.284601	0	0
2	71	1	22.1855	0	162.8	58.8	14.2566	2773.54	47.5667	107.161	1.83782	70.334	1.20624	36.8265	0.631581	69.3831	1.18993	37.3144	0.639948	32.0687	0.549984	333.801	5.72475	17.5481	0.300953	23.8721	0.40941	18.201	0.31215	605.813	10.3898	3.85369	0.0660915	11.1308	0.190895	15.7648	0.27037	14.2929	0.245126	50.7757	0.870813
1	44	2	19.1123	0	156.9	47.05	11.6276	1441.46	26.6154	53.2113	0.982507	28.1211	0.519234	25.0903	0.463273	37.2493	0.687779	15.5488	0.287097	21.7004	0.400682	209.057	3.86008	9.33116	0.172293	13.8696	0.256092	9.42274	0.173984	257.805	4.76017	2.53386	0.0467858	7.47594	0.138038	10.1798	0.187962	9.81724	0.181268	5.01879	0.0926681
1	77	2	17.7831	0	158.1	44.45	14.1858	1696.97	30.8593	84.7868	1.54185	60.6562	1.10303	24.1306	0.438815	49.4615	0.899457	36.3959	0.661861	13.0655	0.237596	222.568	4.0474	14.3891	0.261666	16.954	0.308309	10.0784	0.183276	819.449	14.9017	2.89462	0.0526388	9.76893	0.177648	13.7539	0.250115	12.7644	0.23212	0	0
1	51	1	23.3803	1	176.7	73	18.9052	1635.53	23.8102	55.9616	0.814693	32.2362	0.469298	23.7253	0.345395	47.7014	0.694442	22.0832	0.321489	25.6182	0.372952	225.43	3.28183	12.462	0.181422	17.5663	0.255732	12.0422	0.175312	257.472	3.7483	1.9386	0.0282222	5.97936	0.0870481	8.08358	0.117681	9.00298	0.131066	6.8074	0.0991027
1	46	2	20.8246	0	158.4	52.25	14.5056	1815.76	32.8947	66.0017	1.1957	32.3203	0.585521	33.6814	0.610179	50.6568	0.917709	24.3965	0.441972	26.2603	0.475737	255.216	4.62353	14.8944	0.269831	18.4903	0.334974	11.4278	0.207028	361.222	6.54397	2.3298	0.0422071	6.36696	0.115345	8.85197	0.160364	11.2762	0.204283	4.455	0.0807076
1	52	2	19.3789	0	155.9	47.1	11.1841	1790.59	33.4875	71.4954	1.3371	9.07971	0.169808	62.4157	1.16729	48.6131	0.909155	8.26971	0.154659	40.3433	0.754496	267.782	5.00803	10.1574	0.189962	14.4993	0.271163	17.1811	0.321319	303.531	5.6766	6.9909	0.130743	16.4858	0.308315	24.7408	0.4627	7.98787	0.149388	0	0
1	50	2	22.6129	0	159.6	57.6	14.1152	2504.6	44.694	145.248	2.59192	107.536	1.91896	37.7121	0.672964	91.6639	1.63572	55.6161	0.992458	36.0478	0.643266	268.289	4.78756	23.6259	0.421599	32.1494	0.573699	21.9493	0.391681	664.769	11.8627	4.88788	0.0872233	13.9037	0.248109	19.6151	0.350028	18.3729	0.32786	0.9792	0.0174736
4	59	2	24.7755	1	161.6	64.7	19.0278	1882.07	32.759	74.6107	1.29866	43.0999	0.75019	31.5108	0.548471	55.3223	0.96293	32.2996	0.562202	23.0226	0.400728	208.639	3.63153	18.7895	0.327046	16.5263	0.287653	13.0354	0.226892	220.963	3.84604	2.0856	0.0363017	7.07991	0.123232	10.1073	0.175927	11.1252	0.193644	32.7458	0.569967
1	40	2	18.4199	0	160.5	47.45	13.1456	1356.46	23.935	48.7038	0.85939	27.8443	0.491318	20.8596	0.368072	42.4635	0.749277	17.492	0.30865	24.9715	0.440628	187.543	3.30924	9.88542	0.174431	16.6709	0.294162	11.9018	0.21001	155.099	2.73675	1.34128	0.0236672	4.97897	0.087855	6.32025	0.111522	8.83204	0.155843	0	0
1	39	2	18.5785	0	155.2	44.75	10.7185	2222.44	41.9395	70.693	1.33404	32.8895	0.620656	37.8035	0.713388	63.3994	1.19641	23.7159	0.447542	39.6834	0.748864	340.135	6.41868	23.3995	0.441571	21.2279	0.40059	10.3057	0.194479	464.86	8.77235	3.41997	0.064538	9.20292	0.173668	12.8557	0.242599	10.5405	0.198909	0	0
5	58	2	21.5714	0	148	47.25	13.0438	3344.67	69.4075	161.791	3.35744	108.901	2.25987	52.8905	1.09757	99.9854	2.07487	43.4959	0.902615	56.4894	1.17225	400.994	8.32131	20.8335	0.432332	37.394	0.77599	27.896	0.57889	816.732	16.9486	4.25222	0.0882409	13.9166	0.288794	19.0781	0.395904	33.0725	0.68631	17.5658	0.364519
1	51	2	20.0361	0	168	56.55	14.5056	2475.03	39.8602	114.674	1.84681	72.7307	1.17132	41.9431	0.675491	74.3828	1.19793	31.1172	0.501139	43.2656	0.696789	280.063	4.5104	17.5681	0.282933	26.3307	0.424055	19.9397	0.321128	679.434	10.9422	3.87323	0.062378	10.6786	0.171978	14.9436	0.240665	20.474	0.329732	25.4891	0.4105
1	46	1	17.8709	0	157	44.05	11.3415	2312.33	42.6411	72.5592	1.33804	37.1964	0.685928	35.3628	0.652116	72.7833	1.34218	38.3503	0.707208	34.433	0.634969	331.062	6.10503	26.5314	0.489258	23.7055	0.437146	14.6057	0.26934	379.542	6.99903	3.21448	0.0592773	8.41549	0.155188	12.0688	0.222557	8.97245	0.165459	1.2547	0.0231375
5	65	1	26.5473	1	164.8	72.1	19.605	776.629	12.998	29.9969	0.50204	15.8509	0.265287	14.146	0.236753	18.8035	0.314703	7.12517	0.11925	11.6783	0.195453	115.512	1.93326	4.17381	0.0698547	6.29662	0.105383	5.77665	0.0966806	129.345	2.16477	1.03231	0.0172773	3.03374	0.050774	4.24875	0.0711088	7.53029	0.12603	1.33753	0.0223855
1	56	1	21.1461	0	165.9	58.2	15.1193	1977.6	32.6605	51.0118	0.842471	21.8107	0.360209	29.201	0.482262	28.7309	0.474497	14.2805	0.235845	14.4504	0.238652	308.535	5.09553	7.35444	0.12146	9.934	0.164062	7.77932	0.128477	211.054	3.48561	1.50909	0.0249229	5.30624	0.0876337	7.21146	0.119099	9.35912	0.154568	33.21	0.548471
1	86	1	22.6789	0	155.8	55.05	15.7458	2768.84	51.849	116.548	2.18247	70.4102	1.31849	46.1379	0.863974	73.4701	1.37579	41.3638	0.774574	32.1063	0.60122	342.545	6.41446	19.7734	0.370274	23.9294	0.448099	18.9128	0.354159	636.86	11.9258	4.55916	0.0853744	12.9888	0.243227	18.0815	0.338592	19.6373	0.367726	33.4125	0.625679
1	52	2	23.4152	1	158.4	58.75	15.5972	1629.36	29.5177	73.2886	1.32771	39.2121	0.710374	34.0765	0.617337	53.8793	0.976088	28.0575	0.508295	25.8218	0.467793	210.189	3.80782	14.7872	0.267887	17.6318	0.319422	13.8068	0.250126	285.84	5.17834	3.78409	0.0685533	8.72936	0.158143	12.9304	0.234249	10.7074	0.193978	0	0
1	52	1	20.448	0	168.2	57.85	13.2137	2010.06	32.2949	86.9422	1.39687	46.2383	0.742894	40.704	0.653976	56.0569	0.900646	27.0676	0.434886	28.9892	0.46576	280.52	4.50702	13.4702	0.216421	18.9028	0.303705	16.239	0.260907	305.675	4.91118	4.33196	0.0696	9.08345	0.145941	13.8969	0.223277	11.1843	0.179694	0	0
1	62	1	21.4646	0	163.6	57.45	14.1152	2732.18	46.4002	110.185	1.87125	61.724	1.04825	48.4607	0.823002	66.859	1.13546	30.1863	0.512649	36.6727	0.622808	404.044	6.86182	15.9883	0.271527	21.9882	0.373422	19.8534	0.337168	514.946	8.74525	2.81958	0.0478846	10.5021	0.178355	13.5009	0.229284	11.8091	0.200551	0	0
1	67	1	21.3202	0	166	58.75	16.045	922.893	15.2234	27.471	0.453144	11.7937	0.194541	15.6773	0.258602	10.3087	0.170046	5.59847	0.0923486	4.71027	0.0776974	174.732	2.88227	2.47643	0.0408496	3.32758	0.0548895	3.02276	0.0498615	71.9429	1.18672	0.866592	0.0142947	3.63891	0.0600251	4.64211	0.0765731	3.38158	0.0557803	0.2214	0.00365207
4	49	1	30.4241	1	169.2	87.1	25.4237	2103.71	33.4012	44.4961	0.706478	17.6262	0.279856	26.87	0.426622	30.5728	0.485414	14.1537	0.224723	16.4191	0.260691	336.367	5.3406	8.75742	0.139044	11.1869	0.177617	7.03409	0.111682	145.211	2.30556	1.23017	0.0195318	4.83861	0.076824	6.08071	0.0965453	9.00161	0.142921	36.9256	0.58628
1	78	2	19.7305	0	153.6	46.55	15.6343	1236.54	23.8234	61.8686	1.19197	41.0381	0.790647	20.8304	0.401322	43.2131	0.832551	18.8814	0.363773	24.3317	0.468778	147.144	2.83489	9.72052	0.187277	15.3233	0.295221	11.8479	0.228263	377.204	7.26726	2.33473	0.0449813	6.23776	0.120178	8.95247	0.17248	8.30636	0.160032	0	0
1	63	2	19.7522	0	155.4	47.7	14.292	1742.64	32.8007	78.0942	1.46992	49.3783	0.929419	28.7158	0.540502	56.8005	1.06912	30.0973	0.566504	26.7032	0.502618	178.023	3.35082	13.3551	0.251375	20.7093	0.3898	14.9493	0.281382	335.886	6.32219	4.23621	0.0797357	11.0888	0.208718	16.4738	0.310077	13.4947	0.254003	28.7717	0.541553
1	66	1	23.1767	1	161.5	60.45	17.192	1826.56	31.8322	57.8021	1.00734	31.6431	0.551456	26.159	0.455884	36.3379	0.633274	18.3056	0.319019	18.0323	0.314256	307.373	5.35671	8.65966	0.150915	13.5841	0.236735	9.12201	0.158973	286.286	4.98922	2.21607	0.0386204	6.89533	0.120168	9.21896	0.160662	10.3052	0.179593	0	0
1	46	2	19.7684	0	158.4	49.6	12.2762	2567.18	46.5075	86.3298	1.56397	42.7975	0.775329	43.5323	0.788639	57.933	1.04953	29.6458	0.537069	28.2872	0.512456	407.883	7.38929	18.5671	0.336365	21.2933	0.385754	10.7357	0.19449	280.186	5.0759	4.17967	0.0757197	12.6956	0.229996	17.8171	0.322778	13.5709	0.245852	3.57991	0.0648544
1	40	1	25.9177	1	169.6	74.55	17.82	1505.81	23.7955	53.2184	0.840983	34.747	0.549089	18.4714	0.291894	35.7514	0.564961	23.1213	0.365375	12.63	0.199586	171.171	2.70492	8.50697	0.134431	13.5241	0.213714	8.58544	0.135671	193.315	3.05486	1.244	0.0196584	3.78435	0.0598022	5.16496	0.0816193	9.06756	0.14329	35.1315	0.555165
1	54	2	19.8015	0	160.8	51.2	13.4191	1685.34	29.6273	62.9646	1.10688	31.1615	0.547803	31.803	0.55908	47.2202	0.830105	22.8698	0.402038	24.3504	0.428066	242.671	4.26602	13.3481	0.234652	15.9095	0.279681	12.0323	0.211522	255.795	4.49673	3.0734	0.0540286	9.21998	0.162082	12.7184	0.223582	8.48979	0.149246	1.72913	0.0303971
[truncated: 491 more rows]

## Sheet: table 5
FAST score	systolic BP（mmHg）	LSM（kPa）	HDL-cholesterol（mg/dL）	Waist wircumference（cm）	BMI（kg/m2）	Triglyceride（mg/dL）	HbA1c（%）	HOMA-R	[CRP>2 mg/dL] 1:yes, 0:no	CRP（mg/dL）
[truncated: 950 more rows]

## Sheet: table 6
FAST score	[FAST score≧0.35] 1:yes, 0:no	[BMI≧23] 1:yes, 0:no	metabolic dysregulation 1:yes, 0:no	risk items	1:Diabetes, 0:non-Diabetes
[truncated: 950 more rows]

[truncated: 1 more sheets: Fig4]
